# Supplementary material for: Integrated analysis of long noncoding RNA interactions reveals the potential role in progression of human papillary thyroid cancer
Source: Cancer Med. 2018 Oct 14;7(11):5394–410. doi: 10.1002/cam4.1721 (PMC6246933; doi:10.1002/cam4.1721)
Supplement: Supplementary file 1 [file CAM4-7-5394-s001.xlsx]

## Sheet: lncRNA
Symbol	TCGA-BJ-A28R-11	TCGA-BJ-A28W-11	TCGA-BJ-A28X-11	TCGA-BJ-A2N7-11	TCGA-BJ-A2N8-11	TCGA-BJ-A2N9-11	TCGA-BJ-A2NA-11	TCGA-BJ-A3PR-11	TCGA-BJ-A3PU-11	TCGA-DO-A1JZ-11	TCGA-E8-A2JQ-11	TCGA-EL-A3GZ-11	TCGA-EL-A3H1-11	TCGA-EL-A3H7-11	TCGA-EL-A3MW-11	TCGA-EL-A3MX-11	TCGA-EL-A3N2-11	TCGA-EL-A3T0-11	TCGA-EL-A3T1-11	TCGA-EL-A3T2-11	TCGA-EL-A3T3-11	TCGA-EL-A3T6-11	TCGA-EL-A3T7-11	TCGA-EL-A3T8-11	TCGA-EL-A3TA-11	TCGA-EL-A3TB-11	TCGA-EL-A3ZG-11	TCGA-EL-A3ZH-11	TCGA-EL-A3ZK-11	TCGA-EL-A3ZL-11	TCGA-EL-A3ZM-11	TCGA-EL-A3ZO-11	TCGA-EL-A3ZP-11	TCGA-EL-A3ZQ-11	TCGA-EL-A3ZR-11	TCGA-EL-A3ZS-11	TCGA-EL-A3ZT-11	TCGA-EM-A1CS-11	TCGA-EM-A1CT-11	TCGA-EM-A1CU-11	TCGA-EM-A1CV-11	TCGA-EM-A1CW-11	TCGA-EM-A1YC-11	TCGA-EM-A3ST-11	TCGA-ET-A2MX-11	TCGA-ET-A2N5-11	TCGA-ET-A3DP-11	TCGA-ET-A3DW-11	TCGA-FY-A3TY-11
AFG3L1P	177.511	151.554	341.88	250.707	186.889	183.018	160.795	215.646	280.609	247.268	245.519	172.777	145.119	157.279	128.242	220.447	181.957	257.091	207.966	227.262	243.929	255.889	244.809	237.027	229.719	213.125	248.44	285.692	282.325	270.461	214.938	243.533	262.282	273.655	249.584	332.732	270.737	241.596	190.596	198.271	188.808	146.895	505.685	321.694	266.094	205.696	111.509	212.059	349.65
ALOX12P2	28.5507	17.7496	35.1742	42.1077	37.3333	28.574	16.7118	29.4271	48.9467	39.2554	48.8635	25.741	39.2847	39.148	36.9449	46.4942	54.4341	53.4545	28.3416	61.4484	66.9185	64.6675	57.937	79.3555	27.46	58.3986	64.2946	81.1452	69.9779	47.8234	25.7261	63.932	86.2016	49.9156	67.5541	14.4218	81.4132	24.8337	44.5141	53.3167	35.7821	38.3645	49.3948	24.6459	41.8455	57.6434	16.3983	31.1751	40.724
ANXA2P1	84.8247	49.8355	22.6824	19.3917	17.3333	44.8503	30.7136	28.9673	38.9349	31.1615	52.0677	29.2512	66.5494	104.051	34.8135	43.8221	38.2262	30.5455	66.2581	10.7291	37.9308	45.1977	31.8151	50.5934	31.5937	25.888	76.1548	44.4002	66.7605	62.0412	33.195	41.3895	33.9087	37.2899	44.5923	29.8738	39.9386	36.8958	36.3636	30.8237	27.7882	21.2014	35.2121	16.4306	34.6924	50.6655	51.2821	26.7215	12.752
ANXA2P2	3254.37	2369.57	2189.35	2346.4	1604.22	2289.54	3072.72	2353.71	2468.75	1804.53	3530.59	2191.5	2299.03	4104.36	2527.18	1619.01	2369.72	3112	3746.84	1222.14	2490.17	4344.2	1751.51	3717.23	1612.76	2205.6	4205.99	2616.86	2591.59	2377.27	2362.66	3280.12	2451.64	2768.55	2601	2054.08	1692.4	2206.65	2389.97	1846.92	2425.95	1341.75	3070.3	1902.92	2435.98	2987.44	2168.46	3647.14	1525.3
ANXA2P3	22.7578	2.048	1.6437	1.9392	2	0.3617	4.065	4.1382	2.2248	2.8329	6.8089	2.7301	1.759	3.7774	2.4867	2.1377	3.9755	3.6364	1.915	1.3005	2.467	3.8244	1.6745	4.5049	0.5905	2.7092	8.7391	1.8373	18.0977	17.4491	2.9046	2.2173	7.7622	3.2298	2.3295	4.1205	8.4485	2.8381	3.1348	7.0811	11.4198	1.0096	18.5842	2.1619	1.7883	1.5169	0.2982	2.7407	0.8227
APOC1P1	0.4138	1.3654	0	0	0	0.3617	0	0.9196	0	0	0.801	0	0.2932	0	0	0	0	0	0	0	0	0	0	0	0.5905	0	0	0.3062	0.8043	0	0	0	0	0	0	1.0301	0	0	0	0	0	0	0	0	0.3577	0	0	0	0
NBEAP1	4.1378	2.048	8.547	9.6959	5.1111	1.8085	4.065	1.3794	4.7278	4.0469	4.4057	7.4103	4.9839	7.5549	10.6572	7.4818	19.5718	1.8182	6.8939	6.1774	4.9341	4.1721	10.0469	4.1584	12.4013	5.7194	13.1086	12.5545	6.0326	13.8946	15.3527	9.9778	4.4939	2.0553	7.3211	0	8.0645	2.8381	3.7618	4.9984	11.0392	8.0767	18.5842	2.5943	8.9413	9.405	7.4538	2.3981	10.2838
BCYRN1	0	0	0	0	0	0	0	0	0	0	0	0	0	0	0	0	0	0	0	0	0	0	0	0	0	0	0	0	0	0	0	0	0	0	0	0	0	0	0	0	0	0	0	0	0	0	0	0	0
BTF3P11	2.0689	0	0	0	0	0	0	0	0.2781	0.4047	0	0	0	0	0	0	0	0	0	0	0	0	0	0	0	0	0	0	0	0.6463	0.4149	0	0	0	0	0	0.384	0	0	0	0	0	0	0.4324	0	0.3034	0.2982	0	0
ERC2-IT1	0	0	0.6575	0	0	0.3617	0	0.9196	0	0	0	0	0	0	0	0	0	0.3636	0.383	0	0	0	0	0	0	0	0	0	0	0	0	0	0	0	0.3328	4.1205	0.384	0	0	0	0.3807	0	0	0	1.7883	0	0	0	0
GAS8-AS1	3.724	0	1.9724	5.2635	2	1.4468	0.4517	0	1.9467	8.9033	3.6047	1.9501	4.9839	5.8379	2.8419	7.2146	8.5627	4.3636	2.681	3.2512	9.5598	5.2151	6.6979	6.5841	5.0196	2.1072	3.7453	6.4304	6.8369	10.3402	2.0747	4.4346	6.9452	3.8171	5.3245	0	11.1367	0.7095	3.1348	6.248	3.4259	3.0288	5.3796	0.8648	6.4378	3.0339	1.1926	1.7129	15.2201
CELP	0	0	0.9862	1.1081	0	0	0	0	0	0	0	0	0	0.3434	0	0	0	0	0	0.3251	0	0	0.6698	0	0	0	0	0	0	0	0	1.8477	0	0	0	0	0	0	0	0.4165	0	0	0	0	0	0	0	0	0
CLK2P1	23.5854	11.6055	20.0526	16.3444	11.1111	12.6594	13.0985	4.1382	13.3491	8.0939	12.0156	12.8705	4.1044	6.5247	8.5258	13.3604	11.0091	16	14.5538	16.5813	10.7933	12.5163	14.7354	11.4355	15.9445	18.9645	11.8602	15.6166	24.1303	42.007	11.6183	13.3038	15.5245	11.4512	11.3145	13.3917	19.2012	12.7716	9.0909	16.2449	16.7491	14.6391	37.6574	17.7278	15.0215	8.1914	10.4353	10.2775	17.6882
CYP2B7P	1.2413	0.6827	4.931	1.1081	1.1111	1.0851	2.2584	0	3.6154	1.2141	0.801	1.17	0.5863	2.0604	1.421	3.2065	5.5046	5.0909	1.149	1.3005	1.2335	2.4337	1.0047	4.5049	1.4763	5.1174	0.6242	0.3062	2.0109	0.9694	1.2448	1.8477	4.4939	2.349	1.6639	16.4821	1.9201	0.7095	2.1944	0.4165	0.3807	0.5048	1.9562	0.4324	1.073	1.8203	0	1.0278	0.8227
CYP2D7	6.2067	11.6055	22.3537	9.6959	5.3333	9.4041	2.71	25.2889	23.639	2.4282	10.013	4.2902	9.0882	10.6455	4.2629	12.2916	7.6452	20.7273	14.1708	10.0788	22.2034	28.1617	18.4193	15.9404	14.7634	8.7297	23.0961	20.8222	29.3585	23.2654	15.3527	23.2816	16.3415	28.7749	25.9567	41.2053	18.8172	10.643	2.8213	9.9969	7.2326	4.5432	39.6136	33.726	16.4521	3.0339	1.7889	3.4258	20.1563
ADAM3A	0	0	0	0	0	0	0	0	0	0	0	0	0	0	0	0	0	0	0	0	0	0.6953	0	0	0	0	0	0	0	0	0	0	0	0	0	0	0	0	0	0	0	0	0	0	0	0	0	0	0
FKBP1AP1	5.7929	51.8835	18.7377	3.0473	2	20.6167	11.7435	10.1156	22.5266	16.1878	15.6203	3.5101	29.0237	2.7472	1.7762	49.4335	16.5137	25.0909	14.1708	12.6798	47.1822	26.0756	20.0938	18.7126	3.5432	16.2553	33.7079	17.4539	6.0326	2.9082	21.1618	21.8034	17.1586	16.7364	14.3095	8.2411	22.2734	21.286	25.3918	21.2434	21.6977	1.5144	17.117	1.2972	28.97	2.1237	24.7466	27.7493	2.4681
FOXO3B	779.559	324.955	796.515	1026.38	859.333	533.14	707.769	409.221	718.626	806.151	827.876	669.657	686.016	1300.81	893.073	787.997	1297.55	582.182	770.586	1396.08	630.638	1036.07	887.81	763.406	734.628	671.583	647.316	658.042	542.932	1773.34	780.913	1264.6	554.387	660.941	730.116	554.211	972.35	561.951	638.871	1560.76	962.691	953.054	632.351	551.29	560.443	957.79	1912.94	683.796	703.003
FTH1P3	396.4	1329.86	179.816	199.181	315.333	442.355	274.164	591.301	233.609	247.268	373.285	248.05	585.752	519.227	268.561	551.518	575.84	168.727	367.675	168.739	275.692	254.498	251.172	282.769	290.544	160.746	407.615	236.699	323.346	298.25	312.448	338.137	183.434	266.902	296.173	728.303	281.49	371.087	334.169	286.994	197.182	329.632	142.805	407.306	259.299	365.58	462.135	225.42	192.102
GBAP1	419.158	1082.73	395.464	468.171	517.778	565.693	611.563	1468.6	428.562	527.317	413.337	406.786	488.127	471.494	446.892	720.126	557.491	390.909	198.008	422.011	560.944	373.403	553.249	507.667	605.3	478.928	885.768	387.66	418.661	471.771	449.378	446.415	364.416	463.04	462.895	762.297	775.73	535.344	587.774	511.923	566.423	490.661	873.456	919.681	642.346	593.727	615.981	421.72	460.304
GGT3P	98.0656	208.899	177.186	103.884	33.5556	281.762	62.3306	89.2009	174.651	326.993	71.6932	58.1123	88.8303	145.603	42.2735	192.657	318.348	222.909	165.454	149.557	147.406	77.8792	60.2813	313.263	241.234	86.6948	154.182	95.8432	161.271	533.166	146.473	171.101	115.616	103.061	210.982	412.053	120.2	178.093	107.523	125.794	128.283	41.3932	296.858	97.2865	111.946	81.3075	54.2636	103.118	143.151
GGTA1P	306.196	314.032	381.657	94.4653	90.4444	338.548	195.574	283.696	121.532	28.3286	297.186	80.7332	165.054	177.54	174.778	146.43	148.318	248	257.373	110.542	153.573	129.683	157.066	154.899	75.2934	161.048	147.94	88.188	172.532	173.521	145.643	214.339	221.836	110.695	157.071	544.939	110.599	114.945	193.73	83.3073	66.9963	145.886	519.379	153.064	119.814	83.1278	109.72	92.4975	150.555
GK3P	16.5512	6.1441	17.4227	13.8512	16.6667	13.0211	18.0668	1.8392	13.6272	22.2582	21.6281	16.3807	16.4175	20.2608	20.9591	8.5507	14.9847	14.5455	22.2137	15.6059	14.8023	15.6454	14.7354	10.3959	17.1256	13.245	10.6117	21.7408	25.3368	20.3573	14.1079	18.4775	21.244	21.728	21.9634	8.2411	19.5853	17.7384	15.9875	29.5741	12.9425	21.7062	2.9343	4.7562	14.3062	15.1693	21.1688	18.8421	20.5677
GTF2IP1	6180.61	5342.64	5156.15	6955.25	7108.22	5903.97	7205.96	5387	6525.2	6511.13	3845.4	5670.44	7020.81	5067.96	6874.25	6996.05	7070.93	6178.18	4240.52	5317.08	7053.27	4962.71	4972.54	6574.03	7016.46	6447.62	7221.6	4213.73	4646.69	6114.61	6003.32	6209.53	6156.67	5421.13	5093.84	4113.31	4836.02	7237.61	6514.73	6512.13	5669.18	9321.05	5755.23	7117.05	6882.33	5769.19	5057.84	6348.41	7083.09
GUCY1B2	0.4138	0.6827	0.3287	0	0.2222	0.7234	0	2.299	0	0	3.2042	0.78	0	0.6868	0	0	0.9174	0	0.766	0.6502	0.3084	0.6953	1.0047	0	0.2953	0.301	0	0.3062	0	1.2925	0	0	0.8171	2.0553	0.9983	6.1808	0.768	0	0	0.4165	0	0.5048	0.9781	0	0.7153	1.2135	0.8945	0	0.8227
HBBP1	0	0	0	0	0	0	0	0	0	0	0	0	0	0	0	0	0	0	0	0	0	0	0	0	0	0	0	0	0	0	0	0	0	0	0	0	0	0	0	0	0	0	0	0	0	0	0	0	0
HLA-DPB2	12.8271	28.6725	23.6686	0.554	0.8889	14.1062	4.5167	43.2211	0.2781	0	46.8609	0.78	2.3454	3.434	1.421	0	0.3058	2.5455	13.4048	0	0.6168	9.0395	0.3349	0	2.6574	0.9031	0.6242	1.2248	14.4782	3.2313	0	0	9.8049	1.1745	1.3311	85.5009	0	2.1286	0	5.415	0	1.5144	5.8687	2.1619	0.3577	0.3034	0	0	1.6454
HLA-DRB6	258.214	2858.3	1559.64	127.19	54.4089	850.695	325.56	1895.2	63.2719	71.4286	1268.07	125.932	119.757	0	173.584	131.277	188.149	253.044	652.443	150.887	38.7603	279.148	143.289	116.926	168.796	204.383	98.2709	97.3926	928.779	259.487	70.639	131.12	663.72	112.751	134.526	4380.74	26.5783	189.467	33.3636	80.7081	18.9074	188.571	950.723	79.3512	233.033	45.7476	81.4401	41.1957	144.459
HLA-H	2995.76	19640.6	2838.92	754.892	789.111	8879.28	2504.07	3416.76	1290.69	1163.09	5324.12	1564.74	3302.26	3151.42	1489.52	1234.77	1092.35	1261.82	2833.4	1586.6	1002.24	2782.79	1357.67	995.235	1572.01	1108.07	911.361	525.454	2996.58	1386.88	870.539	1774.58	1667.65	1990.46	1107.49	9131.08	632.105	1466.96	822.257	1088.41	484.962	1350.33	2189.51	1557.02	1309.73	759.679	1284.73	1413.5	1050.6
HLA-J	31.0334	14.0905	54.9441	10.8594	4.9956	30.3753	12.7823	84.603	18.9919	10.7446	39.4353	9.0601	9.1205	13.2794	9.7336	21.4274	11.3517	21.7564	28.1731	17.8363	18.0372	30.2025	18.8044	17.0597	21.2711	13.3925	13.608	18.0326	52.0571	38.766	10.5353	15.8241	28.8428	35.9745	30.3461	48.4162	15.8948	9.7206	11.1191	15.1619	5.9764	7.0217	37.1684	10.8831	21.9921	3.941	5.6708	5.6012	14.4714
HLA-L	59.1704	167.256	123.603	32.9659	18	27.1272	74.5257	88.2813	21.6923	21.4488	126.564	6.6303	29.6101	36.4008	18.1172	11.2227	13.7614	52.3636	57.4493	20.4828	13.8771	25.7279	24.4474	22.5245	22.4404	6.6225	12.4844	15.0042	65.9562	22.9423	14.5228	28.0857	50.2502	27.3068	15.3078	75.1996	23.0415	12.4169	8.7774	9.9969	14.4651	6.5623	41.0808	3.8915	23.9628	11.2253	4.1741	2.3981	16.4541
HPVC1	0	0	0	0	0	0	0	0	0	0	0	0	0	0	0	0	0	0	0	0	0	0	0	0	0	0	0	0	0	0	0	0	0	0	0	0	0	0	0	0	0	0	0	0	0	0	0	0	0
HSPA7	60.8255	43.0087	231.755	24.6552	20	143.955	32.5203	93.3391	25.8639	6.8798	112.546	15.9906	44.2685	66.277	47.2469	51.5712	45.8715	63.6364	39.8315	6.8276	33.9218	119.6	70.3282	53.3657	28.3458	32.8116	48.0649	40.7257	197.064	50.0853	17.8423	1.4782	82.1162	6212.14	72.213	242.081	45.3149	46.8293	9.0909	32.4898	9.1359	56.5371	131.067	25.5107	29.3276	20.3269	8.3482	7.1943	45.2489
CXCR2P1	14.4823	83.9694	77.2518	1.6621	1.1111	53.5311	14.4535	22.0703	2.503	4.8563	46.8609	1.5601	2.0522	4.1208	2.4867	2.6721	2.7523	14.5455	18.7668	0.3251	0.3084	18.0791	2.3443	2.0792	0.2953	0.301	1.8727	2.7559	37.8041	2.2619	0.4149	3.3259	28.1892	2.349	1.3311	472.83	1.1521	1.7738	0	4.9984	0.7613	0.5048	10.7593	0.8648	1.4306	0	2.6834	0.6852	1.6454
IPW	2076.98	321.616	2107.13	3590.87	1967.32	2142.75	1627.78	999.814	2963.98	3332.51	1460.03	3382.63	2828.49	2670.37	3160.48	1825.56	3048.63	2928.35	2971.17	4265.5	2979.55	3040.1	3208.41	2885.93	3554.57	2805.11	2597.07	4149.61	2982.92	4604.16	2145.08	3897.2	2540.53	3459.51	3543.99	511.213	2920.76	2797.47	2354.46	3616.71	3134.61	3704.8	2378.29	1906.81	3919.84	2303.65	2581.76	2190.85	4444.83
MEIS3P1	839.144	359.089	599.606	1345.23	1232.67	799.711	743.902	655.673	1054.86	994.334	645.239	1203.98	921.431	1111.6	1246.89	777.576	1025.69	926.545	951.743	1324.23	1138.54	901.869	1072	866.672	1228.91	1063.82	1013.11	1115.52	1130.91	1238.56	783.817	848.854	773.363	815.092	946.09	338.913	931.26	1359.11	1247.65	1214.62	1025.88	934.377	479.276	968.973	1022.53	1198.07	1193.8	1154.51	1096.26
MT1L	83.9971	821.944	62.4589	113.857	97.3333	264.762	117.886	624.866	110.686	304.735	75.2979	166.147	190.267	88.9416	85.968	174.22	84.7093	120.727	91.9188	161.262	271.683	110.905	76.3563	106.038	153.244	141.481	349.563	261.196	94.1082	94.3543	170.125	202.513	150.751	133.304	180.033	154.52	86.7896	129.135	122.57	122.878	158.355	118.122	186.331	350.231	222.461	270.924	221.526	109.969	146.442
NPY6R	0.8276	0	1.3149	1.6621	2	0.7234	0	0	0.2781	0.4047	0.801	0	1.1727	0	0	5.8786	0.6116	0.3636	0	0.6502	0	0.3477	0.6698	0.6931	0.5905	0	0	0.6124	0.4022	1.6157	7.4689	0.7391	1.2256	0.2936	0.6656	1.0301	0.768	0.3548	0.627	1.6661	0.7613	1.0096	0.9781	0	1.073	0.3034	0	1.3703	0.4114
PIN1P1	1.6551	0	0.9862	0.554	0	0	1.355	0.4598	0.5562	0.8094	0.801	0.78	0	0.3434	0	1.336	0	0	0.766	0.9754	0.6168	1.7384	0	0.6931	0.2953	1.2041	0.6242	0.6124	1.2065	1.2925	1.2448	0.3695	1.2256	1.4681	0.3328	4.1205	3.0722	0.3548	0	1.2496	0.7613	0	0.4891	0	0	0	0.2982	0	0
PMCHL1	0	0	0	0	0	0	0	0	0	0	0	0	0	0	0	0	0	0	0	0	0	0	0	0	0	0	0	0	0	0	0	0.3695	0	0	0.6656	4.1205	0	0	0	0	0	0	0	0	0	0	0	0	0
PMCHL2	0	0	0	0	0	0	0	0	0.2781	0	0	0	0.2932	0	0	0.2672	0	0	0	0.3251	0	0.3477	0	0	0.2953	0	0	0.9186	0.4022	0	0	0.7391	0	0.2936	0	0	0	0	0	0	0	0	0	0	0	0	0	0	0
PMS2P1	228.729	350.418	234.323	232.487	236.089	257.206	236.834	436.505	255.699	227.009	236.403	225.807	223.785	210.273	224.536	233.954	173.046	234.356	230.36	229.316	267.625	298.135	231.577	246.49	252.614	247.655	281.916	278.083	209.109	215.69	309.315	264.32	251.443	259.229	255.218	528.705	276.847	286.286	272.175	247.102	202.607	243.771	180.912	319.683	271.305	247.539	221.246	210.302	225.841
PMS2P2	52.5499	34.1339	68.021	45.1356	33.5556	60.4033	43.2475	78.1842	37.1133	52.2056	26.0338	40.9516	76.2943	23.6949	33.7478	71.2217	50.7644	39.6364	46.0628	24.3843	71.0786	43.4594	83.3557	50.94	51.5893	33.8922	64.9189	64.7723	57.4261	56.7773	28.4398	70.5839	32.5605	75.167	26.2895	73.1393	48.7865	52.8603	38.8715	44.5694	36.1628	44.2554	34.234	55.3452	34.6102	64.3179	39.0161	28.4344	38.6672
PMS2P4	46.757	133.122	53.5832	73.1344	91.1111	72.701	84.0108	108.972	84.5443	56.2525	31.6411	58.8924	71.8264	63.1863	76.7318	84.4378	70.9478	60	52.0873	69.5765	74.628	91.7862	73.3423	114.008	86.8089	92.1132	132.335	82.0638	61.9344	75.2895	112.033	64.3016	80.8906	75.7542	93.178	63.8681	94.086	69.8891	105.643	79.975	68.8996	98.4351	66.0227	84.3149	99.4278	94.6565	93.9177	66.8038	70.3414
PMS2P5	44.2743	49.8355	51.9395	73.4115	73.3333	53.8928	51.9422	91.0401	55.065	44.9211	68.489	27.6911	31.3691	38.1178	64.2984	47.5631	68.5014	66.9091	44.0444	50.3942	51.1911	96.306	52.2438	49.9004	64.3685	78.2661	117.353	98.9053	47.4563	45.5615	90.4564	66.5188	94.3724	64.303	77.2047	123.616	73.7327	67.7605	64.8903	52.9001	31.9755	59.5659	54.2854	81.2882	55.794	78.2736	39.356	56.8688	63.7598
PMS2P3	38.8952	60.7583	89.0861	38.2294	37.7778	45.9354	36.1337	127.364	62.852	30.3521	47.2614	44.4618	48.9592	45.3293	37.3002	54.5105	42.2017	62.9091	37.1505	52.9952	65.685	50.7605	63.6303	78.3159	73.8171	72.2456	77.4032	71.0403	72.7931	66.8881	79.2531	67.6275	74.354	59.6051	73.8769	48.4162	82.9493	35.122	41.3793	48.3182	24.3623	68.6522	26.4091	61.831	60.0858	43.6876	29.517	46.2488	88.441
PRKY	16.9649	1.3654	18.0802	7.4797	24.8889	3.2553	112.014	1.8392	169.089	12.9502	8.8115	61.6225	5.8634	3.0906	7.46	6.1458	4.2813	9.8182	1.149	13.3301	6.1676	23.9896	5.3583	184.701	138.186	6.3215	110.487	9.7987	21.3151	15.8334	84.2324	26.238	258.605	2.9362	2.3295	7.2109	254.224	4.9667	61.442	117.047	16.7491	4.5432	11.7374	3.4591	183.119	5.4609	11.3298	97.6363	35.3764
PVT1	33.1023	33.4512	59.1716	24.1011	12.4444	48.829	22.5836	80.005	32.2603	13.3549	49.264	10.9204	29.3169	34.3404	26.9982	16.8341	23.5473	23.2727	30.6396	23.4089	25.9039	37.5489	29.4709	25.6432	15.9445	18.3624	33.7079	17.1477	27.7498	27.4661	16.1826	18.1079	34.3172	41.4006	31.9468	301.829	19.5853	19.1574	9.0909	26.2418	12.9425	23.2206	39.1246	55.7776	37.5536	22.4506	10.1371	20.8976	14.3974
REG1CP	0	0	0	0	0	0	0	0	0	0	0	0	0	0	0	0	0	0	0	0	0	0	0	0	0	0	0	0	0	0	0	0	0	0	0	0	0	0	0	0	0	0	0	0	0	0	0	0	0
RMRP	4.5516	29.3551	5.5884	7.7567	3.5556	10.8509	2.71	136.1	16.9645	4.8563	6.8089	30.8112	5.277	25.4119	4.9734	55.3121	1.529	1.8182	9.5749	11.7045	97.1398	13.2116	4.0188	14.9008	11.2202	7.8266	240.949	16.229	23.7281	4.2007	8.7137	9.6083	6.5366	128.606	13.3111	227.659	4.2243	12.4169	61.1285	12.0796	4.9486	1.5144	42.0589	35.0231	3.5765	7.888	12.2242	19.5273	9.8725
SNORA63	0	0.6827	0	0	0	0	0	1.3794	0	0	0.801	0	0.8795	0.3434	0	1.6032	0	0	1.149	0	3.0838	0	0	0.6931	0.2953	0	4.3695	1.2248	0	0.3231	0	0.7391	0.4085	0.2936	0.6656	0	0	0.3548	1.5674	0	0	0	0	0.4324	0.3577	0	0.2982	0	0.4114
SNORA62	0	0	0.3287	0.277	0	0.3617	0	0	0.2781	0	0	0	0.2932	0.3434	0	0	0	0	0	0	0	0	0	0	0	0	0.6242	0	0.4022	0	0	0.3695	0	0	0	0	0	0	0	0	0	0	0	0	0	0	0	0	0
SNORD15A	0	0	0	0	0	0	0	0	0	0	0	0	0	0	0	0.2672	0	0	0	0	0	0	0	0	0	0	0	0	0	0	0	0	0	0	0	0	0	0	0	0	0.3807	0	0	0	0	0	0	0	0
SNORD20	0	0	0	0	0	0	0	0	0	0	0	0	0	0	0	0	0	0	0	0	0	0	0	0	0	0	0	0	0	0	0	0	0	0	0	0	0	0	0	0	0	0	0	0	0	0	0	0	0
SNORD21	0	0	0	0	0	0	0	0	0	0	0	0	0	0	0	0	0	0	0	0	0	0	0	0	0	0	0	0	0	0	0	0	0	0	0	0	0	0	0	0	0	0	0	0	0	0	0	0	0
RNY4	0	0	0	0	0	0	0	0	0	0	0	0	0	0	0	0	0	0	0	0	0	0	0	0	0	0	0	0	0	0	0	0	0	0	0	0	0	0	0	0	0	0	0	0	0	0	0	0	0
RNY5	0	0	0	0	0	0	0	0	0	0	0	0	0	0	0	0	0	0	0	0	0	0	0	0	0	0	0	0	0	0	0	0	0	0	0	0	0	0	0	0	0	0	0	0	0	0	0	0	0
SAA3P	0	0	0	0	0	0	0	0	0	0	0	0	0	0	0	0	0	0	0	0	0	0	0	0	0	0	0	0	0	0	0	0	0	0	0	0	0	0	0	0	0	0	0	0	0	0	0	0	0
ATXN8OS	0	0	0	0	0	0	0	0	0	0	0	0	0	0	0	0	0	0	0	0	0	0	0	0	0	0	0	0	0	0	0	0	0	0	0	0	0	0	0	0	0	0	0	0	0	0	0	0	0
SPRR2C	0	0	0	0	0	0	0	0	0	0	0	0	0	0	0	0	0	0	0	0	0	0	0	0	0	0	0.6242	0	0	0	0	0	0	0	0	0	0	0	0	0	0	0	0	0	0	0	0	0	0
AURKAPS1	11.5858	7.5095	7.8895	16.8985	5.7778	8.319	4.5167	8.2764	8.3432	13.3549	12.0156	12.0905	14.6585	34.3404	12.0782	10.6883	13.7614	9.0909	13.0218	13.9803	11.7184	29.5524	16.075	10.3959	23.3262	14.4491	17.4782	27.2525	19.3042	21.9729	14.9378	39.5418	13.0732	35.5282	17.6373	33.9943	6.9124	10.2882	16.9279	9.1638	14.0845	5.5528	11.7374	9.9448	23.2475	8.7982	22.6595	6.5091	10.2838
TDGF1P3	4.9653	2.7307	1.6437	2.4932	1.1111	1.4468	0.4517	2.7588	2.2248	3.2376	2.8036	0.78	4.6907	4.1208	0.7105	1.8705	0.6116	4.3636	1.149	0.9754	3.7006	0.6953	2.0094	3.4653	2.0669	5.1174	4.3695	1.8373	1.2065	1.9388	2.0747	1.8477	3.6768	2.0553	9.6506	2.0603	3.4562	2.4834	3.7618	2.0827	1.9033	3.5336	0	0.4324	2.1459	1.5169	2.6834	0	1.2341
TERC	3.3102	2.7307	0.9862	1.3851	1.7778	2.8936	1.8067	21.6105	11.4023	1.6188	0.801	4.6802	1.1727	2.0604	3.1972	7.749	2.1407	0.3636	1.149	7.803	6.476	5.2151	3.0141	5.891	9.7439	2.7092	6.8664	5.818	1.6087	5.1701	11.6183	16.2602	6.9452	4.4043	11.6473	60.7777	3.4562	4.2572	5.3292	6.6646	1.142	1.5144	10.7593	5.621	11.0873	5.7643	5.0686	0.6852	1.6454
TMSB4XP8	17131.7	37425.8	29952	5681.22	4054.89	29247.5	16899.3	49451.3	6839.19	4212.87	30760.4	5356.08	9978.31	13054.8	8644.05	5575.83	6873.38	12237.8	19111.5	6388.69	5798.78	17780.4	6848.29	9517.46	5633.72	9679.71	9281.52	5820.72	13828.7	9757.91	8118.67	12527	16305.2	10037.1	10335.1	164954	5009.6	5708.56	6090.91	7451.84	3154.54	4941.95	27556.9	10962.2	7639.84	5550.45	7208.71	5306.96	6196.22
TOP1P1	122.065	65.5371	82.5115	82.5533	84.6667	90.7858	94.3993	117.249	98.4496	112.91	122.559	95.5538	108.179	128.776	91.2966	80.6969	95.4126	99.2727	133.282	81.281	85.4213	145.676	98.7944	84.2069	93.3048	90.9091	89.8876	117.89	110.195	139.593	118.672	117.147	84.1589	99.2439	82.5291	109.194	94.47	91.1752	95.2978	94.5538	94.7846	113.579	101.235	60.9662	96.2089	91.926	149.97	80.5071	76.1004
TOP1P2	5.7929	8.1921	4.931	2.4932	3.3333	5.7871	3.6134	17.9321	6.3964	5.261	5.6073	5.0702	5.8634	5.4945	3.9076	1.0688	3.3639	3.2727	5.7449	2.9261	4.9341	7.3012	5.0234	5.891	5.3148	4.2143	12.4844	10.1049	5.2282	10.3402	7.8838	7.7605	2.8598	5.8724	4.3261	17.5122	4.2243	5.3215	5.6426	5.8315	3.4259	5.048	24.9419	3.8915	7.5107	4.5508	5.3667	4.111	0.8227
TRPC2	1.2413	0.6827	1.9724	1.1081	0.6667	2.5319	1.355	2.299	0.8343	0.4047	0.801	0.39	0.5863	2.4038	1.0657	0.2672	0.3058	0	3.447	1.3005	1.5419	1.043	1.6745	1.3861	2.0669	0.602	0.6242	3.0621	1.6087	1.9388	2.0747	1.8477	1.2256	0.5872	1.3311	5.1507	0.768	1.0643	0	0.4165	0	1.0096	1.9562	2.5943	0.7153	0.9102	0.5963	0	0.8227
XIST	12473.2	660.812	29468.8	21432.6	5158.12	8621.64	4.9684	1048.37	0.8343	6847.63	13866.6	8071.52	17824.4	16757.4	13660.5	13581.9	12522.9	20526.4	14710.1	15456.7	20966.5	27984.2	24054	7.2771	1.3937	11379.8	86.7665	33046.2	28421.9	31816.7	0.5851	31997.4	13.6329	25437.3	27587	2142.07	18.8633	10203.8	15.674	2.9074	6908.96	11599.5	12095.1	3502.87	6.9421	12845.1	3466.51	2.6345	34347.5
ZNF137P	75.3077	69.6331	107.824	79.229	88.4444	74.8711	74.9774	106.673	91.775	52.2056	80.9052	81.5133	96.7458	59.4089	68.5613	104.211	95.4126	66.9091	50.9383	73.478	85.7297	66.0582	76.0214	108.464	119.288	59.0006	91.1361	65.5286	80.0322	94.3543	60.166	79.4531	71.4942	132.13	86.1897	83.4406	96.3902	64.2129	50.7837	83.3073	73.4676	141.848	126.177	133.174	107.296	100.421	74.836	73.6554	101.193
ZNF204P	609.91	246.447	538.133	658.21	654.667	464.78	531.617	542.562	708.614	590.449	380.094	762.481	683.964	586.534	766.252	631.947	822.016	694.182	486.787	828.741	684.296	583.051	756.865	779	747.619	655.629	632.959	583.633	526.041	750.31	485.062	635.625	549.484	779.564	839.268	143.188	724.654	952.55	725.392	914.298	733.534	969.207	875.413	562.964	863.019	647.122	597.495	730.045	823.941
MEMO1	197.451	318.633	295.648	225.434	147.764	248.066	201.897	332.71	243.537	160.68	278.634	175.394	278.229	232.155	205.361	202.007	191.929	250.88	227.89	158.745	180.054	265.46	200.636	229.656	209.251	187.646	319.345	251.936	260.752	211.89	228.855	269.446	275.085	240.261	213.601	674.242	152.569	228.648	181.715	201.304	168.918	236.719	252.779	246.641	215.801	156.45	208.992	201.915	179.235
RNF217-AS1	16.5967	8.8748	10.6312	37.4869	30.7733	19.3146	12.2358	8.4787	37.7056	17.9037	22.1448	17.2192	28.6895	31.8404	27.1687	19.9872	28.8348	24.1055	26.5799	13.4016	22.632	33.8809	23.5566	29.708	21.7022	23.245	28.1461	38.5884	22.2441	31.4988	20.0581	45.0259	34.0558	29.8701	31.4176	9.2712	30.7412	21.4031	24.2508	43.1407	22.6569	26.8652	15.2341	17.7278	33.5837	30.3477	26.4431	22.9942	28.3628
PWAR5	395.986	7.5095	162.722	183.944	369.333	68.3606	110.659	11.495	229.716	509.915	150.195	435.647	326.59	234.545	516.163	123.717	359.632	228.727	211.796	416.484	246.087	140.113	286.671	119.206	203.735	128.236	22.4719	295.491	267.444	281.447	160.581	283.814	333.776	127.138	301.165	5.1507	284.562	92.5942	104.702	217.016	272.553	244.826	23.9638	10.3772	57.5823	155.03	312.463	129.154	417.112
CMAHP	606.186	137.901	909.928	275.639	203.556	215.933	324.3	361.402	449.698	102.792	376.489	431.357	215.186	502.4	445.471	282.974	585.626	414.909	373.42	729.903	264.899	570.187	585.399	375.292	324.5	366.948	422.597	718.365	392.922	903.797	412.863	688.101	259.83	498.275	488.852	418.233	807.604	245.854	224.451	538.165	249.333	548.713	814.28	780.454	808.298	673.517	368.515	314.491	753.188
SNHG3	45.1019	45.0567	84.8126	40.9996	25.5556	46.2971	32.972	147.136	36.9881	23.4723	62.4812	32.7613	49.5456	69.711	25.5773	56.1137	44.954	48.3636	34.8525	38.3646	32.6883	39.6349	59.9464	57.8706	79.4272	33.4136	68.6642	50.2182	36.5976	45.5615	44.8133	60.2365	24.9208	54.3199	33.6106	185.424	66.4363	21.9956	21.6301	27.0749	21.6977	25.7446	46.4604	71.3434	64.3777	82.521	48.0024	20.2124	50.1851
MMP23A	1.2413	0	0	0	0	0	0	0	0	0	0	0	0	0	0	0	0	0	0	0	0	0	0	0	0	0	8.1149	0	0	0	0	0	6.9452	5.8724	0	0	0	0	0	0	0	0	0	0	0	0	0	0	0
MBL1P	8.2756	5.4614	10.8481	6.6486	4.2222	2.8936	2.71	16.5528	4.4497	4.0469	8.0104	1.9501	8.2087	7.5549	4.9734	8.2835	8.5627	4.7273	1.915	1.6256	7.4011	8.3442	11.3865	11.782	3.248	6.3215	3.7453	4.8993	8.8478	4.5238	5.8091	8.8692	7.3537	8.8086	8.6522	2.0603	11.1367	5.3215	3.1348	10.8299	3.0453	4.5432	11.2483	20.3221	10.372	9.405	1.1926	1.7129	8.2271
INE2	25.9936	24.9177	11.9329	32.9604	16.0311	48.4492	22.2403	82.9109	18.7304	22.7641	16.4053	4.2083	11.7326	0	1.8188	37.3878	14.4893	31.8509	30.8119	35.6986	40	19.3377	17.4715	42.9455	17.5301	31.4449	44.7815	15.1206	1.4438	24.1379	13.7635	25.17	4.7962	28.8953	6.8386	0	14.0131	37.9885	33.4765	12.9043	25.9839	22.524	79.9951	69.7825	27.3927	34.2159	15.3339	30.1405	6.6557
INE1	22.3441	3.4134	30.2433	27.1484	13.5556	14.8296	4.9684	1.8392	16.4083	21.8535	20.4266	24.571	19.3492	29.5327	25.222	25.3848	26.9113	19.2727	21.8307	20.4828	26.5207	28.1617	25.4521	23.2175	24.5073	12.643	8.1149	34.9078	39.4128	56.2248	8.7137	44.7154	24.9208	18.4981	17.97	8.2411	33.0261	12.7716	12.8527	23.326	20.175	14.6391	25.431	10.3772	22.5322	18.5066	16.6965	11.6478	62.9371
ADAM6	101787	413567	173870	256.99	883.44	91450.1	48453	284970	1944.75	503.982	49096.3	950.25	47259.5	58994.8	583.68	794.239	317.663	20208.5	73875.5	218.786	124.108	66222.3	444.494	2705.2	1593.36	22359.6	83.4894	823.287	39012.5	2664.13	640.154	16320.3	67623.9	66671.9	737.514	363933	435.545	3478.16	799.082	22884.4	128.595	13763.1	3340.64	8534.8	6160.65	103.251	1451.35	129.236	895.504
DLEU2	19.5469	27.2593	44.0368	14.4191	12.8267	24.4579	17.4255	36.9862	9.3944	22.3513	45.0345	11.0413	28.757	18.8357	7.595	9.3176	10.1988	16.5782	49.9043	7.5169	8.4959	51.0317	17.5553	15.4449	11.173	10.3492	3.1835	9.5445	26.29	32.1095	11.4398	16.8071	37.1607	12.1647	15.8136	119.959	8.9324	14.8044	9.8809	12.9751	9.6764	7.0671	26.7123	5.7767	16.284	6.6836	16.2463	10.5755	15.6273
SNORD73A	0	0	0	0	0	0	0	0	0	0	0	0	0	0	0	0	0	0	0	0	0	0	0	0	0	0	0	0	0	0	0	0	0	0	0	0	0	0	0	0	0	0	0	0	0	0	0	0	0
SNORD29	0	0	0	0	0	0	0	0	0	0	0	0	0	0	0	0	0	0	0	0	0	0	0	0	0	0	0	0	0	0	0	0	0	0	0	0	0	0	0	0	0	0	0	0	0	0	0	0	0
SNORD31	0	0	0	0	0	0	0	0	0	0	0	0	0	0	0	0	0	0	0	0	0	0	0	0	0	0	0	0	0	0	0	0	0	0	0	0	0	0	0	0	0	0	0	0	0	0	0	0	0
SNORD30	0	0	0	0	0	0	0	0	0	0	0	0	0	0	0	0	0	0	0	0	0	0	0	0	0	0	0	0	0	0	0	0	0	0	0	0	0	0	0	0	0	0	0	0	0	0	0	0	0
SNORD28	0	0	0	0	0	0	0	0	0	0	0	0	0	0	0	0	0	0	0	0	0	0	0	0	0	0	0	0	0	0	0	0	0	0	0	0	0	0	0	0	0	0	0	0	0	0	0	0	0
SNORD27	0	0	0	0	0	0	0	0	0	0	0	0	0	0	0	0	0	0	0	0	0	0	0	0	0	0	0	0	0	0	0	0	0	0	0	0	0	0	0	0	0	0	0	0	0	0	0	0	0
SNORD26	0	0	0	0	0	0	0	0	0	0	0	0	0	0	0	0	0	0	0	0	0	0	0	0	0	0	0	0	0	0	0	0	0	0	0	0	0	0	0	0	0	0	0	0	0	0	0	0	0
SNORD25	0	0	0	0	0	0	0	0	0	0	0	0	0	0	0	0	0	0	0	0	0	0	0	0	0	0	0	0	0	0	0	0	0	0	0	0	0	0	0	0	0	0	0	0	0	0	0	0	0
SNORD22	0	0	0	0	0	0	0	0	0	0	0	0	0.8004	0	0.3304	0	0	0	0	0	0.2375	0	0.0335	0.8351	0.499	0	1.8165	0.2695	0	0	0	0	0	0	0	4.821	0.2957	0	0	0	0	0	0	0	0	0	0	0	0
RAB9BP1	0	0	0	0	0	0	0	0	0	0	0	0	0	0	0	0	0	0	0	0	0	0	0	0	0	0	0	0	0	0	0	0	0	0	0	0	0	0	0	0	0	0	0	0	0	0	0	0	0
TSIX	36.6029	897.059	59.8028	88.6118	72.1044	64.1324	0	4173.56	0	44.7228	34.633	61.4743	32.8672	38.1281	79.4565	23.7762	50.1589	127.785	28.265	86.4895	87.5368	129.499	60.8908	0	1.2637	91.5924	0	44.2104	57.8725	91.7918	1.0747	76.4782	2.7086	171.698	61.6206	5092.55	1.874	114.65	0	2.5075	223.867	66.3705	5815.12	6661.62	1.284	45.7688	23.9505	0.7914	68.3957
SMAD5-AS1	3.3102	7.5095	3.616	2.7702	2.8889	5.0637	6.3234	17.9321	6.9527	4.8563	3.6047	2.7301	3.518	2.7472	3.1972	8.8179	5.8104	4.7273	2.681	4.8769	4.0089	4.5198	2.6792	6.2375	5.3148	8.7297	4.3695	4.5931	2.413	4.847	3.7344	5.1737	4.4939	6.166	4.6589	11.3314	5.3763	6.7406	4.0752	4.5819	4.1873	0.5048	9.7811	9.5125	6.4378	3.944	2.6834	4.111	6.5817
CLCA3P	0	0	0	0	0	0	0	0	0	0	0	0	0	0.3434	0	0	0	0	0	0.3251	0	0	0	0	0.5905	0	0	0	0	0.3231	0	0	0	0	0.3328	2.0603	0	0	0	0	0	0	0	0	0.3577	0.3034	0	0	0
KIAA0087	0.4138	0	1.3149	0	0	0	1.8067	0	0.2781	0	1.2016	0	0.2932	0.6868	0.3552	0.2672	0.3058	1.0909	0.383	0.3251	0	0.6953	1.0047	0	0.2953	0.602	0	0.3062	0	1.2925	0	1.4782	1.6342	0.2936	1.3311	4.1205	0.384	0	0	0	0	0	0	0	0.3577	0	0.2982	0	0
KIAA0125	225.923	214.361	669.297	1.3851	0.8889	219.188	92.1409	564.173	0.5562	0.8094	366.476	0.39	102.902	66.9638	1.0657	0.8016	0	77.8182	161.624	0	0	141.851	0	1.3861	2.3621	24.6839	1.2484	0.9186	161.271	2.9082	0.8299	20.3252	384.435	98.0694	0.9983	1535.93	1.9201	3.1929	0.3135	78.3089	0.3807	10.0959	7.3359	7.3505	3.5765	1.2135	1.1926	0	0.8227
LINC01587	0	0	0.3287	0	0.4444	0	0	0	0.2781	0.4047	0	0	0	0	0.7105	0	0	0.3636	0.383	0	0	0	0	0.6931	0	0.301	0	0	0	0	0	0.3695	0	0.8809	0.3328	0	0	0	0	0	0	0	0	0	0.7153	0	0.2982	0.3426	0.4114
HNRNPA3P1	111.306	93.5268	97.6331	132.141	103.556	109.956	99.3677	141.618	83.1537	104.007	89.3161	82.2933	146.878	165.177	104.796	102.608	99.9998	122.546	125.622	80.6307	102.074	97.0013	88.4126	77.9693	96.5527	105.057	163.546	94.006	109.793	124.082	108.714	105.322	139.312	118.916	72.213	146.279	85.2535	71.663	109.091	99.5522	79.9388	92.3776	156.987	101.178	93.3476	130.153	143.113	123.673	103.661
NBR2	195.304	287.407	116.371	286.72	112	207.252	258.808	177.482	87.8815	252.529	165.014	79.9532	212.548	195.397	215.631	204.681	215.902	199.273	159.709	95.5864	227.893	118.557	281.313	326.778	209.05	237.207	266.542	227.513	154.836	225.222	246.473	215.817	223.879	170.3	241.93	145.249	250.384	239.823	298.433	234.094	103.159	278.647	221.543	301.372	302.933	271.227	266.846	142.857	196.215
HCG9	0	0	0.9862	0	0	0.7234	0.4517	0.9196	0.2781	0.8094	0.801	0.39	2.3454	0	0	0.5344	0.6116	0	0.766	0.3251	0.6168	0	0.3349	0.6931	0.2953	0.602	0.6242	0.6124	0	0.6463	0.8299	1.8477	0	0.2936	0.3328	0	0.768	0	0.3135	0	0	1.0096	0	2.1619	0	0	0.8945	0	0.8227
DLEU1	107.996	123.565	90.0723	56.79	58.8889	111.764	94.8509	71.2688	68.4141	75.2732	94.9474	90.8736	108.473	44.6425	63.9432	65.1988	108.868	52.7273	86.9399	55.2711	88.1967	85.528	80.0402	76.2367	96.848	85.4907	40.5743	77.1645	61.1301	71.7351	49.3776	62.0843	83.3418	74.5798	57.2379	133.917	75.2151	106.075	70.2194	82.8908	56.3378	103.988	88.0303	92.0979	107.296	64.0145	81.9917	48.9894	94.6113
HMGB1P1	149.308	67.5032	166.631	174.318	135.778	89.6501	192.886	148.795	188.364	136.973	139.413	98.0772	44.2949	39.9928	97.7869	46.7641	94.6053	153.444	167.147	124.597	123.478	128.9	120.03	120.842	130.901	154.603	126.692	124.357	109.238	137.224	132.494	132.857	141.881	142.556	127.854	154.52	94.3395	169.483	134.671	184.413	137.776	168.405	129.6	126.667	152.307	90.7519	48.9773	170.898	134.945
MYCNOS	1.2413	0	1.3149	3.0473	2	3.9787	3.1617	7.8166	5.0059	2.8329	0.801	3.1201	3.8112	2.7472	2.1314	4.5425	4.893	2.1818	5.7449	3.9015	3.0838	1.7384	2.0094	3.4653	3.8385	5.4184	4.9938	4.8993	2.0109	3.8776	2.0747	5.1737	0.8171	8.8086	3.3278	3.0904	6.1444	4.612	8.4639	7.9142	2.284	1.0096	4.4015	3.0267	8.226	4.5508	7.1556	4.7962	2.8795
TRAPPC2B	127.233	229.243	136.571	207.187	135.171	213.683	126.63	342.43	178.18	157.499	94.4388	165.292	201.211	190.922	200.288	169.789	179.749	171.258	184.186	185.964	174.993	243.727	179.645	164.952	231.998	191.144	341.623	221.324	163.189	213.489	235.842	236.404	132.955	247.728	213.261	441.659	125.557	194.381	223.965	185.013	179.828	156.85	368.529	278.676	269.442	200.007	255.775	184.224	137.812
RFPL3S	2.9833	0.6827	9.737	1.6621	2	5.4725	5.2755	6.3912	5.5621	0.8094	6.3643	2.3401	2.3102	3.7431	2.8419	4.0081	1.529	4	3.064	3.0659	4.3173	2.7814	3.0141	2.7722	3.8385	4.8164	4.9938	4.8993	2.401	7.1089	4.1494	6.6519	3.6768	8.9789	4.9917	13.3917	4.2243	3.5477	1.8809	1.2496	1.142	2.524	16.3003	8.2153	6.7954	3.0339	2.0871	0.3426	8.6384
RFPL1S	21.1027	8.1921	16.3675	8.7346	15.3333	8.2214	9.4851	3.1634	5.0059	13.8608	18.0234	9.3604	4.1044	5.4945	7.46	8.1258	12.5351	8.7273	8.4259	10.7518	6.624	6.2581	11.7214	13.5424	8.5155	10.8368	9.3633	6.4977	10.3318	9.0477	1.6598	5.3437	19.2013	6.8238	7.97	11.898	13.4409	7.4608	7.837	8.3307	10.2778	17.163	5.7366	1.5047	14.6638	9.2624	4.4723	5.8513	8.6384
KLRA1P	36.8263	2.7307	52.9257	35.1821	10	18.0848	14.4535	2.7588	27.5325	12.1408	26.8349	19.8908	20.5218	21.9779	20.2487	13.3604	35.7797	36.3636	15.3198	30.5617	25.9039	24.3372	34.8292	22.1779	22.4404	27.6942	23.7203	29.396	31.7716	30.0512	27.8008	38.8027	47.3905	45.8049	25.624	10.3013	35.3303	26.2528	19.4357	33.7395	18.6524	39.3741	52.3291	10.8096	60.4435	16.9896	3.876	19.1847	41.5467
ZNF271P	1074.17	550.238	768.902	930.248	1092.89	845.646	934.508	763.726	952.513	862.809	840.292	1056.16	908.238	877.397	978.686	849.989	939.447	945.091	707.775	825.49	923.599	836.506	917.281	966.127	925.371	1012.64	855.181	900.559	886.386	835.617	1008.71	873.614	811.357	834.178	803.328	721.092	874.04	935.876	939.812	991.773	881.23	1337.71	875.413	882.929	859.8	933.519	1002.39	942.104	985.603
HCP5	1731.66	2558.68	2222.88	341.294	157.333	1762.55	1042.46	1149.96	224.71	321.732	2734.35	208.268	229.845	901.092	262.522	176.09	286.849	757.455	1510.92	196.05	176.085	996.089	135.633	147.622	296.449	283.564	84.8939	199.648	1353.71	483.081	107.469	319.291	1039.32	423.989	338.103	2082.93	265.361	298.004	204.075	372.384	94.7846	520.949	1052.45	169.062	467.096	96.4768	170.543	129.496	169.478
PPBPP2	0	0	0	0	0	0	0	0	0	0	0	0	0	0	0	0	0	0	0	0	0	0	0	0	0	0	0	0	0	0	0	0	0	0	0	0	0	0	0	0	0	0	0	0	0	0	0	0	0
MORF4	12.8271	2.7307	4.2735	4.4324	4	4.3404	4.9684	0.9196	4.4497	5.261	3.2042	7.4103	5.8634	6.1813	4.2629	4.2753	3.9755	4	7.2769	5.202	6.1676	8.3442	3.6839	4.5049	4.429	4.8164	7.4906	7.6552	6.0326	5.1701	5.3942	4.4346	8.1708	4.9916	2.995	1.0301	6.5284	4.9667	5.6426	2.9158	3.0453	6.0575	2.9343	3.8915	4.6495	4.8542	4.4723	2.3981	4.9362
KCNQ1OT1	76.5532	26.6244	113.741	78.3979	66.2222	36.8966	55.5556	49.6583	77.0382	114.937	109.342	91.6537	94.9956	94.0995	103.734	110.362	94.1894	96.7273	98.0506	74.4534	106.086	131.772	147.693	110.197	131.988	42.7453	69.2884	116.056	89.6883	121.497	86.3071	246.493	112.348	152.982	111.481	40.1751	285.338	160.713	142.006	79.5585	65.093	53.0035	93.41	56.21	96.9278	98.3001	59.3351	88.7291	140.687
PTENP1	353.781	105.132	305.062	287.828	240.222	169.274	302.168	102.075	177.988	251.72	358.866	285.101	255.643	240.726	364.476	209.491	381.956	222.909	198.008	293.262	177.935	192.264	267.247	229.403	198.125	234.196	141.698	227.513	259.401	273.692	186.307	198.817	272.087	226.088	278.536	345.094	342.934	213.215	232.602	298.24	317.091	393.236	257.244	179.007	178.469	219.651	282.051	224.392	269.436
MST1P2	43.033	53.2489	163.379	99.1747	45.7778	78.4881	25.2936	154.952	200.236	93.4844	67.2875	103.354	104.661	86.8812	83.8366	102.875	169.113	199.636	79.28	171.991	173.618	118.557	182.853	208.611	144.681	72.5467	104.245	134.119	191.434	306.328	102.075	241.316	159.738	223.152	368.053	104.043	183.948	57.4723	43.2602	70.3947	75.7515	63.0994	143.294	220.084	260.73	107.399	30.7096	42.8229	173.591
TP53TG1	271.439	1202.88	239.974	250.153	257.333	371.462	445.348	1006.96	331.781	299.474	237.108	239.47	303.43	167.581	212.789	290.455	298.47	256.727	252.394	241.567	342.919	286.484	287.676	394.352	334.834	307.345	514.981	334.073	231.651	221.991	406.224	292.683	226.739	318.285	263.894	574.813	274.962	374.989	359.561	275.747	297.677	272.59	660.227	529.671	430.973	345.86	316.935	325.454	241.053
DUX4L1	0	0	0	0	0	0	0	0	0	0	0	0	0	0	0	0	0	0	0	0	0	0	0	0	0	0	0	0	0	0	0	0	0	0	0	0	0	0	0	0	0	0	0	0	0	0	0	0	0
LAMB2P1	35.585	21.163	48.3235	71.1953	52	62.2118	46.0705	51.0377	27.2544	25.4958	32.0417	48.3619	31.9554	21.6344	30.1954	67.6037	51.0702	35.2727	11.4899	39.9902	31.7632	18.4268	50.2344	43.6628	35.4322	35.8218	58.0524	11.9421	28.5542	40.0682	19.5021	23.2816	40.0368	19.6726	21.9634	22.6629	48.0031	57.1175	41.6928	53.7332	55.5765	69.157	57.2197	110.258	57.2246	50.6655	23.554	29.4622	32.9083
LINC01565	0	0	0	0	0	0	0	1.8392	0	0	0	0	0	0	0	0	0	0	0	0	0	0.3477	0	0	0	0	0	0	0	0	0	0.7391	0.8171	0	0	2.0603	0	0	0	0	0	0	0	0	0	0	0	0	0
PRG1	0	0	0	0	0.2222	0	0	0	0	0	0	0	0	0	0	0	0	0	0	0	0	0	0	0	0	0	0	0	0	0	0	0	0	0	0	2.0603	0	0	0	0	0	0	0	0	0	0	0	0	0
FAM215A	1.6551	6.8268	0.6575	1.9392	1.5556	3.9787	1.355	1.8392	1.1124	1.6188	3.2042	1.5601	1.759	2.4038	1.421	2.4049	0.6116	6.1818	1.915	0.6502	3.0838	0	2.0094	3.1188	1.1811	4.2143	1.2484	2.4497	2.413	1.2925	2.9046	1.4782	3.2683	1.4681	3.3278	3.0904	4.9923	7.4501	0.627	0.8331	1.142	2.524	0	2.5943	3.9342	2.4271	0.5963	2.0555	1.2341
PPY2P	0	0	0	0.554	0	0	0.4517	0	0	0	0.4005	0.39	1.4658	0	0	1.0688	0	0.3636	0	0	0.3084	0	0	0.6931	0.5905	1.2041	0	0	0	0	0	0	0	0.8809	0.3328	0	0.768	0.7095	0	0	0	0	0	0.4324	0.3577	0	0	0	0
PYY2	3.3102	10.2402	7.2321	4.7094	5.3333	9.4041	3.6134	19.3115	8.8994	6.0704	10.013	2.7301	7.6224	5.1511	2.8419	10.9555	3.3639	8.7273	4.2129	6.1774	5.8592	9.7349	5.3583	15.5939	8.5628	8.7297	34.3321	10.7173	9.6521	8.4014	5.8091	10.3474	8.1708	16.4428	7.3211	20.6026	7.2965	7.8049	6.5831	6.6646	7.6132	2.524	39.6136	12.9715	13.9485	6.6745	4.1741	3.7684	4.5249
BRD7P3	2.8965	0	0.6575	0.277	0	1.0851	0	1.3794	0.8343	0	0	0	0.5863	1.0302	0	0.5344	1.529	0.7273	0.766	0	0.3084	0.3477	0.3349	0.6931	0.5905	0.301	0	0.6124	0.8043	1.2925	0	1.4782	0.8171	1.4681	0.3328	3.0904	0.768	0.7095	0.3135	0	1.5226	0	1.9562	0.4324	0.3577	0.6068	1.4908	0.6852	0.8227
SNHG1	356.264	256.687	984.221	250.43	261.556	353.377	249.774	489.686	365.431	132.335	470.612	226.209	226.992	350.959	250.469	265.07	486.849	410.546	234.01	576.445	271.445	399.478	352.947	459.704	417.896	283.564	370.843	327.986	371.607	438.166	376.764	323.725	395.057	539.676	429.284	2203.78	439.028	298.359	246.082	459.023	366.577	481.07	501.284	623.498	468.169	311.274	152.057	227.475	539.696
GABARAPL3	7.448	1.3654	3.2873	1.3851	5.1111	1.8085	1.355	0	3.3373	1.2141	1.2016	5.0702	2.0522	4.8077	3.9076	3.7409	4.2813	6.5455	6.1279	6.5025	2.7754	4.1721	2.6792	1.3861	1.7716	3.6123	1.8727	4.5931	4.4239	5.8164	6.2241	4.8041	2.8598	4.6979	3.3278	0	3.8402	1.4191	3.4483	2.0827	5.3293	0.5048	0.4891	3.0267	1.073	3.0339	3.876	2.7407	4.9362
GSTTP1	0	0	0	0	0	0	0.9033	0	0	0	0.4005	0	0	0.3434	0	0	0	0	0	0	0	0	0	0.3465	0	0	0	0	0	0	0	0	0	0	0	0	0	0	0.3135	0.4165	0	0	0	0	0	0	0	0	0
DGCR11	24.413	10.9228	16.7653	19.9458	19.7778	39.4249	23.9386	30.8065	27.5325	26.7098	30.0391	24.571	27.8511	32.9668	21.6696	16.2997	21.4067	17.8182	39.8315	31.2119	27.4458	39.6349	17.0797	17.3265	36.0227	24.0819	28.0899	23.8843	29.3585	30.6974	24.0664	29.9335	20.0184	16.4428	32.2795	50.4764	22.6575	30.8647	26.6458	24.5757	22.8397	15.6487	21.5185	41.0765	21.1016	39.4402	45.0209	42.4803	26.3266
DGCR9	11.5858	0	21.3675	25.2092	5.3333	15.1912	2.71	1.8392	9.4556	15.3784	8.8115	21.0608	15.2448	21.9779	8.881	20.3078	11.315	5.0909	32.5546	9.4286	13.2604	9.3872	13.7307	15.5939	31.889	4.2143	4.3695	1.2248	4.8261	21.6498	2.0747	23.6511	29.0062	52.5582	19.3012	17.5122	9.9846	15.9645	9.7179	14.9953	27.4076	6.5623	11.2483	10.3772	6.7954	2.4271	18.7835	12.6756	8.6384
POM121L1P	0.8276	0	3.2873	5.8175	0.4444	1.0851	1.355	0.9196	15.852	0.8094	4.0052	3.5101	1.1727	4.8077	3.1972	14.162	2.1407	17.4545	0.383	0.6502	36.0805	13.907	3.0141	5.891	16.8303	5.4184	1.8727	0.9186	6.0326	7.1089	2.4896	5.5432	2.0427	2.6426	2.6622	4.1205	6.1444	4.9667	2.1944	0.8331	6.4712	0	7.8249	0.8648	1.7883	0.3034	5.963	2.3981	4.5249
SNORD82	0	0	0	0	0	0	0	0	0	0	0	0	0	0	0	0	0	0	0	0	0	0	0	0	0	0	0	0	0	0	0	0	0	0	0	0	0	0	0	0	0	0	0	0	0	0	0	0	0
PP7080	451.602	541.698	415.483	485.948	505.42	435.761	545.655	589.14	535.913	332.817	343.206	447.465	382.747	320.784	394.764	611.525	483.846	402.08	221.298	403.993	470.311	297.578	481.805	545.754	421.578	483.296	499.513	367.236	338.793	319.053	391.295	373.241	371.002	385.008	445.464	333.33	557.439	448.011	466.157	428.803	469.515	460.343	667.857	734.227	636.413	503.263	252.332	515.04	477.051
PART1	0.4138	10.2402	0.3287	1.3851	2.2222	1.4468	4.9684	1.3794	2.7811	79.3201	1.2016	1.17	2.3454	1.717	2.4867	1.336	49.5412	4.3636	0.383	7.803	20.3531	0	12.3912	2.0792	0.8858	55.0873	73.0337	1.2248	0.4022	2.2619	16.5975	5.9128	1.6342	2.6426	0.6656	0	1.1521	76.9845	3.1348	30.8237	31.5949	4.5432	53.7963	1.7295	5.7225	27.9115	1.7889	23.6383	24.6812
HYALP1	0.4138	0	0	0	0	0	0	0	0	0	0	0	0	0	0	0	0	0	0	0	0	0	0	0	0	0	0	0	0	0	0	0	0	0	0.3328	0	0	0	0	0	0	0	0	0	0	0	0	0	0
DKFZP434K028	0	0	0	0	0	0	0	0	0	0	0	0	0	0	0	0	0	0	0	0	0	0	0	0	0	0	0	0	0	0	0	0	0	0	0	0	0	0	0	0	0	0	0	0	0	0	0	0	0
DKFZP434H168	0	0	0	0	0	0	0.4517	0	0.2781	0	0	0	0	0	0	0.2672	0	0	0	0	0.6168	0	0	0.3465	0	0	0	0	0	0	0	0	0	0	0	0	0.384	0	0	0	0	0	0	0	0	0	0	0	0
DKFZP434L187	3.5792	0.6827	9.1453	16.4719	10.2044	7.1327	5.4381	1.4943	12.1838	10.9632	4.4538	9.4657	6.6843	6.5796	7.627	11.033	12.951	7.0764	13.784	21.8646	18.7372	27.1291	22.0362	18.9899	15.9297	13.0554	10.2934	13.1241	8.2244	26.8328	2.3817	6.0754	20.1287	30.1813	9.4243	4.409	12.5653	20.0514	6.5392	19.4273	13.8903	8.3342	3.4381	4.2806	12.7253	15.8186	8.2826	4.9195	35.7877
DKFZP434A062	0	2.048	1.6437	0.277	0.6667	2.5319	2.2584	3.6784	1.3905	1.6188	1.2016	1.17	0.5863	1.3736	0.3552	0.5344	0.3058	0.7273	1.915	1.3005	0.3084	2.4337	2.0094	0.3465	0.5905	1.5051	1.8727	2.1435	1.2065	2.9082	0.4149	1.4782	1.2256	2.9362	0.9983	3.0904	1.5361	0.7095	0	0	1.142	1.0096	2.4453	2.5943	1.7883	0.3034	1.4908	1.0278	1.6454
LINC00588	0	0	0	0	0	0	0	0	0	0	0.4005	0	0	0	0	0	0	0	0	0	0	0	0	0	0	0	0	0	0	0	0	0	0	0	0	0	0	0	0	0	0	0	0	0	0	0	0	0	0
OR1F2P	0	0	0.3287	0	0	0	0	0.9196	0	0	0	0	0	0	0	0.2672	0	0.3636	0	0	0	0	0	0.3465	0	0	0	0	0.4022	0	0	0	0	0	0	4.1205	0	0	0	0	0	0	0	0	0	0	0.2982	0	0
DGCR5	10.3445	7.5095	12.1631	14.915	8.4444	10.1275	6.7751	13.794	11.4023	18.2113	12.8167	10.1404	22.2809	10.3021	6.0391	119.674	5.5046	7.6364	39.0655	3.9015	4.9341	17.3837	5.0234	21.8314	7.677	5.4184	1.8727	5.5118	8.8478	10.9865	10.3734	18.1079	17.1586	30.8302	15.3078	14.0922	8.8326	10.2882	22.884	9.9969	24.743	8.5815	21.5185	37.6174	6.4378	6.9779	21.7651	50.7023	9.4611
DGCR10	0.8276	0.6827	2.6298	1.3851	0	1.8085	0.9033	0.4598	1.1124	2.4282	0.4005	0.78	0.5863	3.0906	0	2.9393	1.2232	1.0909	3.83	0	1.5419	2.086	1.0047	1.7327	2.0669	0.301	0	0	0	5.4932	0.4149	2.2173	1.6342	2.6426	1.3311	0	1.1521	0.7095	0.627	0.4165	3.0453	2.0192	1.9562	0.8648	0.3577	0.3034	5.0686	1.7129	2.0568
LINC01558	4.5516	0.6827	9.2045	4.1554	4.4444	11.2126	5.4201	5.9774	12.2367	0.8094	2.0026	6.2402	5.5702	5.4945	8.881	9.6195	8.5627	7.6364	6.5109	3.2512	10.1765	1.7384	7.7026	13.1682	2.9527	8.1276	6.2422	1.2248	6.0326	7.1089	3.3195	13.3038	5.311	11.1576	9.9834	7.2109	8.8326	2.8381	8.7774	1.2496	4.1873	2.0192	19.0732	3.4591	7.5107	11.5287	5.6649	9.2498	8.2271
OR2L1P	0	0	0.6575	0.8311	0	0.3617	0	0	0	1.6188	0.4005	0.78	1.1727	0	0	0.5344	0	0	0	0.3251	0.3084	0	0.3349	0	0.5905	0	0	0.6124	0.4022	0.6463	0	0	0	1.1745	0.9983	0	0	1.0643	0.3135	0.8331	0.3807	1.0096	0	0	0	0.3034	0.5963	0	0.4114
PTTG3P	10.7582	47.7874	2.3011	5.8175	4.8889	5.4254	13.0985	32.1859	7.787	8.4986	6.4083	7.4103	4.1044	3.434	4.6181	2.9393	0.6116	8	2.298	0.6502	6.476	7.9965	2.3443	2.7722	6.2006	6.9235	23.0961	7.349	16.489	7.432	4.5643	2.9564	12.2562	9.1023	5.99	19.5725	4.6083	8.8692	10.0313	5.415	12.9425	8.0767	30.8106	10.3772	9.299	3.3372	3.5778	13.7033	4.1135
OR5E1P	0	0	0	0	0	0	0	0	0	0	0	0	0	0	0	0	0	0	0	0	0	0	0	0	0	0	0	0	0	0	0	0	0	0	0	0	0	0	0	0	0	0	0	0	0	0	0	0	0
SNORD12C	0	0	0	0	0	0	0	0	0	0	0	0	0	0	0	0	0	0	0	0	0	0	0	0	0	0	0	0	0	0	0	0	0	0	0	0	0	0	0	0	0	0	0	0	0	0	0	0	0
SNORD81	0	0	0	0	0	0	0	0	0	0	0	0	0	0	0	0	0	0	0	0	0	0	0	0	0	0	0	0	0	0	0	0	0	0	0	0	0	0	0	0	0	0	0	0	0	0	0	0	0
SNORD79	0	0	0	0	0	0	0	0	0	0	0	0	0	0	0	0	0	0	0	0	0	0	0	0	0	0	0	0	0	0	0	0	0	0	0	0	0	0	0	0	0	0	0	0	0	0	0	0	0
SNORD102	0	0	0	0	0	0	0	0	0	0	0	0	0	0	0	0	0	0	0	0	0	0	0	0	0	0	0	0	0	0	0	0	0	0	0	0	0	0	0	0	0	0	0	0	0	0	0	0	0
SNORD4B	0	0	0	0	0	0	0	0	0	0	0	0	0	0	0	0	0	0	0	0	0	0	0	0	0	0	0	0	0	0	0	0	0	0	0	0	0	0	0	0	0	0	0	0	0	0	0	0	0
SNORD4A	0	0	0	0	0	0	0	0	0	0	0	0	0	0	0	0	0	0	0	0	0	0	0	0	0	0	0	0	0	0	0	0	0	0	0	0	0	0	0	0	0	0	0	0	0	0	0	0	0
SNORD80	0	0	0	0	0	0	0	0	0	0	0	0	0	0	0	0	0	0	0	0	0	0	0	0	0	0	0	0	0	0	0	0	0	0	0	0	0	0	0	0	0	0	0	0	0	0	0	0	0
SNORA72	0	0	0	0	0	0	0	0.9196	0	0	0	0	0	0.3434	0	0	0	0	0	0	0	0	0	0	0	0	0	0.3062	0.4022	0	0	0.3695	0	0	0	0	0.384	0	0	0	0	0	0	0.4324	0	0.3034	0	0	0
SNORA71B	0	0	0	0	0	0	0	0	0	0	0	0	0	0.3434	0	0	0	0	0	0	0	0.3477	0	0	0	0	0	0	0	0	0	0	0	0	0	0	0	0	0.3135	0	0	0	0	0	0	0	0	0	0
SNORA71A	0	0	0	0	0	0	0	0	0	0	0	0	0	0	0	0	0	0	0	0	0	0	0	0	0	0	0.6242	0	0	0	0	0	0	0	0	0	0	0	0	0	0	0	0	0	0	0	0	0	0
SNORA70	0.0993	0	0.2465	0	0	0	0	0	0.242	0.2145	0	0	0	0	0	0	0	0	0.1111	0	0.3947	0	0.4287	0.0139	0	0	0	0	0	0	0.1535	0	0	1.4945	0.579	0	0	0.5996	0	0	0	0	0	0	0	0	0	0	0
SNORA69	0	0	0	0	0	0	0	0	0	0	0	0	0	0	0	0	0	0	0	0	0	0	0	0	0	0	0	0	0	0	0	0	0	0	0	0	0	0	0	0	0	0	0	0	0	0	0	0	0
SNORA68	0	0	0	0	0	0	0	0	0	0	0	0	0	0.3434	0	0	0	0	0	0	2.467	0	0	0.3465	0	0	1.2484	0	0	0.3231	0	0	0	0	0	1.0301	0	0	0.627	0	0	0	0	0.4324	0	0	0.2982	0	0
SNORA67	0	0	0.3287	0	0	0.7234	0	0.9196	0.5562	0	0	0.39	0.8795	1.717	0	0.5344	0	0	1.915	0	0	0.3477	0	0.6931	0	0	0	1.2248	0.8043	0.6463	0	0	0	0.8809	0	4.1205	0	0	0	0	0	0	0	0	0.7153	0	0.8945	0	0.4114
SNORA66	0	0	0	0	0	0	0	0	0	0	0	0	0	0	0	0	0	0	0	0	0	0	0.01	0	0	0	0	0	0	0	0	0	0	0	0	0	0	0	0	0	0	0	0	0	0	0	0	0	0
SNORA65	0	0	0	0	0	0	0	0	0	0	0	0	0.5863	0.3434	0	0.5344	0.3058	0	0	0	0	0	0	0	0.2953	0	0	0	0	0	0	0	0	0	0	0	0	0	0.3135	0	0	0	0	0	0	0	0.2982	0	0
SNORA64	0	0	0	0	0	0.0723	0	0	0	0	0	0	0	0	0	0	0	0	0	0	0.7679	0	0.2746	0	0	0	0	0	0	0	0	0	0	0	0	0	0	0.0958	0.4639	0	0	0	0	0.3243	0	0	0.0775	0	0
SNORD63	0	0	0	0	0	0	0	0	0	0	0	0	0	0	0	0	0	0	0	0	0	0	0	0	0	0	0	0	0	0	0	0	0	0	0	0	0	0	0	0	0	0	0	0	0	0	0	0	0
SNORD62A	0	0	0	0	0	0	0	0	0	0	0	0	0	0	0	0	0	0	0	0	0	0	0	0	0	0	0	0	0	0	0	0	0	0	0	0	0	0	0	0	0	0	0	0	0	0	0	0	0
SNORD61	0	0	0	0	0	0	0	0	0	0	0	0	0	0	0	0	0	0	0	0	0	0	0	0	0	0	0	0	0	0	0	0	0	0	0	0	0	0	0	0	0	0	0	0	0	0	0	0	0
SNORD60	0	0	0	0	0	0	0	0	0	0	0	0	0	0	0	0	0	0	0	0	0	0	0	0	0	0	0	0	0	0	0	0	0	0	0	0	0	0	0	0	0	0	0	0	0	0	0	0	0
SNORD59A	0	0	0	0	0	0	0	0	0	0	0	0	0	0	0	0	0	0	0	0	0	0	0	0	0	0	0	0	0	0	0	0	0	0	0	0	0	0	0	0	0	0	0	0	0	0	0	0	0
SNORD58A	0	0	0	0	0	0	0	0	0	0	0	0	0	0	0	0	0	0	0	0	0	0	0	0	0	0	0	0	0	0	0	0	0	0	0	0	0	0	0	0	0	0	0	0	0	0	0	0	0
SNORD57	0	0	0	0	0	0	0	0	0	0	0	0	0	0	0	0	0	0	0	0	0	0	0	0	0	0	0	0	0	0	0	0	0	0	0	0	0	0	0	0	0	0	0	0	0	0	0	0	0
SNORD56	0	0	0	0	0	0	0	0	0	0	0	0	0	0	0	0	0	0	0	0	0	0	0	0	0	0	0	0	0	0	0	0	0	0	0	0	0	0	0	0	0	0	0	0	0	0	0	0	0
SNORD54	0	0	0	0	0	0	0	0	0	0	0	0	0	0	0	0	0	0	0	0	0	0	0	0	0	0	0	0	0	0	0	0	0	0	0	0	0	0	0	0	0	0	0	0	0	0	0	0	0
SNORD53	0	0	0	0	0	0	0	0	0	0	0	0	0	0	0	0	0	0	0	0	0	0	0	0	0	0	0	0	0	0	0	0	0	0	0	0	0	0	0	0	0	0	0	0	0	0	0	0	0
SNORD52	0	0	0	0	0	0	0	0	0	0	0	0	0	0	0	0	0	0	0	0	0	0	0	0	0	0	0	0	0	0	0	0	0	0	0	0	0	0	0	0	0	0	0	0	0	0	0	0	0
SNORD51	0	0	0	0	0	0	0	0	0	0	0	0	0	0	0	0	0	0	0	0	0	0	0	0	0	0	0	0	0	0	0	0	0	0	0	0	0	0	0	0	0	0	0	0	0	0	0	0	0
SNORD50A	0	0	0	0	0	0	0	0	0	0	0	0	0	0	0	0	0	0	0	0	0	0	0	0	0	0	0	0	0	0	0	0	0	0	0	0	0	0	0	0	0	0	0	0	0	0	0	0	0
SNORD49A	0	0	0	0	0	0	0	0	0	0	0	0	0	0	0	0	0	0	0	0	0	0	0	0	0	0	0	0	0	0	0	0	0	0	0	0	0	0	0	0	0	0	0	0	0	0	0	0	0
SNORD48	0	0	0	0	0	0	0	0	0	0	0	0	0	0	0	0	0	0	0	0	0	0	0	0	0	0	0	0	0	0	0	0	0	0	0	0	0	0	0	0	0	0	0	0	0	0	0	0	0
SNORD47	0	0	0	0	0	0	0	0	0	0	0	0	0	0	0	0	0	0	0	0	0	0	0	0	0	0	0	0	0	0	0	0	0	0	0	0	0	0	0	0	0	0	0	0	0	0	0	0	0
SNORD45B	0	0	0	0	0	0	0	0	0	0	0	0	0	0	0	0	0	0	0	0	0	0	0	0	0	0	0	0	0	0	0	0	0	0	0	0	0	0	0	0	0	0	0	0	0	0	0	0	0
SNORD45A	0	0	0	0	0	0	0	0	0	0	0	0	0	0	0	0	0	0	0	0	0	0	0	0	0	0	0	0	0	0	0	0	0	0	0	0	0	0	0	0	0	0	0	0	0	0	0	0	0
SNORD44	0	0	0	0	0	0	0	0	0	0	0	0	0	0	0	0	0	0	0	0	0	0	0	0	0	0	0	0	0	0	0	0	0	0	0	0	0	0	0	0	0	0	0	0	0	0	0	0	0
SNORD43	0	0	0	0	0	0	0	0	0	0	0	0	0	0	0	0	0	0	0	0	0	0	0	0	0	0	0	0	0	0	0	0	0	0	0	0	0	0	0	0	0	0	0	0	0	0	0	0	0
SNORD42B	0	0	0	0	0	0	0	0	0	0	0	0	0	0	0	0	0	0	0	0	0	0	0	0	0	0	0	0	0	0	0	0	0	0	0	0	0	0	0	0	0	0	0	0	0	0	0	0	0
SNORD42A	0	0	0	0	0	0	0	0	0	0	0	0	0	0	0	0	0	0	0	0	0	0	0	0	0	0	0	0	0	0	0	0	0	0	0	0	0	0	0	0	0	0	0	0	0	0	0	0	0
SNORD41	0	0	0	0	0	0	0	0	0	0	0	0	0	0	0	0	0	0	0	0	0	0	0	0	0	0	0	0	0	0	0	0	0	0	0	0	0	0	0	0	0	0	0	0	0	0	0	0	0
SNORD55	0	0	0	0	0	0	0	0	0	0	0	0	0	0	0	0	0	0	0	0	0	0	0	0	0	0	0	0	0	0	0	0	0	0	0	0	0	0	0	0	0	0	0	0	0	0	0	0	0
SNORD37	0	0	0	0	0	0	0	0	0	0	0	0	0	0	0	0	0	0	0	0	0	0	0	0	0	0	0	0	0	0	0	0	0	0	0	0	0	0	0	0	0	0	0	0	0	0	0	0	0
SNORD36C	0	0	0	0	0	0	0	0	0	0	0	0	0	0	0	0	0	0	0	0	0	0	0	0	0	0	0	0	0	0	0	0	0	0	0	0	0	0	0	0	0	0	0	0	0	0	0	0	0
SNORD36B	0	0	0	0	0	0	0	0	0	0	0	0	0	0	0	0	0	0	0	0	0	0	0	0	0	0	0	0	0	0	0	0	0	0	0	0	0	0	0	0	0	0	0	0	0	0	0	0	0
SNORD36A	0	0	0	0	0	0	0	0	0	0	0	0	0	0	0	0	0	0	0	0	0	0	0	0	0	0	0	0	0	0	0	0	0	0	0	0	0	0	0	0	0	0	0	0	0	0	0	0	0
SNORD35A	0	0	0	0	0	0	0	0	0	0	0	0	0	0	0	0	0	0	0	0	0	0	0	0	0	0	0	0	0	0	0	0	0	0	0	0	0	0	0	0	0	0	0	0	0	0	0	0	0
SNORD34	0	0	0	0	0	0	0	0	0	0	0	0	0	0	0	0	0	0	0	0	0	0	0	0	0	0	0	0	0	0	0	0	0	0	0	0	0	0	0	0	0	0	0	0	0	0	0	0	0
SNORD33	0	0	0	0	0	0	0	0	0	0	0	0	0	0	0	0	0	0	0	0	0	0	0	0	0	0	0	0	0	0	0	0	0	0	0	0	0	0	0	0	0	0	0	0	0	0	0	0	0
SNORD32A	0	0	0	0	0	0	0	0	0	0	0	0	0	0	0	0	0	0	0	0	0	0	0	0	0	0	0	0	0	0	0	0	0	0	0	0	0	0	0	0	0	0	0	0	0	0	0	0	0
SNORD24	0	0	0	0	0	0	0	0	0	0	0	0	0	0	0	0	0	0	0	0	0	0	0	0	0	0	0	0	0	0	0	0	0	0	0	0	0	0	0	0	0	0	0	0	0	0	0	0	0
SNORA74A	0	0	0	0	0	0.3617	0	0	0.2781	0	0	0.39	0	0	0	0	0	0.3636	0	0	0.6168	0	0	0	0	0	1.2484	0.6124	0	0	0	0.3695	0	0	0	3.0904	0	0	0.9404	0	0	0	0	0.8648	0	0	0	0	0
RNU12-2P	0.8276	1.3654	0.9862	1.3851	0.4444	0	0	0	0.5562	0	1.2016	0.39	0	0	0.3552	0.5344	1.2232	1.0909	0	0.6502	0.3084	0	0.6698	1.3861	0.2953	0.301	0	0.6124	0	0.3231	0.4149	0.7391	0	0.2936	0	1.0301	1.9201	0.3548	0.3135	0.4165	0	1.5144	1.9562	0.8648	0.7153	0.9102	0.2982	0.6852	2.0568
RNU11	0	0	0	0	0	2.8936	0	2.299	0.5562	0	0	0.39	2.0522	3.7774	0	2.1377	0	0	0	0	0	0.6953	0.6698	0.3465	1.4763	0	1.2484	0	0.4022	0.3231	0.4149	0.7391	0	0	0.3328	11.3314	0.384	0	0	0	0	0	0	0.8648	0	0.6068	0.2982	0	0
RNU5E-1	0	0	0	0	0	0	0	0	0	0	0	0	0	0	0	0	0	0	0	0	0	0	0	0	0	0	0	0	0	0	0	0	0	0	0	0	0	0	0	0	0	0	0	0	0	0	0	0	0
TCL6	11.9996	0	52.597	1.1081	0	8.319	1.7977	26.0522	1.9467	0.8094	67.0351	0	2.6385	2.0604	0	16.2997	0.3058	8.3636	17.2348	5.5271	0	18.4268	0.6698	12.1286	0	0.301	0.6242	0.6124	3.2174	0	0	0	31.9355	5.2852	0	125.676	0	0.3548	0.3135	9.4595	0	11.2418	3.9125	14.7011	0	7.888	0	2.0555	0
SND1-IT1	5.7929	2.048	0.3287	0.277	1.3333	0.3617	0.9033	2.7588	1.1124	1.2141	0.4005	0	1.759	1.3736	0.3552	1.8705	0.6116	0.7273	1.915	1.6256	2.467	0.3477	1.6745	1.7327	1.7716	0.301	0	0.6124	0.4022	0.6463	1.2448	0.7391	0.8171	3.8171	0.3328	2.0603	1.1521	1.4191	2.1944	1.2496	1.142	2.0192	7.8249	0.8648	0.7153	0.3034	0.2982	0.3426	0.4114
INGX	1.2413	0.6827	0.6575	0	0.2222	0	1.355	0	0.5562	0.4047	0.801	0.78	0.2932	1.3736	0	0.8016	0.9174	0.7273	1.149	0	0.9251	0.3477	1.3396	0.3465	0.8858	0.301	0	0.6124	1.6087	0.9694	1.6598	0.3695	0.4085	0.8809	0.6656	0	0	0	0.627	0	0	0.5048	1.4672	0	0.3577	0.3034	0	0.6852	0.8227
DISC2	0	0	0.3287	0	0	0	0	0	0	0.4047	0.805	0	0	0	0.3552	0	0	0	0.3868	0	0.3115	0	0.3349	0	0.5935	0	0	0	0	0	0	0.7391	0.4085	0.2936	0.3361	1.0404	0	0	0.3166	0	0	0	0	0	0	0	0	0	0
HSFY1P1	0	0	0	0	0	0	0	0	0	0	0	0	0	0	0	0	0	0	0	0	0	0	0	0	0	0	0	0	0	0	0	0	0	0	0	0	0	0	0	0	0	0	0	0	0	0	0	0	0
PRO0611	1.2413	0	1.3149	0.8311	0.2222	0.3617	0	0	0.8343	0	0	0.39	0.8795	1.0302	1.7762	0	0.3058	0.7273	0	0.3251	0.6168	0.6953	1.0047	1.0396	0	0.301	0	0.9186	0.4022	1.6157	0	0.3695	0.8171	0.8809	1.9967	0	1.9201	0.3548	0	0.4165	0.7613	0.5048	0	0.4324	0.7153	0.6068	0.5963	0.3426	2.0568
FOXN3-AS2	0.4138	0	0	0	0	0.3617	0	0.9196	0	0	0	0	0	0	0	0	0.3058	0	0	0	0	0	0	0.3465	0.5905	0	0	0.3062	0	0	0.4149	0.3695	0.4085	0	0.3328	3.0904	0	0	0	0	0	0	3.4234	0	0	0	0	0	0
CPS1-IT1	0	0	0	0	0	0	0	0	0	0	0	0	0	0.3434	0	0	0	0	0	0	0	0.3477	0	0	0	0	0	0	0	0.3231	0	0	0	0	0	0	0	0	0	0.4165	0	0	0	0	0	0	0	0	0
PRO0628	1.6551	0	0.9862	0.554	0.2222	0.3617	0	0	0	0	0.801	2.3401	0.5863	1.3736	2.8419	0.2672	0.6116	0.3636	0.383	0.9754	0.6168	0.6953	0.3349	0.6931	2.3621	0.301	0	0.6124	0.8043	1.2925	1.2448	0.3695	3.2683	0	0.3328	0	1.1521	0.7095	0	1.2496	0.3807	0	2.9343	0	0	0.6068	0	0.3426	1.6454
ASAP1-IT1	0	0	0	0	0	0	0	0.9196	0	0	0	0	0	0	0	0.2672	0	0	0	0	0	0	0	0	0	0	0	0	0	0.6463	0	0	0	0	0	0	0.384	0	0	0	0	0.5048	0	0	0	0	0	0	0
LINC00652	5.8508	2.7307	4.6778	6.1804	9.8889	5.4725	5.4201	1.8392	6.2769	2.8329	4.9184	5.8502	3.8171	4.4986	5.357	5.2319	1.8349	4.7782	4.2129	5.202	5.3473	2.7814	5.6932	6.5841	4.7391	6.0205	5.618	8.3227	3.2174	3.5544	6.2656	5.0222	2.8598	5.0973	7.7338	4.1205	8.1336	3.9592	4.4295	7.6809	6.8747	8.0767	0.4891	5.7723	9.299	14.2804	6.2612	3.5766	2.0568
LINC00339	287.99	389.126	285.667	388.388	279.778	395.334	283.649	566.932	331.781	276.406	348.053	301.092	232.19	217.375	333.215	423.258	348.011	284.364	158.177	388.523	349.395	242.677	399.866	332.669	347.531	387.417	529.962	319.375	334.205	402.944	342.324	277.531	307.221	344.711	373.378	378.058	327.573	415.432	283.699	384.463	370.383	463.907	453.356	553.019	493.92	304.903	219.738	302.501	238.585
POM121L9P	7.448	3.4134	62.4589	17.4525	13.3333	19.1699	11.2918	16.5528	36.1538	6.0704	6.0078	10.1404	7.9156	13.0493	18.4725	17.3685	15.2905	9.8182	13.0218	11.0542	5.5508	15.993	10.7167	18.7126	19.1924	7.5256	9.9875	26.6401	21.3151	12.6021	9.5436	64.6711	28.5977	30.5366	18.3028	32.9642	31.874	30.8647	5.0157	9.1638	14.4651	9.5911	35.2121	6.9181	20.0286	4.2474	3.5778	10.6201	39.0786
POM121L8P	0.4138	0	3.616	2.2162	1.5556	1.0851	0.4517	0.4598	3.0592	4.0469	0.801	0.39	0.8795	1.3736	1.421	4.0081	1.2232	2.9091	1.532	3.2512	5.8592	1.3907	0.3349	1.3861	2.0669	2.1072	0	1.8373	2.8152	4.2007	2.9046	8.1301	2.8598	5.5788	1.6639	0	4.2243	2.1286	0.3135	1.2496	0.3807	1.0096	3.4234	0.4324	1.4306	0.6068	2.6834	0.6852	8.2271
LINC00312	11.9996	4.0961	12.4918	14.1282	6.4444	9.4041	9.9368	7.8166	13.6272	8.4986	7.2094	9.3604	15.8311	36.0574	25.222	11.49	7.9511	12.7273	20.6817	15.2808	7.7095	19.4698	14.4005	10.0494	15.6492	24.0819	18.1024	5.5118	11.2608	24.558	15.3527	19.2166	23.6952	47.273	14.3095	18.5424	11.9048	12.0621	10.0313	4.1654	7.2326	5.5528	30.8106	12.5391	12.1602	9.405	7.1556	7.5368	9.0498
PCA3	0	49.1528	0	0	0	0	0	0	0	0	0	0	0.2932	0	0	0.2672	0	0.3636	0.383	0	0	0	0	0	0	0	0	0	0.4022	0	0	0	0	0	0	0	0	0	0.3135	0.4165	0	0	0	0	0	0	0	0	0
PLEKHA8P1	38.8952	27.3071	47.0085	32.9659	26.4444	31.4676	37.9404	31.7261	21.9704	19.0206	57.675	21.4509	29.9033	26.7855	29.8401	25.652	37.003	33.8182	32.5546	15.6059	35.7721	20.5128	21.7683	29.4551	16.535	25.888	29.9625	18.6787	24.9346	17.7722	17.0124	26.9771	37.9941	31.7111	28.619	58.7175	28.4178	20.9313	19.4357	29.1576	15.6071	26.2494	36.1902	29.8345	25.3934	25.7878	19.3798	23.9808	21.8017
CDKN2A-AS1	0	0	0	0	0.2222	0	0	0	0	0	0	0	0	0	0	0.2672	0	0	0	0.3251	0	0	0	0	0	0	0	0	0.8043	0	0	0	0	0.2936	0.3328	0	0	0	0	0	0	0	0	0	0.3577	0.3034	0	0	0
IGF2-AS	0.8276	0	0.3287	0.277	0.2222	1.0851	0.4517	1.3794	1.3905	0	0.801	1.5601	1.1727	0.3434	0	0.8016	0	0.7273	3.064	1.9507	0.7864	0.6953	2.3443	2.4257	0	1.5051	0.6242	0	0.4022	0	0.8299	2.5868	0.8171	4.9916	1.3311	1.0301	1.1521	0.7095	1.2539	0.4165	1.142	0	0.9781	2.5943	0	0.3034	1.1926	0.3426	0.4114
MAPKAPK5-AS1	242.421	346.275	290.519	263.827	247.407	290.811	280.036	676.824	272.074	198.762	246.809	219.871	225.535	152.591	219.972	253.233	294.501	253.091	153.654	223.786	240.79	230.919	215.409	315.412	232.603	270.202	338.67	231.613	217.004	222.175	338.514	227.339	236.478	228.819	277.714	620.675	260.415	285.57	267.175	255.92	219.474	290.257	343	532.697	324.592	291.308	176.425	222.193	239.889
WT1-AS	0.4138	0	0	0	0	0	0.4517	0.4598	0.5562	0	1.6021	0	0.5863	0.6868	0	0	0	0.3636	0.766	0	0	0	0.3349	0.6931	0.5905	0.602	0.6242	0	0	1.2925	0	0	0	0	0	2.0603	0	0	0	0	0	0	0	0	0.3577	0	0	0	0
CES1P1	3.3102	9.5575	1.3149	2.7702	2.6667	0.7234	0.4517	0.4598	15.852	0.4047	2.0026	29.6412	17.0038	0.6868	50.444	55.0449	3.0581	1.0909	45.9594	0.3251	1.2335	1.3907	39.1829	2.0792	1.1811	3.0102	0.6242	1.8373	3.2174	3.2313	0	2.2173	31.4575	42.8687	2.3295	0	31.106	31.929	5.9561	65.3962	4.9486	1.0096	23.4748	12.1068	1.073	1.2135	41.4431	0	4.1135
LINC00160	0	0	0	0	0	0	0	0	0	0	0	0	0	0	0	0	0	0	0	0	0	0	0.3349	0	0	0	0	0	0	0	0	0	0	0	0	0	0	0	0	0	0	0	0	0	0	0	0	0	0
C21orf62-AS1	30.6196	17.0669	24.6548	17.7296	18.6667	18.0848	13.5501	10.5754	13.6272	12.5455	14.4187	18.3307	22.2809	22.6647	17.0515	23.7815	25.3822	9.4545	14.5538	15.9311	18.8112	19.1221	27.4615	13.8612	27.46	20.7706	18.7266	28.4774	14.076	29.4049	31.9502	26.238	14.2988	19.9662	16.6389	7.2109	29.1859	13.8359	19.7492	16.6615	17.1297	30.7925	8.803	22.0516	18.598	30.3386	29.2188	13.0182	26.738
LINC00158	0.4138	2.048	2.9586	0.554	0.2222	5.0637	0.9033	2.7588	0.2781	0	2.8036	0	0.2932	0.3434	0	0.2672	0.6116	1.0909	1.915	0	0	1.3907	1.0047	0.3465	0.2953	0.602	0	0.6124	1.6087	0.3231	0.4149	0.3695	0.8171	0.2936	0.9983	20.6026	0.768	0.3548	0	0.4165	0	0	2.9343	0.8648	0	0.3034	0.2982	0	0
CHODL-AS1	0	0	0	0	0	0	0	0	0	0	0	0	0	0	0	0	0	0	0	0	0	0	0	0	0	0	0	0	0	0	0	0	0	0	0	0	0	0	0	0	0	0	0	0	0	0	0	0	0
LINC00113	0.4138	2.048	0	0	0	0	0	0	0	0	0	0.39	0	0	0.7105	0.5344	0	0	0	0	0.3084	0.6953	0	0	0	0	0	0	0.4022	0	0.4149	0.3695	0	0.2936	0	2.0603	0.384	0	0	0	1.142	0	0	0	0.3577	0.3034	0	0.3426	0
LINC00112	0	0	0	0	0	0	0	0	0	0	0	0	0	0.3434	0	0	0	0.3636	0.383	0	0	0	0	0	0	0	0	0	0	0	0	0	0	0	0	0	0	0	0	0	0	0	0	0	0	0	0	0	0
LINC00111	0	0	0	0	0	0	0	0	0.2781	0	0	0	0	0	0	0	0	0	0	0	0	0	0	0	0	0	0	0	0	0	0	0	0	0	0	0	0	0	0	0	0	0	0	0	0	0	0	0	0
HCG4	108.323	45.7394	136.611	204.029	138.433	140.19	127.633	135.314	160.659	150.769	108.757	92.5975	93.4828	137.331	115.368	183.831	124.018	144.36	38.2038	69.1116	189.126	189.831	220.686	174.377	167.999	122.914	155.462	210.956	84.7416	210.3	117.004	112.543	142.866	182.054	124.928	46.1293	138.821	176.188	199.887	217.57	127.773	149.314	51.8547	181.169	172.371	91.386	132.877	107.27	156.903
STAG3L1	112.134	27.3071	150.23	50.6955	81.3333	61.8501	54.2005	20.6909	48.9467	79.3201	78.9026	55.3822	135.444	142.513	131.794	123.985	106.422	97.8182	101.494	168.739	54.5833	152.282	145.01	223.512	71.4549	52.6791	12.4844	52.0554	186.608	159.627	98.3402	89.0613	177.306	123.615	51.9135	19.5725	99.8464	33.3481	58.3072	69.5616	49.1053	82.2817	44.9933	54.4804	133.762	69.4754	74.836	55.1559	328.671
EPB41L4A-AS2	60.4117	88.0654	27.2847	59.5603	42	34.7229	53.2972	112.651	55.3431	37.6366	37.6489	86.5835	47.4934	53.9144	41.9183	63.0611	69.7246	39.6364	43.2784	59.8228	53.0414	73.7071	44.8761	95.2959	65.2543	34.6177	87.3908	64.61	42.228	36.1907	107.054	73.5403	59.2381	34.6473	73.2113	28.8437	63.7481	41.5078	66.1442	60.3978	47.202	39.8788	56.7307	68.3167	64.7353	98.2971	66.7859	68.8593	47.3056
SCAND2P	321.506	204.121	378.041	411.935	319.778	287.549	317.976	424.394	357.088	349.251	294.783	382.995	300.205	218.061	309.769	351.112	345.259	337.454	240.904	358.287	359.263	268.405	418.955	363.51	365.837	354.907	304.619	356.426	340.639	417.485	300	383.592	381.575	323.57	435.274	244.141	467.742	414.723	296.865	371.134	351.731	465.421	313.486	407.738	353.362	327.96	231.365	293.937	426.573
PCDHB18P	11.9996	2.048	6.5746	3.8783	9.1111	7.5956	7.2267	4.1382	12.2367	4.8563	8.0104	7.0203	5.8634	11.3323	10.302	9.0851	11.315	9.4545	14.9368	5.5271	5.2425	9.3872	11.7214	9.3563	7.677	11.1379	5.618	10.4111	11.2608	9.0477	5.8091	6.6519	11.0305	7.0469	8.6522	2.0603	10.7527	12.0621	9.4044	7.9142	6.0906	3.5336	12.2264	6.0534	8.5837	3.0339	8.6464	5.8239	5.7589
PCDHB17P	0.8276	0	0.6575	1.9392	2.2222	2.1702	0.9033	0	2.7811	4.0469	1.6021	1.17	2.3454	3.7774	2.4867	3.2065	1.8349	1.4545	0.766	0.3251	1.5419	1.7384	1.6745	2.0792	1.7716	1.2041	0	3.3683	1.2065	1.2925	3.3195	2.9564	2.4512	1.7617	3.3278	0	3.0722	3.5477	1.5674	2.4992	1.5226	0.5048	2.4453	0.4324	0	2.1237	2.9815	5.4813	1.6454
BTN2A3P	21.9303	8.1921	42.0776	24.3781	10.4444	13.3828	9.9368	2.299	16.9645	11.3314	24.4318	16.7707	11.1404	14.423	16.6963	16.8341	18.0428	30.1818	19.1498	37.3893	25.9039	10.4302	13.061	23.9106	19.1924	16.2553	6.8664	28.7836	36.5976	20.0341	15.3527	36.2158	26.555	57.8434	43.9268	10.3013	19.9693	24.1242	11.2853	12.9126	12.1811	20.1918	9.2921	5.621	20.3863	16.6862	4.7704	15.0737	34.965
TUG1	4144.82	1684.17	4404.67	4092.2	4062.89	2675.11	3509.94	2370.26	3845.09	3929.58	3947.13	4374.02	3593.96	3984.52	4352.75	3929.03	4682.86	3874.55	3689.77	4532.55	3760.08	3772.97	4204.62	3982.33	3930.91	3708.31	2697.88	4043.48	3761.51	4832.75	3359.34	4234.29	4179.76	4103.65	4128.12	2241.57	5120.58	4122.75	4262.38	5191.71	3884.64	5962.65	4713.53	2818.71	3937.05	4090.55	4340.49	3881.13	4974.08
LINC00483	0	0	0	0	0	0	0	0	0	0	0	0	0	0	0	0	0	0	0	0	0	0	0	0	0	0	0	0	0	0.3231	0	0	0	0	0	0	0	0	0	0	0	0	0	0	0	0	0	0	0
FLJ10038	520.852	310.379	571.634	603.708	547.929	438.654	369.214	725.967	423.583	360.231	503.102	490.386	515.01	443.128	360.455	508.855	706.662	448.346	283.608	545.587	399.337	382.262	498.657	636.306	429.592	474.052	744.426	448.901	370.565	692.043	572.88	544.42	533.576	357.269	547.923	1056.67	646.106	503.12	550.404	808.043	405.488	660.485	628.008	597.006	598.577	553.649	417.236	379.736	468.914
LRRC37A4P	538.273	83.2867	819.089	172.791	510.404	342.349	285.005	102.889	527.573	561.165	596.98	371.069	386.286	327.137	317.893	456.688	393.776	291.636	519.613	531.841	302.404	386.472	608.322	327.381	335.1	525.4	100.431	244.382	575.467	143.147	190.871	301.149	629.795	473.954	333.73	162.761	577.412	259.75	185.58	588.524	335.956	423.286	206.871	95.9893	260.676	333.16	379.389	407.664	609.091
PPP4R1L	69.9286	18.4323	157.791	93.0802	64.2222	59.6799	51.9422	25.7487	130.71	60.7042	75.2979	136.895	74.465	86.1944	112.966	84.705	175.841	84.3636	68.9391	175.567	118.11	73.7071	125.251	127.523	132.871	116.195	39.9501	116.972	110.597	147.025	71.7842	91.6482	132.367	115.1	138.436	80.3502	140.169	56.408	52.3511	102.051	106.966	143.867	66.5118	35.0231	82.2604	64.6212	48.5987	58.2392	180.995
MEG3	5.7929	1.3654	24.3261	1.6621	0.6667	6.1488	1.355	15.1734	2.2248	0	5.6073	1.5601	2.9317	13.3928	12.7886	10.1539	5.8104	11.2727	21.0647	3.2512	14.4939	20.5128	2.3443	12.8216	10.9249	22.5768	12.4844	0.6124	4.0217	17.7722	7.0539	33.629	7.3537	43.7495	10.3161	8.2411	6.1444	5.3215	1.8809	0	0.7613	0.5048	10.2702	14.2687	1.4306	4.5508	0	0.6852	13.1633
DHRS4-AS1	742.696	287.278	701.877	376.374	724.747	556.955	597.331	180.825	715.97	496.92	582.209	632.157	499.126	375.196	380.217	768.948	797.356	573.647	338.177	703.067	695.57	417.881	788.791	773.92	711.735	565.819	469.582	635.771	558.174	678.268	670.328	563.84	603.277	593.429	708.735	216.482	837.55	658.001	547.351	778.748	723.766	909.667	626.492	534.669	821.892	539.551	401.75	618.531	761.448
RBM12B-AS1	5.7929	1.3654	12.8205	4.7094	2.4444	6.5105	1.8067	3.6784	9.4556	7.6892	8.8115	5.4602	7.3292	5.4945	8.881	6.6802	9.7859	8.3636	6.8939	10.404	5.8592	9.3872	9.712	6.9306	6.4959	3.6123	5.618	9.1863	14.4782	10.3402	6.2241	11.8256	8.1708	10.2767	8.6522	9.2712	21.8894	1.4191	3.4483	6.6646	4.5679	5.5528	1.4672	0.8648	5.0072	4.5508	5.3667	4.111	15.6314
KCNQ1DN	0.8276	0.6827	0	0	0	0.7234	0	0	0	0	0	0	0	0	0	0	0	0	0.383	0	0	0	0	0.3465	0	0	0	0	0	0	0	0	0	0.5872	0	0	0	0	0	0	0	0	0	0	0	0	0	0	0
MSX2P1	6.6205	2.048	19.7239	1.1081	0.6667	5.4254	4.9684	4.1382	1.1124	2.4282	8.0104	1.9501	2.6385	0.6868	1.7762	1.336	1.529	2.9091	0.383	0.6502	2.467	1.043	2.0094	1.3861	0.5905	1.8061	0	0.3062	6.4347	0.3231	0.4149	2.2173	4.9025	0.5872	0.6656	11.3314	2.3041	1.7738	0.3135	0.8331	0.7613	0.5048	5.3796	1.2972	0.7153	0.6068	0.2982	1.7129	0.8227
GOLGA2P5	179.166	78.5079	478.961	289.49	182.222	176.146	135.953	245.532	438.573	181.303	247.121	300.312	219.584	265.451	287.034	306.488	332.415	216.364	274.99	431.765	329.042	297.957	486.939	319.501	467.705	276.34	290.262	365.307	380.857	475.972	227.386	377.679	364.416	434.853	508.153	313.16	641.321	198.315	154.859	319.067	245.146	309.945	506.174	495.08	458.87	239.068	112.999	155.533	605.101
IDI2-AS1	6.066	0	22.025	5.5987	2.8311	5.9716	1.8112	1.4392	9.2776	4.5892	7.8382	3.9314	6.8162	8.9354	8.2771	10.9796	9.6789	11.9564	6.3003	8.8629	9.2021	13.455	8.4528	7.09	13.3255	6.5864	2.5843	15.4482	15.3549	13.2225	13.8257	12.9194	22.1632	13.6534	16.2529	13.2166	13.9363	6.9038	2.8433	11.4506	3.4374	5.7345	20.8436	6.2177	7.7969	5.7158	4.4335	3.8164	16.5652
FAM45BP	240.819	58.7103	209.73	203.613	246.222	155.891	202.349	16.093	227.491	251.72	196.656	224.649	182.351	168.268	193.25	190.787	261.467	223.273	201.455	301.39	216.791	180.791	183.523	208.611	203.735	249.85	83.0212	221.695	194.249	190.647	195.021	181.079	230.007	202.305	226.29	23.693	221.198	215.344	215.047	252.005	216.215	326.098	51.8401	101.61	164.163	228.146	205.426	219.596	218.429
NXF4	0	0	0	0	0	0	0	0	0.2781	0	0	0	0	0	0	0	0	0	0	0	0	0	0	0	0	0	0	0	0.4022	0	0	0	0	0	0.3328	0	0	0	0	0	0	0	0	0	0	0	0	0	0
PCDHGB8P	1.6551	0	4.931	1.3851	0.6667	0.7234	1.8067	0	3.0592	2.8329	8.4109	2.7301	0	2.0604	1.421	2.4049	2.4465	1.8182	2.681	1.3005	4.9341	5.2151	2.3443	4.8514	4.7243	1.8061	1.2484	3.9807	3.2174	1.9388	0.8299	1.4782	1.6342	2.349	2.995	1.0301	7.6805	2.1286	2.1944	2.9158	1.5226	2.524	1.4672	0	1.4306	3.0339	0.8945	1.3703	2.8795
DAD1P1	0	0	0	0	0	0	0	0	0	0	0.4005	0.39	0	0	0	0	0	0	0.383	0	0	0	0	0	0	0	0	0	0.8043	0	0	0.3695	0	0	0	0	0	0	0	0	0	0	0	0	0	0	0.5963	0	0
TUBB7P	1.2413	0	0.3287	2.7702	2.8889	2.5319	1.8067	1.8392	0.2781	0.8094	0.4005	2.3401	3.518	3.0906	0	0.2672	0.6116	0.3636	0.383	1.9507	4.9341	0.6953	2.3443	2.7722	2.3621	1.8061	0	0	1.2065	0.9694	1.2448	0	0	1.1745	1.9967	3.0904	3.0722	0	0.627	2.9158	1.142	1.5144	0	1.7295	1.073	3.944	0.2982	4.4536	0.8227
LINC00470	0.8276	0	0	1.3851	1.5556	0	1.8067	3.6784	0	2.0235	3.6047	0.39	0	0.6868	0	0	0.3058	0.3636	0	0	0.6168	0	1.0047	4.8514	0	0	2.4969	0	0	0.6463	2.4896	1.1086	2.0427	0	0.3328	9.2712	11.9048	0.7095	0.627	0.4165	1.142	0	0.4891	0	6.0801	0.3034	0.5963	1.0278	1.2341
VTRNA1-3	0	0	0	0	0	0	0	0	0	0	0	0	0	0	0	0	0	0	0	0	0	0	0	0	0	0	0	0	0	0	0	0	0	0	0	0	0	0	0	0	0	0	0	0	0	0	0	0	0
VTRNA1-2	0	0	0	0	0	0	0	0	0	0	0	0	0	0	0	0	0	0	0	0	0	0	0	0	0	0	0	0	0	0	0	0	0	0	0	0	0	0	0	0	0	0	0	0	0	0	0	0	0
VTRNA1-1	0	0	0	0	0	0	0	0	0	0	0	0	0	0	0	0	0	0	0	0	0	0	0	0	0	0	0	0	0	0	0	0	0	0	0	0	0	0	0	0	0	0	0	0	0	0	0	0	0
RPL23AP32	2.4827	0.6827	0.6575	1.6621	0.6667	0.7234	2.71	9.6558	0.8343	0.4047	0.801	0.78	2.3454	0.6868	0	1.336	2.1407	0.7273	0.766	0.3251	2.7754	0.3477	1.0047	0.6931	2.6574	0.9031	5.618	0.9186	0.8043	1.2925	0	1.1086	0	1.4681	1.3311	5.1507	0.384	5.6763	2.8213	3.3323	0.3807	1.0096	10.2702	3.0267	0.7153	0.6068	0	0.3426	0.8227
HYMAI	1.2413	0	0.664	2.255	0.9022	0.7487	0	0	2.2749	0.8418	0	3.1552	1.7883	0.7108	2.1776	0.8016	1.8868	1.1055	2.3516	1.6516	0.9313	8.4311	1.0147	3.4965	2.1377	2.7092	1.8727	8.0257	1.665	2.6141	4.1992	13.3629	1.2338	6.8003	2.3627	2.0603	3.4754	1.4616	3.8056	5.9731	2.7331	1.5144	5.3796	1.3274	5.8476	1.5351	1.8456	2.4426	4.5989
TP73-AS1	743.561	429.404	1050.3	976.511	970	737.499	710.027	411.06	1050.13	893.565	661.26	1008.97	769.569	751.711	947.78	1123.61	1027.52	945.091	677.901	1108.35	968.931	872.316	1148.36	926.276	1171.33	974.413	705.368	909.745	907.702	1164.56	741.079	915.004	1040.55	946.928	1099.83	554.211	1333.33	829.091	872.1	1043.84	1060.14	856.638	861.23	982.809	903.076	1003.3	857.186	855.431	1222.54
DANCR	761.353	1393.35	757.068	758.493	898.444	1030.83	969.738	1498.94	821.525	868.879	808.651	784.321	1120.2	891.133	715.808	1196.02	1033.33	603.636	664.879	1043.65	1128.36	1056.24	838.915	1333.8	936.886	944.311	1470.04	1076.93	666.801	958.407	1004.15	1063.93	732.101	1122.51	1080.2	1258.82	935.868	994.412	1104.7	1047.17	1363.91	994.952	2075.56	1331.31	1518.96	1023.93	1077.52	1019.19	864.665
LOC100499484-C9ORF174	148.133	91.4788	422.091	294.2	336.889	271.634	152.665	105.754	466.94	275.597	245.119	230.499	293.755	303.226	231.972	297.937	590.213	228.727	468.786	384.947	284.635	294.133	470.194	294.204	414.852	357.616	244.07	217.714	226.825	384.833	207.054	454.176	378.307	376.422	409.318	255.473	468.126	203.636	220.063	339.894	197.944	254.922	191.71	215.76	314.02	175.357	165.176	122.302	389.552
LINC00474	0	0	0	0	0	0	0	0	0	0	0	0	0	0	0	0	0	0	0	0	0	0	0	0	0	0	0	0	0	0	0.4149	0	0	0	0	0	0	0	0	0	0	0	0	0	0	0	0	0	0
TTTY2	0	0	0	0	0	0	0	0	0	0	0	0	0	0	0	0	0	0	0	0	0	0	0	0	0	0	0	0	0	0	0	0	0	0	0	0	0	0	0	0	0	0	0	0	0	0	0	0	0
BPESC1	0	0	0	0	0	0	0	0.4598	0	0	0	0	0.2932	0	0	0	0	0.3636	0	0	0.3084	0	0	0	0.2953	0	0	0	0.8043	1.2925	0	0.3695	0	0.2936	0.6656	2.0603	0	0	0	0	0	0	0	0	0	0.6068	0	0	0
GAS5	1231.41	2487.68	1747.86	1189.54	1045.78	1531.78	1543.36	3440.21	1304.6	605.828	1109.44	1315.91	1102.02	1088.25	1190.05	1202.97	1258.1	1213.45	1008.04	1544.66	1349.16	1249.54	1285.67	1464.78	1303.02	1204.09	1470.04	775.932	795.898	1399.8	1163.07	1239.47	779.083	1316.6	1129.12	5564.77	1083.72	1927.1	1123.82	1419.97	1462.5	1511.36	1689.2	2161.06	1842.27	1242.67	1065.59	1351.15	1383.38
LINC01590	9.5707	15.4422	15.4504	13.8623	11.1911	10.8473	13.636	22.8336	17.3677	9.6277	10.77	3.9899	4.591	10.2953	6.206	11.0731	8.5199	5.0909	8.5293	8.9604	14.6851	14.2825	27.3108	14.7795	14.353	6.5894	13.9638	10.3835	20.9411	15.8011	13.1909	17.5425	19.2626	13.8883	14.5458	17.6049	25.9716	11.0333	12.8119	19.5689	10.8983	11.7113	30.8106	14.9259	18.9378	9.8904	9.9463	9.7054	17.2316
PCGEM1	0	0	0	0	0	0	0	0	0	0	0	0	0	0	0	0	0	0	0	0	0	0	0	0	0	0	0	0	0	0	0	0	0	0	0	0	0	0	0	0	0	0	0	0	0	0	0	0	0
DIO3OS	1.2413	0	5.5884	0.8311	0.2222	2.8936	0	4.1382	1.1124	0	1.2016	0.39	0	1.3736	0.7282	0.823	0.6453	1.4545	1.149	1.6256	1.8534	1.3907	1.353	2.093	1.7716	0.602	0	0	0.4022	0.3231	0.4357	1.1086	0	4.4073	1.3311	2.0603	0	1.8235	0.3135	0	0	0	1.4672	0.4324	0.7153	1.2135	0.8945	0.3426	2.8795
GMCL1P1	7.448	0	5.9172	5.5405	4.2222	1.4468	1.8067	0	3.6154	3.2376	4.8062	3.9002	4.3975	3.7774	5.3286	1.8705	4.5871	3.6364	3.064	4.2266	2.7754	2.4337	1.3396	1.7327	2.6574	3.0102	1.8727	2.4497	4.8261	5.8164	1.6598	0.3695	7.3537	3.5235	2.995	0	4.9923	3.1929	2.8213	2.9158	8.3745	4.5432	3.4234	0.4324	1.7883	3.6406	2.0871	3.7684	3.7022
LINC00244	0.8276	0	0	0	0.2222	0	0	0	0.2781	0	0	0.39	0.5863	0	0.3552	0.5344	0.6116	0.3636	0.383	0.3251	0.9251	0.3477	0.3349	0	0	0.301	1.2484	0	0	0.3231	0.8299	0.7391	0	0	0	0	1.1521	0	0.627	0	0	0	0.9781	0.8648	0.3577	0.3034	0	0	0
LINC00235	2.8965	0	1.3149	3.6013	1.5556	0.7234	1.355	0	3.3373	7.6892	2.4031	4.2902	4.6907	5.1511	4.9734	8.2835	3.0581	0	2.681	1.6256	4.3173	7.9965	7.3677	3.1188	2.6574	1.8061	2.4969	8.5738	6.0326	3.2313	6.2241	6.2823	6.1281	2.0553	3.6606	2.0603	7.2965	2.4834	3.4483	4.9984	2.284	0	0.4891	0.8648	2.1459	6.0677	11.0316	2.0555	4.9362
RBMY3AP	0	0	0	0	0	0	0	0	0	0	0	0	0	0	0	0	0	0	0	0	0	0	0	0	0	0	0	0	0	0	0	0	0	0	0	0	0	0	0	0	0	0	0	0	0	0	0	0	0
TTTY15	0	1.3654	0	0	0	0	138.663	0	204.408	0	0	0	0	0	0	0	0	0	0	0	0	0	0	149.355	255.702	0	159.8	0	0	0	185.892	0	209.58	0	0	0	168.971	0	208.15	254.504	0	0	0.4891	0	146.28	0	0	165.81	0
STAG3L4	242.061	705.889	197.567	283.673	286	274.527	221.319	477.731	189.946	199.514	134.575	234.009	438.288	231.111	239.787	300.876	279.816	414.546	218.307	160.936	363.889	230.508	215.003	268.561	201.078	328.417	488.14	285.08	240.499	158.657	445.228	198.078	285.977	269.25	300.166	317.281	285.714	272.816	359.561	319.9	200.228	221.101	352.121	387.416	347.997	352.838	200.06	409.045	347.182
CENPBD1P1	812.248	743.436	740.631	741.317	844	706.755	737.579	534.746	815.129	1083.37	619.205	692.278	774.846	652.811	756.306	868.961	711.925	809.818	906.549	971.795	978.49	737.071	902.88	839.297	959.327	968.694	701.623	784.506	770.561	773.253	848.548	739.837	765.601	754.019	851.913	420.294	830.645	846.12	800.94	694.783	771.6	605.25	517.423	896.333	705.651	732.677	831.246	925.318	702.591
RHPN1-AS1	41.3779	41.6433	36.8179	58.7292	50	62.5735	60.5239	63.912	76.2011	42.0882	38.0495	60.8424	28.4374	34.6838	59.325	70.543	95.4126	54.9091	26.0437	38.6898	63.8347	30.5954	70.998	81.4346	126.965	76.1589	46.8165	45.3188	56.304	106.31	34.0249	38.4331	55.5612	42.2814	48.5857	20.6026	112.135	46.1197	36.3636	64.5632	59.0024	75.7193	63.5775	63.1281	61.8741	68.2619	42.6357	37.6842	64.1711
LINC00626	0.4138	0	0.6575	1.3851	0.2222	1.4468	2.2584	4.1382	0.8343	2.0235	0.4005	0.78	0.5863	0.3434	3.1972	2.9393	0.3058	0.7273	0.383	1.9507	1.5419	1.043	0.3349	1.7327	1.7716	1.5051	1.2484	1.531	0.4022	0.9694	0.4149	1.4782	2.0427	1.1745	2.3295	2.0603	1.5361	0.3548	1.8809	3.3323	0.7613	1.0096	1.4672	2.5943	2.5036	1.2135	1.7889	1.0278	0.8227
MEG8	0	0	0	0	0	0	0	0	0	0	0	0	0	0	0	0	0	0	0	0	0	0	0.3349	0	0	0	0	0	0.4022	0	0.4149	0.3695	0	0	0	0	0	0	0	0	0	0	0	0	0	0	0	0	0
LY6G6E	1.1834	0	4.9375	2.9392	2.58	0	0.813	0	4.4664	2.3351	3.2042	1.5328	2.3454	1.0302	3.5524	2.6881	3.1927	2.1818	0.766	5.0849	5.19	2.3051	5.0234	6.2375	6.2833	1.3335	0.6242	3.9807	4.3314	4.4107	1.6598	4.4457	1.4462	5.3968	5.3145	0	6.682	2.4834	2.5078	5.0401	1.3552	0	2.9343	1.7295	1.9778	2.9944	2.3852	0.877	3.8914
LILRP2	0	3.4134	0.6575	0	0	1.8085	0.4517	6.897	0.5562	0	1.2016	0	0.2932	0.3434	0	0.2672	0	0.3636	0.766	0	0	0	0	0	0.8858	0	0	0	2.0109	0	0	0	0.4085	0	1.3311	0	0	1.0643	0	0	0	1.0096	1.9562	0	0	0	0	0	0
OR7E91P	11.9996	2.7307	6.2459	32.9659	21.7778	5.4254	23.0352	4.598	28.6449	6.8798	8.8115	16.3807	8.2087	10.3021	13.4991	28.3241	5.8104	14.1818	8.8089	6.5025	26.8291	3.4767	29.4709	12.1286	19.4877	26.7911	7.4906	21.1284	5.2282	15.8334	17.4274	9.9778	12.2562	49.9156	29.6173	2.0603	17.6651	76.2749	14.1066	16.2449	11.8005	29.7829	14.1827	25.5107	41.4878	21.237	26.2373	12.333	20.979
DLEU2L	3.3102	1.3654	7.2321	5.5405	2.2222	2.8936	2.2584	0.9196	4.1716	2.8329	2.4031	2.3401	3.8112	2.4038	6.0391	2.9393	5.5046	3.2727	4.9789	3.9015	1.8503	3.1291	6.6979	4.1584	2.9527	2.7092	1.8727	4.5931	5.6304	7.1089	4.5643	3.3259	7.3537	6.166	6.6556	6.1808	7.2965	0	3.7618	7.4977	1.9033	3.5336	1.4672	0	6.0801	3.0339	2.3852	2.3981	9.4611
KLF3-AS1	63.7219	5.4614	125.904	103.053	87.1333	49.9394	46.5221	25.2889	175.891	91.9749	64.9484	99.1342	69.4664	88.2411	120.906	115.087	187.743	82.5455	71.6584	132.742	73.1663	90.2947	148.151	155.63	144.386	87.929	47.6717	161.902	98.2586	197.756	90.3983	163.071	167.129	212.288	216.685	20.8705	196.74	94.588	68.373	116.335	98.5912	100.454	67.979	58.5016	149.857	72.1847	59.0847	47.6602	362.6
LINC00341	213.096	137.901	341.88	98.0666	76.2222	227.507	139.566	188.517	95.9466	139.62	215.881	104.914	125.476	141.826	144.938	167.272	180.428	169.454	164.688	155.409	154.499	137.332	116.544	151.087	73.8171	135.762	104.245	64.9162	163.282	153.81	102.49	172.949	223.47	130.955	122.13	241.051	119.816	123.104	163.636	158.7	202.131	129.228	181.929	195.87	165.594	77.3635	78.712	120.247	131.633
HAND2-AS1	43.4468	0	64.4313	11.358	12.4444	7.5956	20.3252	19.3115	15.2958	2.0235	29.6385	16.7707	14.0721	15.7966	36.2345	9.6195	28.4403	32	10.7239	16.5813	24.0537	12.5163	15.4052	6.9306	23.0309	26.7911	6.2422	7.0428	21.7173	52.9935	10.7884	56.541	30.6404	21.728	30.9484	40.1751	21.1214	19.867	19.4357	17.4945	9.8972	18.6774	89.0084	3.8915	20.7439	14.5625	8.9445	10.2775	46.0716
LINC00115	19.4476	8.1921	51.6108	15.7904	15.7778	18.4465	6.3234	11.9548	22.2485	13.3549	24.8323	11.7005	14.9516	19.9174	10.6572	18.4374	21.1009	19.2727	31.0226	26.9853	17.8861	25.3803	29.8058	26.6828	24.5073	19.8675	16.8539	48.0747	15.2825	29.0818	18.6722	39.9113	17.9757	37.5835	26.6223	19.5725	44.9309	28.7361	13.7931	19.1607	24.3623	16.6583	22.4966	28.105	23.6052	26.698	24.4484	13.0182	34.5537
FLJ13224	2.0689	0	0.3287	1.9392	0.2222	3.2553	0.9033	0.9196	1.1124	0.8094	2.4031	3.5101	0.8795	1.717	2.1314	2.6721	1.8349	1.4545	0.766	0.6502	0.9251	3.4767	1.6745	1.3861	3.8385	0.9031	2.4969	5.818	2.8152	1.2925	2.0747	4.8041	2.0427	3.5235	4.6589	9.2712	3.0722	1.0643	1.8809	2.9158	1.9033	0.5048	0.9781	0.8648	1.4306	1.5169	1.7889	1.7129	0.4114
LINC00472	65.7908	17.7496	46.6798	136.85	70.8889	60.0416	58.7173	27.1281	75.0886	79.7248	47.2614	93.2137	96.7458	50.137	146.714	66.2676	92.0487	113.091	101.877	82.2564	101.457	145.676	131.949	93.5632	111.611	86.3937	97.3783	239.761	144.782	182.246	113.278	255.728	88.6528	107.465	127.454	19.5725	165.131	61.02	72.1003	123.295	38.4468	72.1858	62.1103	43.2384	95.1359	99.5106	78.712	77.7664	162.485
ABCA11P	136.613	52.8529	141.223	192.504	148.391	128.189	123.88	52.1366	143.628	100.862	114.104	143.194	95.0015	115.023	163.282	140.474	162.966	132.593	116.997	179.065	159.516	123.477	183.774	119.054	165.764	164.461	112.553	143.051	122.083	146.84	134.938	167.938	155.416	213.542	169.92	92.65	250.407	141.297	172.991	191.607	183.254	201.398	133.195	108.771	197.221	152.239	94.4693	126.759	204.673
ZNF767P	233.785	141.997	538.133	293.646	199.333	268.74	166.215	378.414	434.124	176.042	231.501	277.301	218.411	190.933	247.247	295.265	297.247	362.909	232.861	427.863	335.518	299.696	416.276	409.945	404.518	353.101	340.824	365.613	353.911	419.101	340.249	381.375	361.965	301.255	400	382.179	498.848	260.754	208.15	258.253	221.545	339.727	419.122	477.352	417.024	260.912	104.055	169.236	577.129
ZNF702P	148.96	56.6623	128.534	102.776	255.556	143.232	223.126	25.2889	171.313	89.8422	159.407	173.947	171.797	121.908	168.384	163.264	121.101	73.0909	184.221	256.848	156.657	114.037	157.066	188.512	155.311	149.609	58.0524	169.946	93.706	118.912	127.386	100.148	165.049	142.994	181.697	27.8135	127.88	155.388	133.229	134.958	132.089	219.586	73.8477	115.014	158.441	158.368	256.41	152.792	170.712
AGPAT4-IT1	5.7929	1.3654	3.2873	3.0473	2.2222	1.0851	2.2584	4.598	2.503	4.8563	6.0078	2.7301	5.5702	4.8077	5.6838	5.8786	4.2813	4	13.0218	1.6256	7.7095	7.6488	10.0469	7.6237	4.7243	1.5051	2.4969	3.6745	7.2391	5.1701	1.2448	5.5432	3.6768	3.8171	7.9867	2.0603	11.1367	1.7738	1.5674	2.0827	1.5226	6.5623	10.7593	3.0267	2.5036	8.7982	2.0871	3.0833	8.2271
ANP32A-IT1	4.5516	0	8.8757	1.9392	2.8889	1.0851	0.9033	3.6784	3.0592	2.8329	4.4057	3.1201	4.3975	3.434	3.9076	2.4049	7.0336	2.5455	4.5959	2.601	6.1676	5.5628	8.7073	6.5841	5.3148	0.602	0	4.5931	7.2391	8.7245	0.8299	5.9128	6.9452	3.8171	4.9917	2.0603	17.2811	3.5477	1.5674	4.1654	3.4259	4.0384	3.9125	2.5943	2.1459	1.2135	2.0871	2.0555	10.6952
FAM106A	1.2413	0	7.5608	0	0.6667	0	0.4517	0	1.9467	2.4282	10.4135	0	0.2932	1.3736	2.8419	0.2672	0	2.5455	1.915	0.3251	0.3084	3.1291	3.0141	1.3861	0.8858	0	0	6.4304	16.0869	5.8164	0	1.4782	11.4391	0.8809	0	1.0301	3.4562	0	0.627	1.6661	0.3807	2.0192	0.4891	0.4324	1.073	1.5169	0.5963	5.1388	13.1633
CEBPA-AS1	129.099	216.409	128.863	165.661	201.778	239.081	209.575	253.349	253.633	161.878	179.433	241.81	192.905	124.999	259.325	356.456	317.736	119.636	76.599	130.7	269.524	64.6675	245.144	282.769	207.574	229.38	204.12	169.639	207.118	144.44	131.12	135.255	156.879	239.888	208.985	97.8625	267.665	190.155	121.63	218.265	202.512	236.749	192.689	489.891	260.73	117.107	138.939	232.957	255.862
LINC00574	2.6027	0.6827	3.5076	1.7148	3.1911	1.4468	3.2611	1.3794	1.2737	2.7155	2.9198	0.4134	1.759	2.8915	2.6892	2.7229	1.6636	2.8509	0.8043	0.712	5.3196	2.5346	6.6343	1.4416	0.5905	4.398	0	3.9623	3.8247	0.3231	1.7635	4.0355	2.2306	0.6107	1.9101	0	2.1966	2.7175	2.1348	0.4165	0	2.6098	1.0123	1.3577	3.7017	0.9526	0	1.3703	3.48
HEXA-AS1	21.1027	13.6536	17.094	18.0066	16	14.4679	11.7435	15.1734	24.1952	6.0704	18.424	8.9704	15.2448	10.9889	16.341	18.1702	13.7614	16.3636	8.4259	8.1281	23.1285	6.2581	23.1078	28.4155	22.1451	19.2655	13.7328	11.3297	26.1412	13.2484	29.0456	15.8906	18.7928	14.0938	16.6389	8.2411	43.7788	13.1264	16.6144	21.2434	17.1297	21.2014	28.3653	19.0249	21.4592	22.754	6.8575	10.9627	21.3904
TUBA4B	2.0689	1.3654	1.6437	4.1554	0.4444	5.4254	0.4517	6.897	5.5621	2.0235	1.6021	1.17	13.1926	7.8983	3.9076	3.4737	3.6697	1.0909	16.4688	5.202	2.1587	3.1291	3.0141	4.1584	3.5432	3.6123	6.2422	1.8373	2.0109	0.3231	1.2448	6.2823	3.6768	15.2683	13.6439	24.7232	3.0722	2.1286	0	2.4992	6.8519	2.0192	9.2921	7.7829	1.073	15.1693	9.839	2.0555	1.2341
BIN3-IT1	1.6551	0.6827	0.6575	0.277	0.2222	0	0.9033	0	0.2781	0.8094	1.6021	1.17	1.1727	2.0604	0.3552	0.2672	1.529	0	1.915	1.3005	1.5419	1.7384	1.3396	0.3465	1.1811	0	0	0.6124	1.2065	1.9388	0.4149	0.7391	0	0.5872	0.6656	0	2.3041	0	0.3135	0.4165	1.9033	0	0	0	0.3577	0.9102	0.2982	0.6852	1.2341
GOLGA2P10	352.126	253.956	404.997	288.937	248.667	390.632	243.902	323.698	633.804	454.067	182.637	304.602	336.851	440.244	373.002	333.743	526.91	386.909	430.486	369.016	583.147	415.819	462.827	539.201	549.199	343.769	544.32	544.438	465.715	375.155	558.091	513.673	297.416	528.224	700.499	355.395	599.846	392.727	282.759	317.401	392.081	263.503	303.216	533.13	391.273	430.202	336.911	360.74	401.07
ASMTL-AS1	44.6881	34.1612	146.614	67.871	29.1178	51.4007	23.0578	161.04	105.424	31.1615	76.936	23.0109	55.2125	64.0311	28.7851	74.5832	53.5442	68	44.8564	78.68	134.179	88.0695	113.563	156.365	136.284	93.9765	164.794	143.305	177.502	153.487	89.6556	197.339	111.531	132.197	170.715	134.947	182.473	41.153	24.4514	56.6698	29.3109	25.7446	203.937	192.843	105.172	74.1627	8.3631	22.2679	190.045
RUNX1-IT1	0.8276	0.6827	0.9862	0	0	1.0851	0	0	0	0	1.6021	0	1.1727	0	0	0.2672	0.3058	1.0909	0.383	0	0	1.7384	0.3349	0	0	0.602	0	0	0	0.3231	0	0	1.2256	0	0	2.0603	0	0.7095	0	0.4165	0	0	2.4453	1.2972	0	0	0	0.3426	0
FER1L4	39.309	77.8253	176.529	6.9256	3.1111	47.0205	6.7751	54.716	4.1716	4.4516	44.4578	3.1201	24.9194	11.6757	2.4867	2.6721	4.2813	16.3636	45.9594	9.1035	4.6257	59.8001	11.3865	3.1188	6.4959	18.9645	6.2422	4.5931	14.8804	8.4014	3.3195	31.4117	44.1222	69.5882	14.3095	133.917	5.7604	6.3858	2.8213	5.415	1.9033	4.0384	16.6279	14.7011	11.4449	5.4609	1.4908	0.3426	12.752
PPP1R2P9	0	0	0.9862	0	0	1.4468	0	0.4598	0	0	0	0.39	0.2932	1.3736	2.1314	1.0688	0	1.4545	3.064	0.3251	0.3084	1.7384	0.3349	0	0	0	0	0	0.4022	0.6463	0	0	0	1.7617	0.9983	78.29	0	0	0.3135	0	0	0	0	0	0	0	0	0	0.4114
LPAL2	2.4827	0.6827	10.5194	0.8311	0.6667	6.8722	2.71	3.6784	4.1716	0.4047	3.2042	1.9501	1.4658	1.3736	1.0657	2.4049	0.9174	4.7273	3.064	0.9754	1.5419	2.4337	3.6839	1.7327	1.7716	1.2041	2.4969	4.5931	2.8152	0.9694	0.8299	5.5432	6.5366	4.4043	0.6656	9.2712	1.5361	4.612	1.8809	0.8331	0	0.5048	2.9343	1.7295	2.5036	1.2135	0.5963	0.6852	2.8795
ZNRD1ASP	31.5672	13.9403	61.0355	23.7438	31.2133	19.4665	26.3776	12.0145	36.2567	22.5536	26.6787	35.6864	22.3336	21.1296	34.7496	29.1524	49.0029	40.7236	22.7805	34.7135	36.4351	28.7423	50.3516	42.7411	24.2533	40.0421	21.3733	34.724	44.4681	41.0247	33.2324	40.8832	39.2565	48.4592	49.3178	16.8426	94.5622	26.4585	18.9467	38.6129	26.1286	49.6971	22.6042	15.2156	41.9242	29.5589	34.5736	18.6297	62.6861
HCG4B	7.3611	6.0758	8.2544	16.7849	7.3178	10.916	11.6486	13.8905	9.2415	3.6423	0.801	19.1966	7.2911	6.5659	11.3961	12.019	13.3883	3.08	12.4052	14.403	4.123	11.6019	6.8486	11.8305	5.3916	18.4768	4.975	10.9071	10.3036	19.8144	10.3237	5.3067	14.7564	11.6714	21.7637	12.4234	8.3103	19.2426	16.7555	11.713	13.2318	21.792	19.5672	25.355	8.0293	8.7224	15.0358	10.5653	8.4986
MIR600HG	330.609	124.247	379.027	312.761	372.444	256.081	291.78	168.286	321.491	243.221	309.603	289.392	312.518	343.06	247.957	427.8	352.293	280.727	203.753	221.734	332.742	306.997	367.716	346.53	305.012	253.763	221.598	253.541	287.151	309.236	194.606	253.88	283.526	362.328	272.546	178.213	486.175	235.565	236.677	295.324	302.625	360.424	301.259	349.366	285.408	305.51	220.036	383.008	454.546
LINC00597	0.4138	0	0.3287	0.277	0	0	0	0	0.2781	0.4047	0	0	0.2932	0.3434	0.7105	0.2672	0.6116	0	1.149	0	0	0	0.3349	0	0.2953	0.301	0	0.3062	0	1.6157	0	0.3695	0	0.2936	0	4.1205	0	0	0	0	0	0	0	0	0	0.3034	0	0.6852	0.4114
ZNF205-AS1	18.3676	28.8909	15.3452	26.5639	22.5244	19.9476	18.7534	35.8919	25.9417	21.4083	10.2934	17.9212	19.4371	20.1681	18.4227	22.9345	21.8623	10.28	14.6266	23.8673	27.415	18.2738	26.3396	26.5858	26.211	26.0265	43.0275	18.9022	16.304	24.4287	13.9461	17.4723	18.8622	25.8651	25.6606	17.0487	27.2619	18.1641	19.6332	32.2108	19.8781	20.4442	25.4897	40.2723	30.794	29.9806	19.3888	19.3251	20.3949
SLC7A5P1	1.6551	0.6827	0	0.277	0.1133	1.0417	0	0	0.8343	0.9591	0	0	0.9176	0	0	0.2672	0	0.0582	0.2298	0	0.1912	0	0	0.6931	0.4547	0.4846	0	0	0.4384	0	0	2.5868	1.2828	0	0.2762	0	0.384	0	0.3135	0	0	0	0	0	0	0	0	0.3426	0.4114
FAM167A-AS1	9.9307	8.8748	11.5056	22.716	16.6667	16.9997	14.9051	13.794	20.0236	4.0469	17.2224	11.7005	13.4858	15.7966	14.9201	14.6965	11.315	14.9091	5.3619	1.6256	29.9129	12.1686	17.0797	25.6432	17.4208	17.7604	41.8227	9.1863	13.6738	3.5544	23.2365	8.4996	4.0854	17.9109	16.9717	7.2109	25.3456	9.9335	25.7053	1.2496	2.284	6.0575	25.431	90.3683	14.3062	16.0795	2.9815	42.1378	12.3406
TTTY5	0	0	0	0	0	0	0	0	0	0	0	0	0	0	0	0	0	0	0	0	0	0	0	0	0	0	0	0	0	0	0	0	0	0	0	0	0	0	0	0	0	0	0	0	0	0	0	0	0
TTTY11	0	0	0	0	0	0	0	0	0	0	0	0	0	0	0	0	0	0	0	0	0	0	0	0	0	0	0	0	0	0	0	0	0	0	0	0	0	0	0	0	0	0	0	0	0	0	0	0	0
TTTY12	0	0	0	0	0	0	0	0	0	0	0	0	0	0	0	0	0	0	0	0	0	0	0	0	0	0	0	0	0	0	0	0	0	0	0	0	0	0	0	0	0	0	0	0	0	0	0	0	0
TTTY13	0	0	0	0	0	0	0	0	0	0	0	0	0	0	0	0	0	0	0	0	0	0	0	0	0	0	0	0	0	0	0	0	0	0	0	0	0	0	0	0	0	0	0	0	0	0	0	0	0
TTTY14	0	0	0	0	0	0	2.2584	0	9.1775	0	0	0	0	0	0	0	0	0	0	0	0	0	0	10.3959	11.8107	0	24.9688	0	0	0	21.5768	0	13.8903	0	0	0	9.2166	0	10.9718	8.7473	0	0	0	0	12.8755	0	0	9.9349	0
NACAP1	177.925	264.196	162.722	117.735	125.778	144.317	244.806	434.51	234.721	133.954	140.182	129.875	91.4688	117.788	120.426	132.268	134.556	144	113.367	159.636	119.343	213.125	113.195	142.77	117.222	157.736	195.381	92.7811	121.456	177.722	144.398	142.646	119.293	157.968	131.115	336.853	122.888	263.592	146.708	213.683	205.176	235.235	252.843	283.644	178.469	104.061	119.857	161.014	160.017
RACGAP1P	1.6551	1.3654	0	0	0.4444	1.4468	0.4517	0	0	0.8094	1.6021	1.5601	0.5863	1.0302	1.0657	0.5344	0.9174	0	0.766	0.6502	0.6168	0.3477	0.3349	0	0.2953	0	0	0	1.2065	0.6463	0	0	0	0	0.6656	0	0.768	0.7095	0.627	0.4165	0.3807	1.5144	0	1.2972	0.7153	0.6068	1.4908	0	0.4114
PCDHB19P	5.3791	0.6827	4.2735	3.8783	2.8889	2.8936	6.3234	0.9196	4.7278	5.261	6.4083	4.2902	2.9317	4.1208	3.9076	5.6114	6.7278	6.1818	4.2129	1.6256	1.2335	4.8674	6.6979	6.2375	2.3621	3.9133	1.8727	4.5931	3.6195	3.8776	3.3195	3.6955	8.1708	1.7617	7.3211	2.0603	8.8326	2.4834	4.7022	5.415	2.6646	1.0096	3.9125	0	2.8612	1.5169	3.876	3.7684	5.3476
ID2B	17.7925	25.2591	4.2735	16.6215	8.6667	9.4041	4.5167	16.5528	10.2899	12.5455	10.4135	31.5913	19.9355	10.9889	7.8153	10.1539	4.5871	3.2727	5.3619	4.8769	6.7844	15.2977	6.0281	5.5445	13.5823	11.4389	34.3321	14.698	39.0107	20.6804	9.1286	8.1301	17.5672	7.0469	15.6406	14.4218	19.2012	8.8692	12.8527	13.7457	18.2717	10.0959	38.6355	9.0801	17.525	6.6745	8.3482	10.6201	8.6384
MYH16	0	0	0	0	0	0	0	0	0.2781	0	0	0	0	0	0	0	0.3058	0	0	0	0	0	0	0	0	0	0	0	0	0	0	0.3695	0.8171	0	0	1.0301	0	0	0	0	0	0	0	0	0	0	0	0	0
TMEM191A	16.1374	52.5662	11.8343	19.9458	20.4444	27.8506	15.8085	68.9698	26.4201	21.0441	26.0338	25.741	21.9877	34.6838	21.6696	40.6156	22.6299	15.2727	15.7028	15.2808	23.7453	35.1152	31.8151	33.6134	14.1729	12.944	69.2884	27.5588	25.739	14.864	33.195	34.3681	30.6404	31.1238	48.2529	58.7175	26.1137	19.5122	26.6458	20.4103	26.6463	11.1055	55.7525	44.968	40.4149	38.53	25.9392	23.6383	17.2768
MFSD14C	20.6889	15.7016	30.9007	21.0539	22.6667	16.9997	16.7118	18.8517	20.0236	19.83	24.0312	22.6209	18.4697	49.4502	35.1687	43.5549	40.3669	37.8182	24.1287	29.2612	30.5296	25.3803	45.5459	30.4947	36.318	21.9747	56.1798	32.4581	31.7716	27.4661	48.1328	49.15	24.9208	43.7495	48.2529	58.7175	37.2504	19.5122	14.7335	32.0733	13.3231	27.7638	20.0514	25.0783	15.3791	15.7761	20.2743	28.4344	26.738
LINC01547	43.4468	52.5662	70.0197	83.9384	52.4444	91.5092	73.6224	86.4421	53.9526	59.0854	54.8713	58.8924	43.0959	45.6727	46.5364	66.8021	40.9785	32	31.0226	63.7243	81.4124	43.4594	68.9886	60.9893	75.884	80.9753	75.5306	74.7148	50.2715	54.6091	79.2531	58.3888	64.5491	52.5582	64.5591	54.597	92.5499	57.1175	68.3386	72.0608	73.0869	30.7925	116.396	45.4004	91.5594	99.814	55.4562	61.3224	49.3624
SNORD35B	0	0	0	0	0	0	0	0	0	0	0	0	0	0	0	0	0	0	0	0	0	0	0	0	0	0	0	0	0	0	0	0	0	0	0	0	0	0	0	0	0	0	0	0	0	0	0	0	0
LINC00852	21.5165	25.2591	43.3925	45.432	22.4444	47.0205	35.2304	30.8065	22.2485	20.6394	29.238	16.3807	20.815	19.2306	26.643	35.5387	16.2079	22.9091	13.4048	20.1577	35.1553	20.8605	34.1594	23.9106	28.9363	16.5563	59.3009	17.7601	30.5651	33.2825	12.0332	24.0207	25.7379	28.1876	15.9734	51.5066	19.9693	30.8647	37.6176	24.9922	20.175	27.259	54.7744	44.5356	39.3419	24.5743	13.1187	31.5177	27.5607
CSPG4P2Y	0	0	0	0	0	0	0	0	0	0	0	0	0	0	0	0	0	0	0	0	0	0	0	0	0	0	0	0	0	0	0	0	0	0	0	0	0	0	0	0	0	0	0	0	0	0	0	0	0
TTTY6	0	0	0	0	0	0	0	0	0	0	0	0	0	0	0	0	0	0	0	0	0	0	0	0	0	0	0	0	0	0	0	0	0	0	0	0	0	0	0	0	0	0	0	0	0	0	0	0	0
TTTY8	0	0	0	0	0	0	0	0	0	0	0	0	0	0	0	0	0	0	0	0	0	0	0	0	0	0	0	0	0	0	0	0	0	0	0	0	0	0	0	0	0	0	0	0	0	0	0	0	0
DSCR8	0	0	0	0	0	0	0	0	0	0	0	0	0	0	0	0	0	0.7273	0	0	0	0	0	0	0	0	0	0	0	0	0	0	0	0	0	2.0603	0	0	0	0	0	0	0	0	0	0	0	0	0
AFAP1-AS1	3.7364	1.3722	9.2242	1.6621	1.3356	4.7238	1.8067	0	0.8371	2.849	6.8409	3.1279	3.8317	2.0742	4.9911	2.4182	2.1529	2.9091	3.4584	2.2791	5.2671	6.6197	4.7187	2.4361	2.3769	1.2041	0.6242	2.1557	5.6505	2.9146	1.249	5.5617	5.3192	8.2449	2.3361	35.1069	4.2396	2.4905	0.9436	2.0868	1.1458	3.0338	1.4672	0.4324	4.6638	3.049	2.3971	2.0589	5.3558
DDX11L2	19.4476	38.23	32.8731	12.1891	13.3333	1.0851	13.0985	14.7136	3.6154	1.2141	4.0052	15.9906	23.4535	4.1208	9.2362	15.7653	3.0581	24	6.8939	3.9015	4.3173	4.1721	3.349	3.4653	4.7243	23.7809	1.8727	2.7559	16.489	35.2213	14.5228	6.6519	4.9025	7.9278	22.2962	4.1205	24.5776	2.8381	25.3918	23.326	11.0392	3.0288	12.7155	5.1886	23.2475	1.5169	2.6834	2.0555	21.3904
MGC2889	14.0685	8.1921	1.3149	8.0337	6.2222	4.7021	2.71	4.598	11.9586	10.1174	1.6021	7.4103	5.277	3.434	4.6181	4.8097	2.7523	4	6.5109	5.5271	10.4849	2.4337	6.6979	4.1584	7.9722	7.5256	4.3695	10.1049	8.0434	6.4626	4.5643	2.5868	6.1281	4.4043	4.9917	9.2712	2.6882	3.5477	8.7774	6.248	4.1873	6.5623	3.9125	5.621	7.1531	10.3151	7.1556	4.111	6.993
LINC00467	126.203	292.869	91.3872	172.863	158.667	193.508	126.016	268.063	146.84	99.5548	148.193	130.265	155.38	148.694	143.517	141.086	161.773	141.091	116.047	115.094	207.848	149.153	193.905	163.909	148.815	178.808	244.07	221.695	157.651	161.889	243.569	178.862	145.44	168.832	161.398	241.051	221.966	151.486	153.292	149.12	149.6	205.957	139.87	261.592	195.279	162.008	170.543	95.5808	164.953
FOXD2-AS1	9.9307	19.7977	32.5444	6.3716	6.6667	19.1699	11.2918	12.8744	3.6154	4.4516	36.8479	5.4602	4.3975	12.0191	7.46	12.5588	11.6208	10.1818	10.7239	6.8276	8.6346	10.7779	8.0375	11.4355	5.9054	7.8266	3.7453	5.818	10.0543	15.8334	9.1286	12.1951	14.7074	9.9831	11.6473	41.2053	10.7527	8.8692	6.5831	6.248	4.9486	5.048	39.1246	10.8096	7.1531	9.1016	8.9445	5.4813	6.1703
CROCCP2	368.689	241.409	809.139	371.678	288.207	323.61	259.49	274.661	530.838	403.517	389.058	338.385	407.962	227.186	261.229	429.158	403.241	424.778	345.343	351.745	425.953	546.649	457.662	444.983	438.716	327.24	571.298	463.257	623.515	728.89	407.871	422.809	496.591	359.149	663.431	706.227	524.923	276.637	204.32	413.729	325.385	227.062	233.329	654.513	650.654	340.748	171.172	317.64	621.489
MGC12916	4.9653	8.8748	12.8205	4.1554	0.8889	10.4892	8.1301	8.2764	0.5562	1.2141	12.8167	0	1.1727	3.0906	2.4867	0.2672	0.9174	2.1818	4.2129	0.6502	2.7754	4.8674	0.6698	1.0396	1.4763	0.301	0	0	6.0326	1.6157	1.2448	1.1086	10.2135	2.9362	2.995	66.9585	1.9201	0	0.9404	2.9158	0.3807	0	1.9562	1.2972	0.7153	0.3034	1.7889	2.3981	1.2341
POLR2J4	186.44	274.566	349.619	268.099	283.129	315.012	218.442	230.488	319.447	327.171	256.257	367.375	326.283	370.536	300.007	415.161	249.55	201.291	413.734	397.136	418.444	364.53	484.735	321.979	491.105	232.387	312.709	369.958	327.846	387.541	330.867	469.594	294.066	418.56	400.682	354.509	419.205	325.627	281.094	274.01	314.346	295.25	309.094	349.392	444.131	485.688	519.29	204.718	438.301
ANKRD36BP1	158.477	2.048	143.655	93.3572	125.111	45.9354	60.9756	1.8392	61.4614	185.35	124.963	107.644	101.143	92.7191	90.5861	74.8183	96.0242	94.1818	81.5779	88.1086	78.3286	44.5024	95.7803	66.8804	67.6164	68.9344	7.4906	89.4128	95.7169	62.0412	40.249	57.2801	132.367	65.1839	87.188	6.1808	99.8464	68.8248	54.8589	124.961	98.9718	119.636	7.8249	1.2972	29.3276	74.3296	84.675	81.1923	106.129
ARHGAP5-AS1	107.996	110.594	84.1552	123.553	94	109.232	112.466	114.49	161.858	96.722	95.7244	145.086	109.352	97.5267	115.808	136.009	160.55	96.7273	75.45	92.9855	130.137	75.7931	102.813	144.157	159.445	129.741	116.729	120.034	92.9017	108.895	135.27	115.299	96.0065	109.227	132.779	49.4463	146.697	131.264	112.853	163.282	153.406	165.573	122.753	145.281	173.82	140.468	113.596	94.553	130.81
MIR503HG	30.2059	59.393	31.5582	88.6478	27.5556	51.7226	41.1021	81.8442	34.207	55.0384	30.0391	53.0421	50.7183	43.9557	28.7744	48.8991	33.9449	34.9091	34.8525	32.8375	76.7867	33.0291	48.8948	40.1975	43.1092	45.1535	142.946	87.2694	48.6628	36.5138	31.1203	60.2365	40.0368	48.1539	58.5691	29.8738	62.596	30.51	26.0188	56.649	38.8274	78.7481	76.2929	143.552	85.4793	75.5431	40.5486	48.3043	66.2279
GLIS3-AS1	3.3226	2.7307	4.9474	2.7702	3.06	1.8157	8.1301	28.0477	4.1938	0.8134	4.4217	8.1981	2.3923	5.9168	4.2877	2.4343	3.0642	0.7273	1.5435	2.9326	3.716	4.2173	1.6879	9.0895	7.6652	1.2071	4.0574	3.993	2.0229	2.6012	2.5021	3.714	1.2297	3.5323	11.0849	0	7.7304	0.3548	0.627	3.7488	0.7613	6.0575	13.2045	12.1068	6.0908	4.2777	4.2039	4.111	3.7063
ATP1A1-AS1	149.42	122.233	156.187	137.174	136.044	113.616	155.434	90.6585	98.2132	78.5876	115.378	122.11	147.546	108.653	106.948	155.072	211.351	84.3964	83.1406	81.6614	162.251	115.838	156.805	159.796	159.212	170.732	152.99	117.324	97.414	125.191	98.4025	94.6637	99.8182	142.183	172.09	120.536	199.843	89.4581	95.6646	84.6236	75.093	181.822	150.4	225.324	186.799	168.749	136.905	104.512	130.448
LINC00839	7.448	7.5095	8.2183	6.0945	5.7778	5.4254	3.1617	9.6558	8.8994	1.2141	6.4083	2.7301	2.9317	8.9285	8.881	4.2753	6.1162	14.1818	10.3409	1.3005	6.476	5.2151	3.6839	10.0494	0.5905	7.5256	6.8664	0.3062	5.6304	4.2007	7.4689	14.0429	9.8049	8.515	4.3261	11.3314	7.6805	6.031	11.2853	2.0827	0.3807	6.0575	20.5404	8.2153	6.4378	4.8542	4.1741	5.4813	6.5817
LINC01101	0	0	0	0	0	0	0	0	0	0	0.4005	0	0	0	0	0	0	0	0	0	0	0	0	0	0	0	0	0	0	0	0	0	0	0	0	2.0603	0	0	0	0.4165	0	0	0	0	0.3577	0	0	0	0
SNHG7	1052.65	1724.57	1422.99	520.108	853.211	659.112	1394.14	3284.9	1392.62	260.534	881.738	501.634	996.752	925.23	796.909	822.619	1647.21	522.316	498.931	1432.7	645.067	1433.74	1537.62	1369.23	734.592	603.507	2046.41	438.735	783.579	1390.06	899.324	1031.13	734.242	1410.86	1362.98	2374.41	1598.02	519.571	1107.93	749.066	1840.26	935.982	1539.92	2278.38	1604.16	1103.83	722.421	1206.94	1195.47
MIR22HG	272.68	428.039	166.338	509.171	321.333	477.077	336.495	713.148	405.201	601.781	303.995	358.424	869.54	1990.03	541.741	510.902	296.33	973.091	1803.91	510.77	702.182	2712.91	567.649	422.074	1129.7	520.47	1483.77	2109.47	805.55	777.776	1394.61	2892.46	854.254	1741.47	991.348	1019.83	214.67	883.37	1129.47	392.377	464.406	171.126	659.738	533.562	608.011	327.05	1596.9	776.294	480.872
FAM222A-AS1	0	0	0.3287	0.277	0.4444	1.4468	0	0.4598	0.5562	0	0	0	0.2932	0.3434	1.0657	0.5344	0.3058	1.0909	0.383	0.3251	0.6168	0.6953	0	0.3465	1.1811	0	0	0.9186	0	1.2925	0.8299	0.7391	1.2256	0.5872	0	2.0603	0	0.7095	0	0	0.7613	0.5048	0	0.8648	0.3577	0.3034	0	0	0.4114
JMJD1C-AS1	30.7438	37.5473	19.1354	42.4401	36.62	29.6446	20.9892	39.7312	53.249	41.8778	27.5678	31.9774	39.1498	36.1055	25.389	48.7949	34.743	28.3527	29.4332	27.6941	45.4737	62.4841	43.0576	55.2716	41.8159	18.7718	89.9251	60.2342	34.9165	25.3981	86.5519	51.4708	39.4321	27.1629	54.7388	33.4381	31.8817	50.7885	37.1097	64.8131	67.2818	21.7012	28.8544	41.9413	48.598	49.3275	53.2051	46.2488	32.1432
URB1-AS1	146.892	268.292	137.41	161.228	185.111	203.273	184.733	444.625	223.875	134.359	113.748	187.597	177.661	134.271	119.361	200.139	166.055	169.091	116.43	189.547	249.788	170.361	213.999	220.047	233.557	280.253	383.271	216.489	182.586	207.127	287.552	198.817	134.001	176.173	229.617	221.478	216.206	183.769	252.978	243.674	213.551	143.362	359.457	464.813	342.99	283.666	200.358	158.959	189.634
MGC16275	89.79	87.3828	81.1966	83.1073	88.6667	104.169	55.5556	100.236	104.012	80.1295	102.533	74.883	46.3207	70.0544	58.9698	108.219	105.504	57.4545	55.9173	50.3942	89.7386	38.9396	114.869	85.593	79.7224	97.8326	66.1673	52.3616	83.2495	46.5309	49.7925	46.1936	75.9882	69.5882	67.2213	111.254	165.899	87.9823	70.2194	63.7301	70.8029	118.122	95.8552	100.746	95.4936	91.6226	58.1395	52.7578	46.0716
MGC16025	0.4138	0.6827	0.3287	0.8311	0.2222	1.8085	0	0	0.2781	0.8094	0	0	0	0.3434	0.3552	0	0.3058	0.7273	0.383	0.3251	1.2335	1.3907	1.0047	0.6931	1.1811	0.602	0	0.9186	0.4022	0	0.8299	0.3695	2.4512	0.2936	0	2.0603	0.768	0.3548	0.9404	0.8331	0	0	0	0.8648	0.7153	0.3034	0.8945	0.3426	0.8227
ARRDC1-AS1	218.061	520.2	231.755	281.734	270.667	332.761	297.2	606.015	284.224	248.887	217.082	216.069	255.35	242.1	194.316	292.326	210.397	238.909	202.987	176.867	337.985	257.627	286.671	366.976	318.299	288.079	370.786	355.814	258.194	241.702	414.523	327.79	261.873	290.978	253.245	418.233	289.939	285.942	326.646	259.502	242.862	146.391	416.188	501.566	334.764	359.512	276.685	250.771	264.912
SNHG12	140.685	134.488	285.667	116.904	60.4444	189.077	79.4941	383.472	163.804	44.1117	174.226	120.125	124.43	185.462	101.243	114.699	120.489	165.818	181.923	136.227	140.48	304.289	166.108	217.968	195.642	102.047	253.433	211.541	250.087	179.015	139.834	284.922	194.464	234.406	183.361	1248.52	134.409	131.619	89.768	110.799	111.153	89.3942	202.47	185.493	194.206	106.792	54.2636	97.2937	207.322
RPPH1	14.0685	27.9898	14.7929	9.1418	3.7778	9.7658	5.4201	171.045	8.3432	8.9033	10.013	33.9314	9.9678	14.0796	9.9467	13.3604	1.8349	9.8182	6.1279	17.2316	122.119	14.2547	41.862	26.3363	12.106	10.8368	229.089	22.9656	27.7498	4.2007	13.278	12.5647	13.0732	81.9203	12.3128	443.987	4.6083	22.7051	81.1912	10.8299	4.9486	3.5336	33.2559	59.2366	5.7225	6.6745	6.2612	54.1282	13.1633
ULK4P3	14.0685	8.8748	30.572	57.067	20.8889	15.5529	30.262	10.5754	35.0414	45.7305	16.0208	51.4821	25.5057	23.6949	32.3268	37.6764	20.4892	30.5455	37.5335	87.1332	39.1643	27.1186	64.9699	42.9698	38.6802	33.7146	24.3446	27.865	30.5651	35.8675	16.1826	30.303	43.7136	45.2176	36.6057	14.4218	79.4931	58.1818	28.5266	42.9033	28.5496	56.5371	28.3653	23.7811	43.6338	36.4063	36.6726	30.4899	59.2349
OR6W1P	0.4138	0	0.3287	0.277	0	0	0	0.4598	0.2781	0	0	0	0.2932	0	0	0.2672	0	0	0.383	0	0.3084	0.3477	0	0.3465	0.5905	0.301	0	0	0	0.3231	0	0.3695	0.4085	0	0.3328	3.0904	0	0	0	1.6661	0	0	0	0	0	0	0	0	1.2341
KIR3DX1	0.8276	0.6827	3.616	0	0	1.8085	1.8067	0	0	0.8094	0.4005	0	0.5863	0.3434	0	0	0	0.3636	0.766	0	0	1.043	0	0	0	0	0	0	1.2065	0	0	0	0.8171	0	0	1.0301	0	0	0	0.4165	0	0.5048	0	0	0	0	0	0	0
LOC90246	20.6889	5.4614	24.3261	9.6959	15.1111	7.5956	20.3252	10.5754	10.568	19.0206	18.424	15.2106	10.8473	14.423	10.6572	22.9799	25.9938	29.8182	16.8518	15.6059	11.4101	9.0395	11.7214	10.3959	7.0864	18.0614	16.8539	4.2869	14.8804	16.8028	10.7884	15.8906	17.1586	17.3236	14.975	16.4821	16.129	10.2882	9.0909	4.1654	6.8519	8.5815	26.4091	12.9715	12.8755	11.8321	11.9261	15.0737	12.752
OLMALINC	53.7912	161.112	63.1164	53.7427	72.8889	107.062	66.3957	115.409	61.7396	60.7042	70.4916	72.1529	75.0513	72.8016	49.0231	70.0086	95.1068	78.9091	60.5132	96.5618	57.6671	70.9257	86.7381	70.6922	106.001	83.6845	109.239	53.8927	73.5974	99.8475	47.7178	63.1929	59.2381	77.2223	65.2246	83.4406	48.0031	78.0488	77.116	79.1419	112.295	63.0994	107.104	64.4253	132.69	75.2398	59.034	71.5999	83.5047
AOC4P	1.6551	0	1.3149	0.554	1.3333	1.0851	1.8067	1.3794	1.3905	1.2141	0.801	1.5601	0.2932	2.0604	2.1314	1.6032	0.6116	2.1818	1.532	1.3005	0.6168	1.043	1.0047	0.6931	1.4763	3.0102	0	0	1.2065	0	1.6598	0.7391	2.0427	1.4681	2.3295	0	0.768	0.7095	0.627	0	0.7613	0	0.9781	0.8648	0.7153	1.5169	0	0.3426	1.2341
LINC00473	26.8708	27.8055	10.4964	102.643	381.656	83.805	28.0849	37.6253	97.796	5217.71	34.0443	93.5608	27.1709	72.7398	72.8171	42.438	1.529	1048.24	47.4493	2.6595	254.639	37.9591	19.1728	4.2207	95.2654	583.531	102.896	12.9281	268.651	5.448	82.5021	13.0857	1439.46	84.8418	577.557	13.3093	2.9608	1146.97	1112	19.4648	20.2055	5.048	1.4672	33.9897	23.9628	39.4372	79.1115	50.5242	9.6051
LOC90768	52.1361	47.7874	56.213	36.5672	84	78.1264	103.433	33.1055	55.8993	58.276	51.2666	85.0234	27.2647	77.6093	125.4	82.0329	55.0457	57.0909	85.7909	77.0544	79.8705	132.812	59.6115	39.1579	94.4859	43.3474	29.3383	30.6208	58.7171	98.555	111.618	254.25	38.8112	75.7542	46.589	9.2712	127.88	150.066	46.0815	126.211	37.3048	93.3872	33.745	50.1566	96.9242	68.8686	105.844	42.8229	111.477
LOC90784	316.127	290.821	226.167	320.24	325.111	284.293	383.017	200.932	250.852	340.753	251.126	272.231	278.217	183.034	230.195	375.428	231.192	330.909	109.537	280.582	260.581	180.443	268.587	100.147	284.639	251.355	124.844	254.765	244.923	246.549	253.527	218.773	265.55	229.318	173.378	203.966	290.707	385.277	373.354	239.508	364.293	343.766	277.785	192.411	289.342	151.693	165.474	197.671	289.181
RAPGEF4-AS1	0	0	0	0	0	0.3617	0	0	0	0	0.4005	0	0	0.3434	0	0	0	0	1.149	0	0	0	0	0.3465	0.2953	0	0	0	0	0	0	0	0	0	0	0	0.768	0	0.3135	0	0	0	0	0	0	0	0	0	0.4114
GUSBP11	237.501	110.485	765.855	288.989	164.14	167.227	145.447	253.455	375.173	190.607	284.826	150.983	187.071	252.409	194.824	311.872	245.764	370.007	279.502	329.416	401.773	504.459	556.383	404.169	394.992	270.75	280.637	424.558	554.868	425.111	304.046	437.332	464.966	589.157	452.15	374.082	612.638	208.848	188.163	230.391	168.252	172.115	690.427	451.046	376.338	233.061	70.2862	210.764	639.872
IGLL3P	0.4138	0.6827	2.3011	0.277	0.2222	0	0.4517	0	0	0	2.0026	0	0.2932	0.6868	0	1.336	0	0	0.383	0.3251	0.9251	1.3907	0.3349	0.3465	0.2953	0.301	0	0.3062	0.4022	0.3231	1.2448	0.3695	0.4085	0	0.9983	40.1751	2.3041	1.0643	0.3135	2.0827	0	0	1.4672	0.4324	0	0.6068	0	1.0278	0.4114
LOC91450	0.8276	2.048	3.9448	1.3851	0.4444	3.617	2.2584	11.9548	0.8343	1.6188	3.6047	2.3401	0.8795	1.717	1.7762	1.6032	1.2232	2.1818	3.064	0.9754	2.1587	1.7384	1.0047	0.6931	3.8385	1.8061	3.7453	0.9186	0.8043	1.2925	2.4896	1.4782	1.6342	2.0553	1.6639	4.1205	2.6882	1.7738	1.8809	0	2.284	0	3.4234	4.7562	3.2189	2.7305	2.6834	2.3981	1.6454
RRP7BP	103.606	78.3987	199.997	87.0134	54.4267	85.6678	102.62	134.689	142.235	67.1793	83.3163	71.1583	82.8467	126.386	86.8703	91.7673	80.2659	138.153	77.4224	171.288	131.956	190.901	121.055	100.016	140.374	97.7303	93.6642	132.022	133.638	195.614	113.884	150.011	120.351	135.356	114.546	215.854	157.942	91.8989	48.5611	65.9127	85.5459	80.7723	155.711	205.011	165.265	61.9332	40.7812	71.3087	231.333
LINC00923	2.8965	0.6827	1.6437	2.4932	1.5556	1.4468	0	0.9196	3.0592	4.4516	2.0026	0.78	4.9839	2.4038	0.7105	1.8705	1.529	3.2727	4.5959	1.6256	4.6257	3.8244	2.6792	1.3861	3.5432	0.602	1.2484	0.3062	2.0109	2.9082	2.9046	4.8041	2.8598	3.2298	4.6589	2.0603	4.9923	1.7738	0.9404	1.2496	0.7613	1.0096	0	0	0.3577	2.1237	2.3852	1.7129	1.2341
CTBP1-AS2	403.021	305.157	425.707	475.097	402.222	473.461	432.249	263.465	420.774	471.064	363.272	465.289	408.385	284.339	375.133	516.781	429.968	401.454	266.182	399.577	470.588	293.785	485.265	447.024	451.465	466.285	374.532	401.745	346.672	340.903	424.896	405.765	567.869	371.724	442.263	289.467	510.753	469.712	474.922	514.839	514.273	408.884	333.537	346.772	443.848	536.083	395.945	459.062	380.091
LINC01278	768.801	618.506	678.501	862.654	925.111	642.734	772.358	341.63	831.815	912.181	603.585	707.098	727.059	759.266	734.636	951.796	849.539	642.182	591.344	793.302	860.072	773.577	969.524	933.553	907.36	728.176	722.222	958.432	735.572	1105.43	823.236	853.289	648.351	903.178	904.492	276.075	1127.11	711.663	732.288	900.968	757.135	1052.5	1452.99	797.317	948.14	867.077	790.996	715.657	919.375
MAFG-AS1	64.9633	112.642	42.735	73.9655	53.7778	87.8922	60.5239	138.859	89.2721	75.2732	42.0547	90.8736	74.1718	34.6838	57.5488	86.5755	50.7644	66.5455	47.1084	58.1972	86.6548	49.0222	68.3188	67.5734	86.2184	59.9037	97.3783	58.1796	50.6736	50.4084	74.6888	67.2579	78.0308	59.3115	57.2379	73.1393	62.98	81.9512	77.4295	43.3198	91.3586	42.4028	82.1616	104.205	89.7711	70.689	48.5987	63.0353	65.4052
LINC00950	49.2397	17.0669	57.5279	69.2561	59.3333	42.3185	40.1987	34.4849	40.3254	65.1558	46.8609	54.2122	56.5816	37.0876	43.3393	86.3083	59.0213	38.5455	47.8744	50.0691	36.6972	48.6745	74.6818	41.2371	57.5773	54.4852	29.9625	35.5202	46.2497	61.3949	28.6307	50.2587	73.9455	72.818	53.5774	13.3917	69.8925	101.818	48.2759	72.8939	57.8605	74.2049	64.5556	53.1833	53.6481	42.7774	46.5116	35.6287	55.5327
HTR7P1	273.508	64.8544	164.365	297.801	199.778	178.678	239.837	107.133	222.763	207.608	175.829	417.707	169.159	191.963	279.574	253.046	273.088	194.546	137.112	187.271	222.959	161.669	180.844	211.383	193.696	376.279	108.614	261.196	219.988	244.933	156.017	302.661	194.056	265.14	265.89	48.4162	364.055	190.51	152.351	179.111	228.016	517.415	115.418	147.011	327.969	233	220.334	144.228	312.217
LOC93429	0.4138	0	2.9586	0.554	1.3333	0.3617	0	0.9196	0	0.4047	2.0026	0	0.2932	0.3434	0	0.2672	0.9174	0.7273	6.8939	0.3251	0	0.3477	1.3396	0.3465	0	0	0	0.3062	1.2065	0	0	0.7391	0.4085	0.5872	0.9983	0	2.3041	0	0	0	0	0.5048	2.9343	0.4324	0.3577	0	0	0	0
EGFEM1P	0	0.6827	0.6575	1.9392	2.2222	0.7234	0.4517	0.9196	0.8343	0.4047	0.4005	1.17	0.5863	0.3434	0	0.2672	3.3639	1.4545	1.915	0.6502	0	0	0	1.0396	1.1811	0	1.8727	0.9186	0	0.6463	0.4149	1.4782	0.4085	0.5872	0	2.0603	0.384	0	5.9561	0.4165	0	0.5048	0	0	0.7153	0	0	0	1.6454
LOC93622	364.953	312.666	331.032	348.774	399.556	392.44	354.11	581.186	304.804	282.072	255.933	359.204	302.257	233.858	305.506	410.432	306.727	271.636	144.006	247.094	337.985	229.118	324.849	379.797	281.686	295.003	581.149	235.78	252.564	286.294	373.029	290.096	248.391	304.485	270.216	538.759	281.49	401.951	369.906	373.217	234.868	387.178	353.099	556.046	408.083	432.932	276.088	330.593	334.43
ST7-AS1	70.0445	61.9052	76.3478	279.736	96.5311	152.647	110.822	216.951	103.951	106.762	80.6048	120.538	130.182	247.814	161.158	153.81	245.886	133.935	154.002	191.891	130.266	218.917	247.719	145.435	273.117	145.256	491.38	271.276	144.444	301.035	229.357	252.506	132.407	167.96	196.523	176.678	152.654	132.42	175.806	278.117	141.221	210.283	124.157	280.003	217.514	227.788	209.705	94.7209	119.14
ST7-AS2	0.8276	2.7307	0	0	0	0.3617	0	0	0	0.4047	0.6088	0	0.5863	0	0	0.5344	0.6116	0.7273	0	1.3005	0	0	0	2.7722	0	0.602	1.8727	0.9186	0	0.3231	0	0.7391	0.8171	0.8809	2.3295	0	0.384	0	0	0.8331	0.3807	0	0.4891	3.0267	1.073	0	1.7889	0.6852	0.4114
ST7-OT3	1.6717	5.5638	5.6542	2.7869	2.9356	2.9768	1.8248	0.4644	3.646	1.2262	3.6648	1.1856	1.8001	2.8537	3.9467	1.6914	1.6422	4.8	0.4098	2.2954	3.1455	3.1743	5.1072	3.0391	6.0087	3.6604	3.2397	3.7174	3.2415	4.5917	4.6432	2.2469	2.4798	6.8678	3.7005	0	3.1413	1.7987	1.2759	1.2663	0.3921	4.5886	2.4551	7.8867	3.2725	4.3415	2.1288	1.7266	2.501
HPYR1	0	0	0.6575	0	0	0	0	0	0	0	0	0.39	0	0	0	0	0	0	0	0.3251	0	0	0	0.6931	0	0	0	0	0	0	0	0	0	0.2936	0	0	0	0	0.3135	0.4165	0.3807	0	0	0	0	0.3034	0	0	0
SERHL	145.65	63.489	95.9895	90.0329	121.778	123.338	168.022	234.957	132.1	99.9595	165.014	117.395	86.7781	80.6999	150.977	140.284	70.0304	115.636	85.4079	164.838	115.643	134.202	129.94	83.1673	124.013	105.358	88.6392	156.472	122.662	96.6162	92.5311	87.2136	84.1589	89.2608	79.2013	126.706	118.664	167.805	102.508	116.63	97.8299	165.573	142.316	150.47	115.522	124.388	93.0233	150.052	112.711
CDRT15P1	4.5516	4.0961	4.2735	2.7702	1.5556	4.3404	0.9033	0.4598	1.6686	3.6423	2.4031	0.39	1.759	2.4038	1.0657	3.4737	2.7523	0.3636	1.149	0.9754	2.1587	3.1291	2.0094	5.891	2.3621	3.6123	1.8727	3.3683	4.4239	2.2619	2.4896	1.1086	4.4939	4.6979	1.6639	7.2109	2.3041	1.7738	1.8809	4.1654	0.7613	3.0288	4.4015	1.7295	0.7153	2.7305	1.4908	3.4258	2.8795
SNORD46	0	0	0	0	0	0	0	0	0	0	0	0	0	0	0	0	0	0	0	0	0	0	0	0	0	0	0	0	0	0	0	0	0	0	0	0	0	0	0	0	0	0	0	0	0	0	0	0	0
SNORD38A	0	0	0	0	0	0	0	0	0	0	0	0	0	0	0	0	0	0	0	0	0	0	0	0	0	0	0	0	0	0	0	0	0	0	0	0	0	0	0	0	0	0	0	0	0	0	0	0	0
SNORD38B	0	0	0	0	0	0	0	0	0	0	0	0	0	0	0	0	0	0	0	0	0	0	0	0	0	0	0	0	0	0	0	0	0	0	0	0	0	0	0	0	0	0	0	0	0	0	0	0	0
BMS1P20	43418.4	336605	90020.6	620.177	645.871	78604.5	17267.1	57341	870.981	450.316	58293.1	891.962	37094.4	12549.1	558.924	359.665	574.384	9434.57	74743.3	448.509	441.551	49582.5	383.315	1502.55	765.439	7423.64	382.928	529.502	15009	1566.24	626.867	13115.9	28455.2	13840.9	815.564	206943	545.991	1440.85	671.687	13240	430.813	4811	1807.58	12295.7	4412.46	237.139	1045.2	429.452	651.777
LINC00152	93.514	494.941	100.263	37.3983	20.6667	195.678	90.7859	431.751	53.1183	32.3756	147.392	23.791	111.111	660.366	50.0888	82.0329	43.7308	73.8182	413.635	22.4336	50.266	668.927	37.8433	200.988	60.2347	78.2661	164.17	87.2694	79.2278	40.7145	98.3402	254.619	68.2259	380.533	65.8902	817.924	35.3303	107.849	50.4702	28.741	16.3684	38.3645	172.148	102.907	105.508	67.3517	123.733	72.2851	29.2061
RPLP0P2	35.1712	14.3362	5.5884	5.8175	4.6667	5.4254	8.1301	9.196	4.4497	4.8563	8.4109	6.6303	4.1044	3.434	3.1972	4.0081	4.5871	5.8182	8.0429	5.202	4.0089	4.1721	2.6792	6.9306	3.5432	4.5154	9.3633	1.531	15.6847	15.8334	5.8091	4.065	7.7622	5.8724	5.99	30.9039	14.5929	6.7406	2.8213	12.9126	25.1236	1.5144	18.5842	5.621	3.5765	2.4271	3.2797	5.1388	4.1135
TUBA3FP	4.5516	0.8875	12.2321	2.2716	3.3311	5.9571	3.252	5.0026	4.2105	5.1922	3.1962	5.1872	3.1838	1.0474	2.3268	3.1263	2.6697	1.6182	4.4083	4.1941	3.46	3.3203	4.3235	2.8208	4.2046	7.0199	0.7803	2.367	6.8731	3.0827	0	3.5218	11.006	4.6451	2.6889	5.7481	6.1406	6.6129	0.9342	3.6447	5.9193	8.8491	2.6605	1.9846	7.4714	2.1783	1.2791	2.7784	6.9107
LINC00310	64.9633	51.2008	47.9947	72.8574	86.2222	63.6586	67.299	68.0502	71.4733	61.9183	39.6515	69.0328	78.5693	61.4693	75.3108	94.5917	91.1313	80.7273	31.7886	21.4582	98.0649	36.1582	98.4595	79.3555	81.7893	113.486	129.838	48.3809	78.8257	38.4526	51.4523	39.9113	68.2259	75.7542	82.5291	19.5725	74.8848	63.1486	60.5016	48.7348	27.7882	66.1282	47.4386	106.367	106.223	81.0041	42.6357	49.332	60.0576
LINC00313	0.4138	0	0	0	0.4444	0	0.9033	0.4598	0.2781	0	0	0	0.2932	1.0302	0.3552	0	0	0	0	0	0.6168	0	0	0	0.2953	0.301	0	0	0.4022	0.9694	2.0747	0	0.8171	0	0.6656	5.1507	0.384	1.4191	0	0	0.3807	0	0	0	0	0.3034	0	0	0.8227
B3GALT5-AS1	33.1023	5.4614	32.8731	26.3173	7.5556	22.4252	32.5203	12.4146	32.2603	15.3784	48.8635	54.9922	60.9792	25.7553	12.7886	28.3241	4.893	10.5455	54.0023	34.4631	33.3051	28.857	37.8433	60.9893	32.4795	18.9645	1.2484	18.6787	24.1303	24.2348	27.3859	48.7805	36.7685	3.2298	61.2313	11.3314	46.467	21.9956	31.9749	39.9875	68.519	62.5946	7.3359	1.2972	65.8083	38.8334	40.5486	39.7397	104.895
TSPEAR-AS2	3.724	0	3.616	0.554	3.7778	1.4468	2.2584	0	3.8935	0	4.0052	0	2.0522	1.717	2.8419	7.749	4.893	1.4545	1.149	1.9507	1.5419	2.7814	2.6792	5.5445	2.9527	1.8061	0	0.9186	3.2174	6.1395	0.4149	1.4782	1.6342	4.1107	1.3311	0	5.7604	1.4191	0.627	4.5819	0.3807	1.5144	2.9343	0	2.1459	1.8203	2.3852	2.0555	1.6454
MCM3AP-AS1	22.1372	2.1641	16.6469	26.1982	15.2311	13.0681	12.3668	1.8806	13.8775	23.8122	17.0341	30.6084	22.4538	20.4737	22.6252	22.2424	20.6238	21.7018	19.8851	19.6277	18.2407	11.4976	29.866	22.1779	21.2003	15.4305	6.3795	17.7754	20.6998	25.411	16.4481	14.2868	26.3916	16.616	25.6672	2.2457	36.4862	11.5086	18.3668	24.0342	19.1092	20.8884	4.915	4.3801	16.2697	16.4344	15.3995	9.6437	39.7738
SNORD15B	0	0.6827	0	0	0	0.3617	0	0.9196	0	0	0	0	0.5863	0.3434	0	1.0688	0	0	0.383	0	0.3084	0	0.6698	0.6931	0.5905	0.301	5.618	0.6124	0	0	0	0	0.4085	0.5872	0	5.1507	0.384	0	1.2539	0	0	1.0096	0	0	0	0	0.2982	0	0.4114
MIR155HG	43.8606	36.8646	140.368	3.0473	1.5556	58.9565	32.5203	101.156	3.8935	1.2141	90.9182	1.17	14.6585	33.3102	6.7496	0.8016	2.4465	19.6364	59.7472	3.5764	2.467	72.6641	4.3537	4.5049	4.1338	8.1276	1.8727	2.7559	43.8367	11.3096	3.3195	8.1301	51.4758	12.3321	6.9884	413.083	5.7604	4.2572	0.9404	24.9922	2.284	8.0767	35.7012	4.3238	9.299	1.5169	2.6834	2.3981	4.9362
PSMG3-AS1	347.16	131.074	315.582	302.511	362.444	332.037	212.286	166.447	233.053	415.216	322.419	270.281	287.892	326.921	290.586	393.865	376.757	177.091	189.965	251.646	351.245	270.839	585.733	290.392	243.301	381.999	164.17	300.39	171.325	243.964	281.743	292.313	279.44	419.291	425.624	101.983	621.736	250.111	277.743	452.775	330.033	386.169	281.208	358.014	339.056	397.132	366.13	262.419	319.21
GNRHR2	494.106	513.217	398.514	668.585	676.389	555.472	604.756	567.327	527.907	484.464	401.037	533.912	476.444	416.491	414.909	651.12	400.296	561.255	316.208	428.335	581.846	369.992	452.766	534.135	547.673	505.798	835.718	321.917	313.384	402.915	446.988	434.634	369.552	425.874	355.927	433.747	441.482	758.141	720.881	564.694	579.998	661.262	637.056	840.486	755.69	642.645	481.613	618.198	489.379
CROCCP3	83.1695	26.6244	136.423	90.587	69.3333	48.829	53.7489	36.3241	84.2661	63.1323	76.4994	75.273	68.8948	72.1148	73.8899	103.41	118.654	59.6364	76.216	103.715	110.709	95.2629	132.284	137.573	119.288	57.7965	63.0462	112.991	95.3147	127.96	79.2531	147.45	134.818	123.615	127.121	43.2655	185.484	62.0843	52.9781	90.3884	76.5128	86.32	172.148	86.0445	135.908	76.4533	42.9338	70.9148	201.975
EPB41L4A-AS1	398.469	505.182	387.245	354.868	374	407.27	433.604	834.535	425.502	229.867	292.781	464.509	290.531	359.887	426.643	470.554	573.699	263.273	234.776	481.834	358.646	416.862	373.074	495.538	324.795	276.641	555.556	236.087	284.738	499.56	414.108	441.981	241.038	363.796	456.24	1225.86	378.264	562.661	468.652	529.418	674.912	453.306	508.62	524.05	566.881	481.474	362.254	351.148	448.375
LOC115110	94.5112	181.285	249.648	45.4431	37.6467	87.9501	86.3189	201.488	73.4256	32.2622	132.572	27.9368	56.0305	68.1313	36.3801	48.9739	53.5075	74.4291	59.9081	61.068	36.981	130.774	81.2056	114.234	60.908	44.4582	84.1074	71.8794	187.082	56.2054	77.7344	56.6149	123.493	94.0938	76.3627	233.52	101.129	44.8922	43.3072	44.8776	33.9207	28.5613	204.988	111.023	49.6996	41.2575	18.6553	35.6047	52.7725
FMO9P	0	0	0	0	0	0	0	0	0	0	0	0	0	0	0	0	0	0	0	0	0	0	0	0	0	0	0	0	0	0	0	0	0	0	0.3328	0	0	0	0	0	0	0	0	0	0	0	0	0	0
EXOC3-AS1	121.237	201.39	100.263	187.268	138	194.231	189.25	310.824	156.296	152.165	112.546	129.875	147.171	112.636	116.163	193.993	181.957	113.818	96.5147	92.3352	189.345	113.69	193.235	206.532	144.977	199.278	253.433	190.155	125.88	160.273	187.137	174.797	113.574	166.777	145.091	151.429	190.092	155.033	181.505	207.852	163.684	121.151	194.645	238.244	211.016	259.092	156.828	138.746	154.257
LINC01257	4.5516	1.3654	10.8481	8.5878	40	11.2126	13.5501	1.8392	49.2248	65.1558	12.8167	6.6303	17.297	5.4945	5.3286	5.6114	1.529	8	10.3409	0.6502	5.5508	5.2151	25.787	6.2375	29.2316	12.944	1.2484	2.1435	16.0869	0.6463	6.2241	0.7391	31.0489	2.6426	14.6423	0	21.8894	15.6098	7.21	5.415	0.7613	2.524	6.3577	3.0267	7.5107	30.9454	125.522	26.7215	23.0358
N4BP2L2-IT2	37.6539	10.2402	81.854	28.8105	24.2222	34.7229	16.7118	22.9899	35.3195	17.4019	47.662	28.8612	21.4013	23.3515	21.6696	24.8504	44.6482	44.3636	20.6817	31.2119	23.1285	37.2012	50.9042	27.7224	31.0032	24.3829	36.829	25.7215	32.5759	61.0718	22.4066	48.4109	44.5307	28.7749	33.6106	27.8135	46.851	19.5122	20.6897	50.4009	21.6977	45.4316	78.7382	37.6174	38.269	24.5743	11.9261	20.555	53.0646
CLRN1-AS1	0.4138	0	0	0	0	0	0	0	0	0	0	0	0	0	0.3552	0	0	0	0	0.3251	0	0	0.3349	0	0.5905	0	0	0	0.8043	0	0	0	0	0	0.3328	0	0	0	0	0	0	0	0.9781	0	0.3577	0.3034	0	0	0
TRIM78P	11.8796	0	16.19	7.4243	6.9733	6.7782	4.1328	0	9.3777	11.6552	10.4656	7.9095	9.3433	8.0425	14.373	11.5193	13.529	12.8109	8.9238	4.1226	11.8665	7.774	8.5499	14.9424	12.4603	5.0301	4.02	14.8327	20.2936	11.4001	5.7552	16.7036	15.9371	12.4202	7.0316	7.2624	27.1544	4.651	4.1755	10.3634	5.4625	15.3508	8.6808	2.3478	6.774	8.0367	3.7418	6.2624	14.5784
LINC00161	0.4138	0	0.3287	0	0.2222	0	0	0	0.5562	0.4047	0.801	0	0	0	0	0	0	0	0	0.6502	0	0.3477	0	0	0.2953	0	0	0	0.4022	0.9694	0	0.3695	0	0	0.3328	1.0301	0.384	0	0	0.4165	0	0	0	0	0.3577	0.3034	0	0	0
PCAT4	0	0.6827	0	0	0	0	0	0	0	0	0	0	0	0	0.3552	0.2672	0	0	0	0	0	0.3477	0	0	0	0	0	0	0	0	0	0.3695	0	0	0	0	0	0	0	0	0	0	0	0	0	0	0.2982	0.3426	0
RPL29P2	9.9307	0.6827	1.3149	0.554	0.4444	0	0	0	0	0.4047	0	0	0	1.0302	0	0	0	0	0	0	0.6168	0.3477	0	0	0	0	1.2484	0	0	0	0	0	0.4085	0.2936	0	0	0	0	0.3135	0.8331	0.3807	0.5048	1.4672	0.4324	0	0	0	0	0
RPL23AP7	122.478	144.728	120.973	88.9248	82.6667	65.1053	74.0741	120.467	125.704	71.6309	73.6958	109.594	99.6775	103.365	141.03	152.309	98.4707	125.454	97.6637	98.5126	116.876	112.994	95.7803	168.414	131.985	128.838	102.996	112.685	106.978	116.973	182.158	113.082	102.952	110.695	167.72	118.465	149.001	93.3038	164.89	148.287	148.838	63.6042	60.6431	85.1797	161.66	70.3856	79.9046	66.4612	102.838
NUDT9P1	9.1031	8.1921	16.1078	7.2026	5.7778	11.2126	6.3234	1.8392	9.7337	7.2845	13.2172	8.1903	9.3814	19.2306	9.9467	10.4211	8.5627	7.2727	7.6599	7.1527	9.8682	21.5558	11.3865	14.9008	13.5823	8.4287	14.3571	14.3918	12.0652	20.3573	8.7137	19.2166	9.8049	17.3236	11.3145	4.1205	19.5853	8.1596	7.837	12.0796	5.7099	19.1822	12.7155	11.6744	8.226	12.4388	13.1187	5.4813	10.6952
LINC00284	1.6551	0	1.3149	5.5405	5.7778	0.3617	0.9033	0	0.8343	1.2141	0	3.1201	0.2932	1.0302	1.421	0.2672	0.3058	1.4545	0.766	0	0.6168	1.3907	1.0047	0.6931	0.5905	0.602	1.2484	0	1.6087	0.6463	1.2448	0.7391	1.2256	1.4681	0.9983	0	1.1521	0	0.9404	0.8331	0	0	0.4891	0.8648	0.7153	0.3034	0.8945	1.0278	0
METTL21EP	2.8965	0	4.2735	2.2162	1.7778	1.0851	1.355	2.299	1.9467	0.8094	3.6047	3.1201	0.8795	1.717	1.7762	4.8097	2.7523	0.7273	1.915	1.9507	2.7754	3.1291	4.6885	0.6931	2.0669	2.4082	2.4969	2.1435	2.0109	2.2619	2.4896	4.065	0.8171	4.1107	2.995	4.1205	5.3763	2.4834	0.627	1.6661	1.5226	4.0384	6.3577	3.8915	4.2918	1.5169	1.4908	0	4.9362
HIGD2B	0.8276	0.6827	0.3287	1.9392	0	1.0851	0.4517	1.3794	1.3905	0.4047	0	0.78	0.8795	0	0.3552	2.1377	0.9174	1.0909	1.149	2.2759	1.8503	0.3477	0.3349	0.3465	1.7716	1.5051	1.2484	0.9186	0.4022	1.2925	1.6598	1.1086	0.4085	0.8809	1.6639	0	1.1521	0.3548	1.8809	0	1.142	0	1.9562	1.7295	0.3577	1.2135	0.5963	0	1.6454
ANKRD26P1	1.6551	0	4.6022	0	0	1.4468	0	0.4598	0.2781	0	5.2068	0	0.8795	0.3434	0	0	0	0.7273	2.681	0.9754	0	1.3907	0	1.3861	0.2953	0	0	0	2.413	0	0	0.7391	4.9025	0	0	9.2712	0	0	0	1.6661	0.7613	0	0	0	0	0	0	0.3426	0
PRSS30P	4.1378	2.7307	4.931	5.5405	1.7778	7.5956	7.2267	11.0352	4.4497	4.4516	4.8062	2.7301	2.9317	3.434	0.7105	10.9555	1.529	4	3.064	5.202	15.419	1.7384	9.0422	5.891	4.429	11.4389	8.1149	7.0428	8.0434	7.432	5.3942	13.3038	2.0427	2.9362	5.3245	9.2712	6.1444	6.7406	0.9404	1.6661	4.1873	3.5336	29.8325	13.8363	9.6567	4.5508	5.0686	0.6852	4.9362
LRRC75A-AS1	9917.45	12802.9	9611.77	12048.3	13161.8	12344	11602.5	17970.8	10511.9	7176.04	7880.64	10621.7	7649.66	8652.41	9490.59	9071.18	10039.4	10097.8	7172.35	10828.9	11327.7	9781.49	10401.9	10957.6	12220.6	11084	14249.7	7978.87	6873.11	10194.8	11192.1	9236.14	7085.28	11810.6	9587.02	12847.8	9504.99	16689.7	11996.9	9562.43	10049.8	11546.2	8804.5	12848.3	13741.4	10572.7	9334.23	12105.2	9082.68
LINC00661	0	0	0	0.277	0	0	0	0.4598	0	0	0.4005	0	0	0.3434	0	0	0.3058	0.3636	0	0	0	0	0	0	0	0.301	1.8727	0.6124	0	0.9694	0	0.7391	0	0	0	1.0301	0	0	0	0	0	0	0	0	0.3577	0	0	0	0.8227
CCDC163P	25.2405	6.8268	23.9974	24.3781	78.2222	62.5735	16.2602	0	52.5621	32.3756	19.6255	44.8518	15.538	31.2498	19.8934	62.5267	26.2996	53.0909	8.4259	39.34	45.3319	20.8605	20.0938	22.5245	53.7388	25.587	10.6117	41.3381	39.0107	9.3708	61.4108	38.4331	25.3294	48.7411	40.9318	6.1808	19.2012	34.0576	16.6144	38.7379	57.8605	55.0227	3.9125	19.4573	14.6638	27.9115	31.9022	11.3053	44.0148
LINC00628	0	0	0	0.277	0	0	0	0	0	0	0	0	0	0	0.3552	0	0.3058	0	0.383	0.3251	0	0	0	0.3465	0	0	0	0	0	0	0	0.3695	0	0.5872	0	0	0	0	0	0	0	0	0	0	0	0.3034	0	0	0
SNHG11	146.474	294.186	198.978	170.121	145.253	223.496	194.594	503.857	244.911	146.904	164.402	173.803	163.958	122.145	140.664	190.795	209.119	186.96	100.088	219.553	249.424	157.347	213.336	257.69	197.106	188.248	344.569	170.72	148.643	174.135	250.983	204.789	138.025	213.656	251.231	270.925	270.749	196.906	202.796	204.786	222.26	132.256	237.061	386.668	261.928	298.104	137.967	180.713	223.83
TSPY26P	47.1708	9.5575	50.6246	46.8171	54.8889	22.4252	37.9404	1.3794	59.5147	31.9709	27.2354	67.8627	26.3852	38.1178	47.2469	65.466	79.2047	31.6364	21.8307	58.5223	33.6134	30.2477	73.3423	44.0094	62.3016	35.2197	5.618	26.9463	43.4345	57.8405	36.5145	60.6061	17.9757	31.7111	67.2213	2.0603	84.1014	31.929	28.2132	57.8986	45.6793	51.9939	10.2702	11.6744	20.3863	42.1707	37.2689	38.3693	55.5327
HMGB3P1	0.4138	0	0.3287	0	0	0.3617	0.4517	0	1.1124	0	0	1.5601	0	0	0.3552	1.0688	0	0	0	0	0	0	0.3349	0.3465	0.2953	0	0	0	0.4022	0	0	0	0.4085	0.8809	0	0	1.1521	0	0	1.2496	0	0	0	0	1.073	0	0.2982	0	0.8227
C7orf13	98.0656	193.198	118.343	176.188	91.5556	138.891	135.501	109.432	222.763	87.8187	217.883	102.964	112.284	174.449	110.48	179.564	193.272	155.273	65.8751	131.675	139.079	149.5	180.174	278.957	235.624	189.645	159.176	114.828	150.814	223.284	202.905	200.665	176.897	185.275	190.349	126.706	292.243	139.423	192.79	174.945	139.322	215.548	179.973	122.797	296.137	136.524	198.569	182.597	194.57
C3orf49	0.8276	0	0.3287	0.8311	0.4444	0	0.4517	0	0.2781	1.2141	0.4005	0.39	0.2932	2.0604	0	1.336	0.9174	0.3636	0.383	0.6502	0.9251	0	0.3349	0	0	0	0	0.3062	0.8043	0.3231	0.4149	0	0.4085	1.1745	0.6656	0	0.384	0.7095	0.9404	0	1.142	1.5144	0	0	0.3577	0.3034	0	0.6852	0
RPL32P3	157.501	74.5552	335.618	189.906	163.116	118.347	106.143	97.9509	204.881	122.465	179.393	153.631	178.587	104.992	134.423	177.846	242.418	222.222	136.067	193.254	227.541	189.403	247.374	256.478	195.775	195.454	135.206	257.304	245.864	281.014	174.514	315.303	269.738	244.716	226.007	136.946	424.962	148.513	117.984	175.133	145.397	178.299	193.564	165.011	230.833	169.256	87.412	123.155	366.865
ZNF300P1	177.925	62.1237	226.825	129.924	329.778	102.722	84.4625	79.0854	263.923	38.0413	135.776	127.535	104.661	166.551	139.964	168.341	253.516	113.818	42.8954	159.636	110.092	71.2734	110.516	217.968	142.319	140.879	274.657	135.344	145.586	276.277	164.315	85.3659	129.098	129.78	200.333	24.7232	247.312	169.579	97.8056	190.357	131.709	186.774	76.2929	140.957	196.71	132.58	139.833	161.357	128.754
ANKRD19P	34.7574	122.882	26.6272	24.6552	33.5556	88.2539	32.5203	112.651	31.9822	33.9943	46.8609	28.4711	80.9147	80.6999	30.1954	100.47	29.6635	19.2727	28.7246	26.0099	41.0146	25.3803	34.8292	50.2469	47.2429	24.3829	77.4032	29.7022	34.5868	44.5921	30.2905	40.2809	31.4575	29.6557	29.9501	220.448	44.9309	42.9268	40.1254	41.2371	38.8274	32.8117	56.2416	56.21	44.7067	70.0822	52.7728	23.6383	26.738
PPP4R3CP	0	0	0	0	0	0	0	0	0	0	0	0	0.5863	0	0	0	0	0	0	0	0.3084	0	0	0	0	0	0	0	0	0	0	0	0	0	0	0	0	0	0	0	0	0	0	0	0	0	0	0	0
VENTXP1	0	0	0	0	0	0	0	0	0	0	0	0	0	0	0	0	0	0	0	0	0	0	0	0	0	0	0	0	0	0	0	0	0	0	0	0	0	0	0	0	0	0	0	0	0	0	0	0	0
PISRT1	0	0	0	0	0	0	0	0	0	0	0	0	0	0	0	0	0	0	0	0	0	0	0	0	0	0	0	0	0	0	0	0.3695	0	0	0	0	0	0	0	0	0	0	0	0	0	0	0	0	0
SMCR5	4.9653	0.6827	2.9586	2.4932	4.4444	2.1702	1.355	1.8392	3.3373	1.6188	4.0052	3.1201	2.0522	2.4038	1.7762	5.077	3.6697	2.5455	2.298	1.6256	5.8592	2.086	7.3677	4.1584	4.1338	3.9133	0.6242	2.7559	4.4239	2.585	3.3195	5.5432	2.4512	1.4681	2.6622	0	13.4409	0	0.3135	0.4165	3.8066	5.5528	3.9125	3.8915	6.0801	4.8542	0.5963	3.7684	6.993
LINC00261	10.3445	0	0.6575	3.8783	5.5556	6.1488	13.5501	26.2085	1.1124	2.8329	0	7.0203	6.7429	11.6757	14.5648	6.1458	4.893	2.5455	3.447	8.1281	28.6794	2.7814	9.0422	27.3759	3.5432	0.602	23.7203	19.9035	0.4022	0.9694	31.1203	19.2166	1.6342	30.243	14.3095	6.1808	4.2243	1.0643	26.6458	5.8315	1.5226	2.524	15.1608	3.0267	6.0801	3.944	19.9761	76.3961	3.7022
LINC00028	0	0	0	0	0.2222	0	0	0	0	0	0.4005	0	0	0	0	0.2672	0	0	0.383	0	0	0	0.3349	0	0.2953	0.602	0	0	0	0	0.4149	0.3695	0	0.2936	0	0	0	0	0	0	0	0	0	0	0	0	0.5963	0	0
CFL1P1	1.2413	0	2.3011	1.6621	1.1111	1.4468	0.4517	0	0.8343	0	2.4031	0.78	0.2932	0	2.4867	1.6032	0.9174	2.1818	0.766	1.9507	0.6168	0.3477	2.3443	0.6931	0.8858	0.602	1.2484	1.8373	2.0109	1.2925	0	1.4782	2.0427	1.7617	1.6639	2.0603	1.1521	0	1.5674	2.0827	1.9033	1.0096	2.4453	0	3.2189	0.9102	0.2982	0.3426	1.2341
LOC143188	16.9649	31.4032	25.641	24.9322	22.8889	22.7869	21.6802	30.8065	23.0828	15.7831	19.6255	26.131	20.815	19.2306	16.6963	28.5913	18.6544	22.1818	12.6388	13.3301	13.5687	21.9035	18.4193	27.3759	22.1451	21.0716	30.5868	12.5545	22.5216	19.3879	18.6722	18.1079	22.4696	17.6173	18.9684	35.0245	23.0415	22.7051	22.5705	22.0764	19.7944	29.7829	65.0446	25.0783	23.9628	20.9336	14.0131	17.8143	18.5109
LOC143666	43.4468	10.9228	41.7488	73.4115	75.3333	37.2547	42.9088	83.2236	52.2839	46.9446	28.0364	49.532	28.1442	20.6042	27.3535	61.7251	25.9938	58.5455	6.5109	59.8228	75.2448	60.1478	88.7475	30.4947	43.4044	43.9494	79.9001	70.1217	39.815	35.8675	102.905	67.6275	61.6893	28.4812	85.1913	92.7118	50.3072	41.5078	104.075	37.0717	58.6218	37.8597	35.7012	83.4502	47.2103	66.1382	26.8336	30.8325	84.7388
CEP83-AS1	20.6889	8.1921	21.6963	33.52	22.2222	18.8082	14.0018	13.794	23.3609	17.8066	23.6307	24.571	19.6423	12.7059	23.0906	19.239	28.1345	20.3636	13.0218	17.2316	22.2034	13.907	27.4615	25.2967	20.6688	32.2095	16.2297	24.1905	17.2934	25.5273	24.4813	21.0643	25.3294	22.3152	23.9601	8.2411	36.0983	22.7051	21.0031	40.404	21.317	42.9076	20.5404	18.5925	32.1888	41.2605	19.678	21.2402	33.731
A2M-AS1	39.7517	16.4184	56.9001	64.3251	34.92	40.9947	57.3893	30.949	41.2459	23.9296	45.7835	52.7496	42.1108	45.7311	38.8064	59.3576	58.5564	41.5055	18.0352	32.5124	44.2495	27.5428	64.1226	82.4049	52.4692	66.2553	49.5568	41.4637	33.4325	35.9095	39.5104	43.3259	47.8439	54.0997	65.9767	19.6652	105.058	32.337	44.5549	84.5986	40.784	75.7749	100.883	45.0371	61.6631	84.0015	41.3655	28.1124	37.8445
LINC00934	0	0	0	0	0	0	0	0	0.2781	0	0	0	0.2932	0	0	0	0.3058	0	0	0	0	0	0.3349	0.3465	0	0.301	0	0	0.4022	0	0	0.3695	0	0	1.3311	0	0	0	0	0	0	0	0.9781	0	0	0	0	0	0
LINC00410	0	0	0	0	0	0	0	0	0	0	0	0	0	0	0	0	0	0	0	0.3251	0	0	0	0	0	0	0	0	0.4022	0	0	0	0	0	0	0	0	0	0	0	0	0	0	0	0	0	0	0	0
ST13P4	461.363	279.898	358.317	389.773	496.444	336.378	373.984	261.166	412.988	377.985	359.668	489.08	400.176	410.711	516.163	480.708	542.506	376	364.228	531.903	401.511	359.844	478.901	358.659	462.39	414.208	315.231	329.48	348.281	489.543	350.622	372.875	352.977	462.453	389.684	296.678	476.959	463.326	443.26	490.68	513.892	594.649	252.354	313.479	358.727	388.638	457.364	392.943	436.857
LINC00239	6.2067	10.9228	12.8205	3.6013	2.2222	15.5529	7.2267	15.6332	4.1716	2.4282	15.2198	2.3401	7.0361	6.1813	3.5524	3.2065	3.0581	3.2727	5.7449	0	4.0089	14.6023	5.0234	7.9702	2.9527	3.6123	4.3695	4.2869	2.413	2.9082	1.2448	4.4346	8.9878	7.3405	6.6556	101.983	4.6083	1.4191	1.5674	3.7488	3.8066	9.0863	19.5623	4.3238	8.9413	7.5847	2.9815	3.7684	3.2908
ADAM21P1	1.2413	0.6827	0.6575	0.8311	1.5556	0.7234	1.355	0	2.2248	0.4047	0.801	3.9002	0	1.3736	1.421	0.2672	0.6116	1.4545	1.149	1.3005	0.9251	1.043	1.0047	1.3861	0.2953	0.9031	0.6242	0.9186	0	1.2925	0.8299	0.7391	0.4085	0.8809	0.6656	4.1205	2.6882	0	1.2539	0.4165	3.8066	1.5144	0	1.7295	2.5036	0.9102	2.3852	1.0278	3.7022
LOC145474	0	0.6827	0	0.277	0	0	0	0	0	0	0.4005	0	0.8795	1.3736	0.3552	0.2672	0.6116	0	0	0	0	0	0	0	0	0	1.2484	0	0	0	0.4149	0.3695	0	0.2936	0	1.0301	0	0	0	0.4165	0	0	1.9562	0	0	0.3034	0	0	0
PWAR1	4.5516	0.6827	7.5608	2.7702	4.8889	1.4468	3.1617	0.9196	9.1775	6.0704	3.2042	5.0702	0.5863	1.717	1.0657	4.2753	5.5046	9.8182	2.681	7.4779	6.7844	1.7384	7.7026	3.4653	4.7243	6.0205	6.8664	5.818	7.6413	10.9865	6.2241	7.391	4.4939	3.5235	5.3245	0	9.6006	6.031	5.6426	11.2465	4.1873	12.1151	5.8687	10.8096	10.372	6.6745	2.6834	6.8517	7.8157
LOC145783	45.9667	90.0998	49.8882	36.088	62.9711	50.4458	47.6197	59.8336	60.3741	58.4257	38.8385	59.7894	73.2249	63.6224	51.7478	51.6113	48.9081	50.8945	55.3811	85.4198	61.2782	80.6432	68.1179	68.01	63.5447	63.9585	51.8539	54.8052	57.0722	55.0066	79.8008	60.7539	34.3131	43.8523	75.4276	40.8756	58.3717	60.094	63.9812	56.4199	57.6587	42.4483	29.6222	73.3843	55.4399	69.4299	94.8688	37.6842	60.9914
LINC00924	70.3424	16.3843	83.169	37.1213	43.1111	37.6164	51.4905	63.4522	64.2425	17.8066	29.6385	24.961	19.6423	42.9255	55.0622	39.2796	67.2781	92.3636	33.7036	23.4089	44.0984	32.3338	40.8573	97.375	21.8499	90.6081	11.236	24.1905	29.7607	40.3914	48.1328	112.713	41.2624	55.4944	76.8719	29.8738	56.0676	23.0599	37.6176	23.7426	22.8397	61.0803	271.427	71.3434	33.9771	35.7996	26.8336	80.5071	73.2209
DRAIC	1.2413	1.3654	1.6437	4.1554	6.4444	0.7234	12.6468	5.5176	3.0592	2.0235	2.0026	3.5101	2.3454	10.6455	4.6181	2.6721	9.7859	3.2727	3.447	3.9015	3.7006	2.086	2.0094	5.198	7.677	3.3113	5.618	3.0621	1.2065	7.7551	3.3195	8.1301	2.8598	7.0469	3.6606	1.0301	4.9923	4.612	3.4483	7.0811	2.6646	2.0192	2.4453	3.8915	1.4306	5.4609	4.4723	2.3981	6.1703
LOC145845	0	0	0	0	0	0	0	0	0	0	0	0	0	0	0	0	0	0	0	0.3251	0	0	0	0	0	0	0	0	0	0	0	0	0.4085	0	0.3328	0	0.384	0	0	0	0	0	0	0	0	0	0	0	0
LINC00052	0	0	0	0	0	0	0	0	0	0	0	0	0	0.3434	0	0	0	0	0	0	0	0	0	0	0	0	0	0	0	0	0	0	0	0	0	0	0	0	0	0	0	0	0	0	0	0	0	0	0
SSTR5-AS1	0	0.6827	0	0	0	0	0	0	0	0	0	0	0	0	0	0	1.8349	0	0	0	0	0	0	0	0.5905	0.301	0	0	0	0.3231	0.4149	0	0	0	0	0	0	0	0	0.4165	0.3807	0	0	0	0	0	0	0	0
FRG2DP	0	0	0	0.277	0	0	0	0	0	0	0	0	0	0	0	0	0	0	0	0	0	0	0	0	0	0	0	0	0	0	0	0	0	0	0	0	0	0	0	0	0	0	0	0	0	0	0	0	0
FLJ30679	0	0.6827	0.6575	0.8311	0.4444	0.3617	0	3.6784	0.8343	0	0.4005	1.5601	0.5863	0	0	0	0.3058	0	0	0.9754	0.9251	1.3907	0.3349	1.0396	0.5905	0.9031	0	0.9186	1.2065	0.6463	0.4149	0.3695	1.2256	0.2936	1.3311	3.0904	1.1521	0	1.2539	0.4165	0.3807	0.5048	0	1.2972	0.3577	0.9102	0.5963	0.3426	0
TCAM1P	1.6551	0.6827	0.3287	1.6621	0.4444	1.8085	1.355	0	1.9467	0.4047	2.0026	3.1201	1.1727	1.3736	2.4867	3.2065	2.7523	1.4545	1.532	3.5764	0.6168	2.086	1.0047	1.3861	4.429	2.4082	1.8727	0.3062	1.2065	1.6157	1.6598	1.8477	4.0854	0.8809	1.3311	8.2411	5.7604	2.8381	2.8213	0.4165	0.7613	0.5048	0.9781	3.0267	1.073	1.5169	0	0.6852	2.8795
LOC146880	163.186	161.003	411.667	193.923	136.218	192.73	128.717	277.268	271.429	115.14	253.333	166.037	201.243	247.938	168.718	256.266	197.871	261.491	265.446	224.752	260.917	308.447	329.993	272.019	265.753	224.214	254.426	296.235	390.601	243.492	250.382	360.266	396.63	376.466	382.569	503.497	293.571	173.385	124.254	144.188	140.247	185.164	378.785	259.863	254.052	160.066	97.254	124.529	378.013
CRHR1-IT1	55.0326	38.9126	88.0999	90.0329	67.7778	71.6159	45.6188	78.1658	70.6389	71.6309	53.6698	78.7832	76.224	65.2467	73.5346	87.6443	119.877	54.9091	34.8525	85.8327	81.4124	42.764	78.0308	96.682	108.954	63.2149	66.1673	67.6721	60.3258	137.007	67.2199	89.4309	77.6223	86.6182	80.1997	58.7175	139.401	54.6341	72.4138	78.7254	76.1322	97.9303	98.7896	86.9092	102.647	62.1941	61.4192	47.6191	114.356
LRRC37BP1	516.396	354.31	483.892	622.474	514	399.313	466.125	398.186	527.845	582.355	475.819	527.301	533.861	451.92	582.593	517.048	574.922	590.909	644.964	533.203	507.902	479.444	566.309	512.172	607.367	493.678	530.587	502.794	473.758	617.18	493.776	442.35	542.539	572.855	540.765	409.992	567.972	648.869	573.668	653.129	485.343	646.138	446.02	502.863	531.473	510.902	506.858	475.848	574.661
AQP4-AS1	3.3102	6.8268	7.5608	14.1282	2.4444	5.4254	1.8067	8.7362	2.7811	10.9268	7.6099	7.0203	4.1044	9.6153	7.46	8.0162	3.3639	1.0909	4.5959	8.4532	12.952	11.4733	11.3865	18.0196	10.9249	13.245	21.8477	15.9228	18.0977	9.3708	7.0539	14.4124	6.5366	9.9831	20.6323	9.2712	27.6498	4.2572	5.6426	7.9142	6.0906	3.0288	18.5842	13.4039	5.0072	7.888	4.7704	4.111	16.0428
LINC00526	69.9286	54.6142	89.4149	79.506	76	70.5308	73.1707	93.7989	85.6567	41.6835	50.8661	74.493	48.0797	27.8157	52.2202	68.1381	90.5197	60.7273	34.4696	60.7982	86.9632	34.0721	74.0121	97.375	77.6556	86.9958	78.6517	59.4044	39.0107	53.9629	68.8797	70.5839	62.9149	56.6689	61.2313	47.386	94.086	77.694	56.7398	78.7254	86.41	95.9112	49.3948	94.6922	79.7568	111.039	36.0763	56.8688	65.8165
ILF3-AS1	1084.1	1060.2	1358.97	1875.46	1593.78	1793.65	1293.59	2571.65	1739.83	1223.39	994.893	1328.78	1138.96	1241.06	1223.8	1449.34	1745.87	1289.09	881.654	1799.56	1798.17	1280.83	1930.68	2025.12	1872	2122.52	2186.02	1807.24	1133.72	2625.12	2110.79	1971.91	1307.73	1817.81	1641.26	1646.15	2466.21	1202.31	1600.31	1844.42	1642.93	1652.7	1470.6	2464.16	2459.59	2092.45	1693.2	1014.39	1802.55
TPM3P9	152.684	89.4308	236.029	166.215	92.6667	129.849	159.44	116.329	164.083	119.385	118.154	69.8128	153.914	82.4169	71.4032	144.827	117.737	125.454	81.5779	84.8574	188.112	85.8757	105.827	138.266	102.458	73.4497	156.055	152.798	177.76	155.749	137.344	112.713	128.69	140.644	64.5591	150.399	102.15	101.463	76.489	74.9766	60.5251	108.026	88.0303	106.367	137.697	141.378	114.49	147.653	105.718
ZNF542P	566.877	258.735	456.608	723.311	700.667	439.099	534.779	403.243	600.709	635.37	507.46	653.666	710.642	606.451	547.78	552.052	664.83	597.455	685.944	676.258	580.988	537.505	550.234	619.25	535.026	565.021	561.798	583.021	485.421	655.956	528.216	593.865	451.844	603.391	488.186	177.183	637.097	692.151	639.498	891.805	676.434	809.692	503.729	453.139	620.887	533.353	694.991	625.215	615.385
CIRBP-AS1	19.0338	28.6725	24.6548	36.0132	25.1111	32.9144	22.1319	54.2562	23.3609	22.6629	19.225	28.4711	19.056	28.8459	23.4458	41.9517	22.0183	44.3636	25.2777	22.7587	40.7062	24.3372	30.1407	28.762	35.7275	29.5003	53.0587	36.745	32.1737	23.2654	36.9295	39.5418	26.555	35.5282	17.97	15.452	31.874	46.4745	29.4671	22.9095	20.9363	18.1726	49.8838	47.5623	39.6996	43.0808	29.2188	33.9158	29.6174
LINC00906	0	0	0	0	0	0	0	0.9196	0	0	0	0	0	0	0.3552	0	0	0	0	0	0	0	0	0	0	0	0	0	0.4022	0	0.4149	0	0	0	0	0	0	0	0	0	0	0	0	0	0	0	0	0	0
LINC00662	86.7239	38.9126	67.7186	74.7966	68.4444	58.9565	68.654	58.3944	95.9466	75.2732	46.0599	85.4134	73.2923	74.5187	91.2966	67.601	76.4524	64	57.8322	96.2367	71.2358	59.1047	79.0355	67.5734	84.0216	85.1896	64.2946	79.0018	58.4919	96.6162	67.2199	71.323	56.3783	71.3499	85.1913	40.1751	90.8065	75.9202	78.6834	95.8034	90.978	94.9016	62.5993	63.1281	83.3333	86.2102	100.82	85.3033	70.7528
ZNF738	252.405	68.9505	222.88	213.309	159.778	122.977	124.661	78.6256	185.775	115.338	168.219	197.348	168.279	128.09	187.922	113.564	131.498	153.454	135.58	171.015	167.759	161.321	193.57	205.146	137.3	157.435	196.005	139.325	141.564	176.753	166.39	169.623	199.775	171.181	190.682	125.676	191.244	187.672	144.201	247.006	170.536	275.114	175.083	96.4217	269.313	205.392	153.25	186.708	198.684
LINC00905	0	0	0	0	0	0	0	0	0	0	0	0	0	0	0	0	0	0	0	0	0	0	0	0	0	0	0	0	0	0	0	0	0	0	0	0	0	0	0	0	0	0	0	0	0	0	0	0	0
LOC148413	478.2	728.048	432.17	398.522	450.529	475.985	509.295	829.454	508.845	354.739	455.76	402.761	408.863	221.025	312.97	513.713	367.874	453.575	234.784	374.897	501.294	284.506	396.621	450.198	381.652	484.828	413.389	296.208	345.071	306.787	459.021	311.024	399.171	298.199	358.153	555.467	428.003	407.418	476.906	389.341	387.806	327.203	455.068	734.206	495.562	502.325	282.981	368.253	459.93
LOC148696	6.2067	3.5568	12.2913	4.1609	2	1.0851	2.2584	6.1797	7.5172	11.3314	2.8277	5.0936	7.0449	6.5384	8.9165	5.614	15.0244	8.3964	6.1049	6.8699	5.5138	6.2408	13.8614	8.6806	10.1543	2.4112	0	20.9263	10.7822	12.0592	1.2448	8.5994	7.7663	12.4965	8.3328	2.0809	19.9885	1.0643	6.2696	8.7514	3.0453	1.5144	4.8906	0.4324	4.6495	5.2516	2.4478	1.0312	25.9523
LOC148709	1.6551	0	1.3149	0.554	0.4444	1.8085	1.8067	1.3794	0.2781	0	0.4005	1.5601	0.2932	0	0.3552	1.336	0.6116	0.7273	0.766	0.3251	2.467	0.6953	0.6698	1.0396	1.1811	0	0.6242	0	0.4022	1.2925	0.4149	1.8477	1.6342	2.9362	1.3311	6.1808	1.9201	0.7095	0.627	0.8331	0.3807	0.5048	4.8906	1.7295	0.7153	0.6068	0.5963	0.6852	0.8227
PTPRVP	2.0689	4.0961	7.2321	0.8311	1.1111	2.8936	0.4517	2.7588	1.9467	1.2141	6.8089	1.17	1.759	3.0906	2.8419	1.0688	0.3058	5.0909	1.149	2.601	2.1587	8.3442	3.349	2.4257	3.8385	2.4082	0.6242	1.531	3.2174	4.847	0.4149	6.2823	5.311	6.4597	5.99	10.3013	7.6805	0.7095	1.5674	2.4992	0	0	1.9562	0	1.4306	0.6068	0.2982	0.3426	11.5179
GCSAML-AS1	0	0	2.6298	0.554	0.2222	0	0.4517	0.9196	1.1124	0	0.801	0	0.5863	1.3736	0.7105	0.8016	0.6116	0.7273	1.149	0	0.6168	0	0.3349	0.6931	2.9527	0	0.6242	0	0.4022	0.9694	2.0747	0.3695	0	0.2936	0	0	1.9201	0.7095	1.2539	0	0	0.5048	0	0.4324	2.1459	0	0.8945	0.3426	0.4114
ZNF436-AS1	99.46	62.1237	145.542	86.0382	117.578	91.0209	115.686	125.971	159.127	92.9745	111.112	79.922	84.4532	84.2507	79.4139	158	91.5288	122.956	61.915	114.766	137.374	99.8801	154.689	165.156	92.8028	146.689	95.5056	125.539	106.016	114.081	134.851	172.871	111.936	147.357	139.537	37.0847	196.179	161.426	112.43	163.353	110.913	122.115	224.389	230.681	233.079	116.801	144.252	69.2567	225.874
MGC27382	0	0	0	0	0	0	0	0	0	0	0	0	0	0.3434	0	0	0	0	0	0	0	0	0	0	0	0	0	0.3062	0	0	0	0	0.4085	1.1745	0	0	0	0	0	0	0	0	0	0	0	0	0	0	0
LINC01341	4.5516	1.3654	7.2321	5.5405	2.8889	3.2553	7.6784	12.4146	8.3432	5.261	6.0078	7.0203	4.6907	4.1208	8.881	6.1458	7.9511	3.6364	4.9789	10.0788	8.6346	12.1686	13.061	6.5841	14.1729	9.3317	8.1149	9.1863	7.6413	12.279	2.0747	7.0214	7.3537	22.6088	20.6323	8.2411	12.2888	3.9024	3.4483	4.5819	1.9033	6.5623	9.2921	16.863	7.1531	8.4948	6.8575	2.3981	16.8655
CHIAP2	0	0	0	0	0.4444	0	0	0	0	0	0	0	0	0	0	0	0	0.3636	0	0.6502	0.6168	0	0	0	0	0.301	0.6242	0	0	0	0	0.3695	0	0.2936	0	0	0	0	0.3135	0.8331	0	0	0	0	0	0.6068	0	0.3426	0
GNAS-AS1	5.3791	12.2882	7.2321	7.4797	7.5556	5.0637	7.2267	24.8291	10.0118	7.2845	6.4083	5.8502	7.3292	9.2719	7.1048	7.749	16.8195	6.9091	6.1279	15.6059	13.2604	11.4733	9.712	12.1286	10.0391	11.4389	14.9813	7.6552	5.2282	12.6021	17.0124	13.6733	11.8476	19.6726	15.3078	1.0301	13.4409	8.5144	10.0313	12.4961	7.6132	7.5719	10.2702	17.7278	10.372	8.1914	12.2242	8.5646	7.8157
PRNT	0	0	0	0	0	0	0	0	0	0	0	0	0	0	0	0	0	0	0	0	0	0	0	0	0	0	0	0	0	0	0	0	0	0	0	0	0	0	0	0	0	0	0	0	0	0	0	0	0
LINC00654	59.1704	40.9607	74.622	70.3642	54.4444	41.5951	48.3288	25.2889	42.5502	107.244	74.0963	82.2933	68.3084	34.6838	80.6394	63.5956	129.052	77.4545	42.8954	91.685	63.8347	21.9035	92.0965	74.8506	105.115	67.7303	26.2172	69.2031	82.4452	48.1465	66.805	55.0628	57.6039	39.3452	75.208	25.7533	76.0369	47.8936	48.5893	77.4758	46.4406	138.314	48.4167	48.8594	36.4807	60.9806	33.6911	77.7664	76.9231
NCOR1P1	0	0	0	0	0	0	0.4517	0	0	0	0	0	0	0	0	0	0	0	0	0	0	0.3477	0	0	0	0	0	0	0	0	0	0	0.4085	0	0	0	0	0	0	0	0	0	0	0	0	0	0	0	0
ANKRD30BP2	0	0	0.3287	0	0	0	0	0	0	0.4047	0	0	0	0.3434	0	0	0	1.0909	0	0	0.6168	0.6953	0.3349	0.3465	0.5905	0.301	1.2484	0.6124	0	0.6463	0	1.1086	0	0	0.3328	6.1808	0	0	0	0	0	0	0	0	0	0	0.2982	0	0
ABCC13	0	1.3654	0.3287	0	0	0	0	4.1382	0	0.4047	0.801	0	0	0	0.7105	1.0688	0	0.7273	0.383	0	0	0	0.3349	0	0.2953	0	0	0	0.8043	0	1.6598	0.7391	0	0.2936	0	2.0603	1.1521	0	0	0	0	0	1.9562	0	0.7153	0.6068	0	0	0.4114
LINC00479	0	0	0	1.9392	0.2222	1.0851	0.4517	3.2186	0	0.8094	0	0	0	0.6868	0.3552	0.2672	0.6116	0	0.766	0.6502	0	0	3.0141	0	0.2953	0	0	0	0	0.6463	0	2.2173	0.4085	2.349	0.3328	1.0301	7.2965	0.7095	0.3135	0	0.7613	0	0	0	1.7883	1.8203	0	0	4.1135
ZNF295-AS1	0	0	0	0	1.5556	0	0.4517	4.1382	0.5562	0	0.801	0	0.2932	0	2.8419	0	0	3.2727	0.383	1.3005	0.3084	0	1.6745	1.0396	0	0	1.2484	0.9186	1.6087	0.9694	1.6598	0.7391	1.2256	0	0.6656	0	0	0	0	0	0.3807	0.5048	0.9781	0	0	0	0.2982	0.3426	0.8227
UMODL1-AS1	3.724	1.3654	1.6437	14.6823	0.6667	0.7234	0.4517	0	0	0	0	0	0.2932	1.0302	0	0	2.4465	0.7273	0	0	0.6168	4.8674	0.6698	0	2.3621	0.301	0.6242	29.0898	0.4022	0	0	0	0	0.8809	0	9.2712	8.8326	0.3548	0	0	2.6646	0	0	0	0	1.2135	4.1741	1.0278	1.2341
LINC00895	0	0	0	0.277	0	0	0	0.4598	0	0	0	0	0	0	0	0.2672	0	0	0.383	0	0	0.3477	0	0	0	0.301	0	0	0.4022	0	0	0.3695	0	0	0.6656	2.0603	0	0	0	0.4165	0.3807	0	0	0	0	0	0	0	0
LINC00896	27.7232	17.7496	50.9533	31.5808	21.3333	30.3825	34.7787	35.8643	46.9999	11.7361	17.2224	17.1607	40.1642	12.0191	13.1439	49.9679	29.0519	48.7273	12.6388	9.4286	56.742	16.6884	44.8761	55.0983	23.6215	45.1535	44.3196	30.927	25.3368	14.864	53.527	25.8684	25.7379	42.5751	24.6256	8.2411	107.527	30.1552	18.8088	36.2387	32.3562	20.6966	83.1397	104.637	76.8956	92.5328	6.2612	21.2402	92.5545
ZDHHC8P1	9.5169	28.6725	19.3951	42.1077	9.3333	13.3828	27.5519	17.9321	11.4023	27.1145	31.2406	28.4711	8.2087	27.4723	6.7496	11.2227	39.4495	14.5455	25.2777	25.6848	24.362	23.6419	52.5787	32.2273	53.7388	21.3727	16.2297	63.9976	18.0977	24.558	22.4066	73.5403	17.1586	69.8818	57.5707	2.0603	23.0415	26.9623	60.815	27.0749	41.8727	38.3645	26.8982	14.2687	30.0429	10.3151	15.2057	14.7311	36.6104
MORC2-AS1	137.375	122.199	95.9895	177.85	136.444	166.019	163.505	231.738	107.905	119.385	113.347	102.574	115.509	98.2135	133.215	179.564	105.198	103.273	66.2581	111.192	161.283	84.1373	142.331	150.394	112.202	140.277	167.291	110.541	96.9234	116.327	132.365	90.5395	131.141	106.585	73.8769	164.821	109.063	139.778	159.248	131.625	170.155	172.135	270.938	153.929	180.615	168.683	91.8306	113.738	100.782
PRR34-AS1	73.603	197.976	31.8508	34.5837	32.8756	96.9165	73.6224	311.739	56.9422	37.6366	53.2212	41.3417	68.3084	45.3156	25.5382	50.7696	31.1589	46.1564	50.1723	26.6277	67.1899	66.3711	39.4508	60.9686	60.7603	43.9494	157.297	54.1989	40.9572	40.3914	76.3154	68.7251	26.1465	80.4375	45.5607	256.503	33.775	53.5698	57.0533	27.8746	18.2717	27.7638	121.775	159.541	84.7425	54.6004	45.319	86.5845	37.0095
GTSE1-AS1	27.3094	17.0669	20.0526	26.8714	30.4444	31.1059	40.1987	28.0477	25.3077	18.6159	40.8531	23.0109	17.0038	20.9476	11.0124	54.7777	50.4586	23.2727	9.1919	19.8326	36.6972	16.6884	37.5084	42.9698	43.995	49.9699	28.0899	33.3767	15.2825	15.8334	40.249	31.7812	20.8355	36.409	26.6223	16.4821	61.0599	25.898	27.5862	48.3182	37.3048	34.3261	56.2416	42.3737	46.1373	49.4519	17.2928	26.0363	27.5607
TISP43	0	0	0	0	0	0	0	0	0	0	0	0	0	0	0	0	0	0	0	0	0	0.3477	0	0	0	0	0	0	0	0	0	0	0	0	0	0	0	0	0	0	0	0	0	0	0	0	0	0	0
SATB2-AS1	0	0	0	0	0	0	0	0	0	0	0	0	0	0	0	0	0	0	0	0	0	0	0	0	0	0	0	0	0	0	0	0	0	0	0	0	0	0	0	0	0	0	0	0	0	0	0	0	0
LINC01102	1.6551	0.6827	0.6575	0.554	0.2222	0.3617	0.4517	3.6784	0	0.4047	3.2042	0	0.2932	0	0.3552	0	0	0	1.532	0	0.6168	0	0.3349	0.3465	0.2953	0.301	0	0	0.8043	0.6463	0	0.3695	1.2256	0	0.6656	6.1808	0	0	0.3135	1.2496	1.142	0.5048	1.9562	0	0	0.6068	0.5963	0.3426	0
LINC01105	0.8276	4.7787	0.3287	0.554	1.3333	0.7234	0.4517	0.4598	0.8343	4.4516	0.4005	1.17	0	0.3434	1.0657	0.2672	0.3058	4.3636	0	0.3251	0	0	1.3396	0.3465	1.4763	0.9031	0.6242	0	0.4022	0	2.4896	1.4782	7.3537	0.2936	1.6639	0	4.2243	6.031	1.8809	0	0.3807	2.0192	0	0.8648	0.3577	1.5169	0	0.3426	0.4114
LOC150776	305.369	204.803	579.224	388.942	339.778	336.378	240.289	246.912	662.171	316.876	332.432	396.256	267.077	314.901	305.151	575.834	515.901	467.636	557.641	584.248	598.874	479.444	486.604	491.727	604.119	481.036	424.469	536.171	516.791	619.119	478.423	463.045	512.716	613.962	452.246	351.275	481.567	469.712	374.922	434.448	508.944	343.261	726.25	582.854	565.451	451.742	231.365	307.982	401.07
LINC01106	90.2038	63.489	125.575	144.33	107.333	69.084	130.081	116.789	80.9289	104.007	118.955	155.226	83.26	142.856	137.833	142.956	190.519	90.1818	45.1934	72.5026	102.074	84.1373	108.171	173.265	97.7338	110.777	170.412	81.7576	138.347	142.824	107.054	107.908	138.903	172.649	153.744	43.2655	268.433	78.4035	73.0408	198.688	86.0294	144.371	227.901	232.19	132.69	98.6005	69.7674	129.839	102.427
LOC151174	3.724	17.0669	30.2433	3.0473	7.7778	7.9573	1.355	9.6558	6.3964	6.8798	5.6073	7.0203	3.518	3.0906	2.8419	13.6276	2.1407	6.9091	2.298	8.1281	40.3978	3.1291	3.349	13.5147	9.4486	5.1174	8.1149	4.8993	4.0217	6.1395	2.4896	3.6955	8.1708	5.8724	9.9834	12.3616	13.4409	2.8381	0.627	4.9984	1.9033	6.5623	16.1389	22.9164	10.7296	12.4388	2.0871	7.8794	2.4681
LINC00608	0	0	0	0.277	0	0	0	0.4598	0	0	0	0	0	0	0	0	0	0.3636	0	0	0	0.3477	0	0	0	0	0.6242	0	0.4022	0	0	0.3695	0.4085	0	0	2.0603	0	0	0	0	0	0	0	0	0	0	0	0	0.4114
MYADML	0.4138	0	0	0	0	0	0	0	0	0	1.2016	0	0	0.3434	0	0	0	0	0.383	0	0.3084	0	0	0	0.5905	0	0.6242	0.3062	0	0	0	1.1086	0.8171	0.2936	0	2.0603	0	0	0	0.4165	0	0.5048	0	0	0	0	0	0	0
LINC00471	14.0685	6.1441	8.2183	11.635	14.6667	8.319	15.8085	12.4146	4.7278	9.308	12.4161	9.3604	9.6746	6.8681	12.0782	13.0932	5.1988	16.7273	4.2129	6.8276	15.7274	9.0395	5.3583	10.3959	18.3066	18.9645	14.9813	8.2676	22.5216	15.1872	25.3112	7.0214	16.3415	16.4428	12.3128	14.4218	28.0338	12.4169	10.0313	3.3323	13.7038	10.0959	13.6936	14.7011	8.9413	18.5066	12.8205	5.4813	6.993
MSL3P1	93.9278	54.6142	96.9757	95.2964	97.7778	64.382	40.1987	31.7261	141.556	41.6835	53.6698	69.4228	70.9469	28.8459	47.6021	39.5468	66.9723	55.6364	33.3206	28.6109	48.7241	23.9896	119.558	111.929	94.1906	105.358	96.7541	76.8583	51.0758	50.4084	96.6805	28.4553	120.519	23.1961	71.2146	47.386	118.28	35.8315	78.6834	66.2293	66.6157	122.16	43.5261	75.6673	166.667	105.275	28.9207	29.4622	22.6244
LBX2-AS1	58.7566	122.056	51.6108	35.1821	21.1111	37.6164	44.6793	43.6809	19.1893	25.8195	49.5604	18.7207	19.9355	19.732	26.5258	35.2715	28.1345	51.6364	35.6185	13.6552	33.3667	21.5106	34.1594	47.1281	20.3735	25.587	30.1373	10.7173	45.8476	45.8846	24.0664	27.3466	40.0368	44.5247	31.2812	68.9261	21.1214	22.3503	17.2414	11.663	22.0783	13.6295	76.2929	46.6975	17.1674	18.2032	7.8682	28.777	24.6812
LINC00635	0	0	0.3287	0.277	0	0	0	0	0	0	0	0	0	0	0	0.2672	0	0	0.383	0	0	0	0	0	0	0	0	0	0	0	0	0.7391	0	0	0	0	0	0	0	0	0	0	0	0	0	0.3034	0	0	0
LINC00691	0.8276	0	0.3287	0	0	0	0	2.7588	0.2781	0	0.801	0.78	0.5863	0.3434	0	0	0.3058	0.3636	0.383	0	0.9251	0	0	0	0.5905	0.9031	0.6242	0.3062	0	0	0	0.3695	0.4085	2.9362	0.3328	4.1205	0	0.7095	0	0	0.7613	0	1.4672	0.4324	0.3577	0.9102	0	0.6852	0.8227
NUDT16P1	418.744	235.524	316.568	324.119	328.222	309.974	365.402	281.397	494.195	206.394	316.812	523.791	396.365	458.788	511.901	393.063	494.494	218.182	333.206	321.223	413.538	298.653	378.768	504.548	499.299	329.922	432.584	411.238	318.52	424.594	265.145	473.392	297.416	362.328	463.894	106.103	549.155	212.86	270.533	444.861	377.616	674.912	290.011	392.605	447.783	349.501	324.687	391.915	453.723
NCBP2-AS2	265.646	438.279	204.142	241.288	306.222	309.25	322.042	891.55	300.355	244.031	205.467	246.49	262.973	135.301	158.792	343.63	207.339	238.909	126.388	231.163	300.054	259.018	260.884	320.887	217.908	236.303	528.714	307.127	211.542	171.906	481.743	299.704	290.062	158.555	302.496	660.314	237.711	347.672	321.944	264.084	256.946	189.803	334.026	530.103	341.202	349.197	198.867	300.103	266.146
LOC152225	0.8276	1.3654	0	0.554	0	0.7234	0.4517	0	0	0.4047	0.4005	0.39	0.2932	0.3434	0	0.8016	0.9174	0.3636	0.383	0.3251	0.3084	1.043	0.3349	0	1.1811	0.602	0	0.6124	0	0.6463	0.8299	0.3695	0.4085	1.4681	0	1.0301	0.384	0	0.3135	1.2496	0	0.5048	0	0	0.3577	0.6068	0.8945	0.3426	2.0568
CIDECP	144.823	269.658	135.437	138.235	157.111	172.167	147.245	314.383	155.183	116.876	113.347	119.735	148.344	75.8923	104.796	158.989	120.795	150.145	108.61	146.956	194.896	119.6	142.666	186.998	173.739	139.073	235.837	71.959	141.967	103.725	189.212	124.061	131.549	136.24	134.443	183.363	145.672	170.93	163.323	113.29	122.192	120.646	278.274	330.043	206.009	154.964	108.169	167.808	132.044
WWC2-AS2	32.2747	21.163	28.5996	40.1685	30	36.5313	34.327	29.4271	46.7218	24.2817	16.4213	51.8721	30.4896	20.2608	39.4316	42.7533	56.5748	30.9091	11.4899	29.5863	54.2749	20.5128	48.8948	68.2665	48.424	45.1535	34.9563	44.094	33.3803	37.8063	44.3983	36.5854	27.3721	29.0685	35.9401	15.452	59.9078	23.0599	30.4075	46.2356	42.2534	40.3836	69.9352	37.6174	38.9843	53.396	21.4669	27.7493	52.6532
LOC153684	14.4823	17.7496	53.2544	5.5405	2.4444	18.4465	7.6784	6.4372	5.8402	2.8329	20.4266	7.0203	7.3292	5.4945	6.7496	11.49	8.5627	14.9091	15.3198	8.7783	8.943	18.7744	11.7214	11.782	4.8837	9.6328	1.2484	3.0621	17.2934	7.1089	7.8838	15.8906	22.4696	16.7364	15.3078	26.7834	16.8971	7.0953	4.7022	8.7473	3.4259	3.5336	12.7155	4.3238	7.1531	5.4609	2.6834	3.0833	16.4541
PPP1R2P3	79.8593	52.5662	78.238	64.8237	77.1111	70.5308	69.1057	23.4497	57.8461	65.9652	66.887	64.7426	80.9147	75.2055	70.3375	62.2595	79.2047	77.0909	117.579	79.3302	63.8347	114.037	72.3376	57.524	66.7306	76.46	46.1923	86.3508	76.0105	69.4732	86.722	81.3008	82.9333	94.546	88.8519	59.7476	60.2919	59.9557	77.116	72.8939	63.951	74.7097	43.037	41.5089	62.5894	57.34	84.3769	63.0353	72.3982
LOC153910	0	0	0	0	0	0	0	0	0	0	0	0	0	0	0	0	0	0	0	0	0	0	0	0	0	0	0	0	0	0	0	0	0	0	0	0	0	0	0	0	0	0	0	0	0	0	0	0	0
LINC01312	0	0	0	0	0	0	0	0	0	0	0	0	0	0	0	0	0	0	0	0	0	0	0	0	0	0	0	0	0	0	0	0	0	0	0	0	0	0	0.3135	0	0	0	0	0	0	0	0	0	0
LINC01600	0.4138	0	0.6575	0.8311	0.4444	1.4468	2.2584	0	2.2248	0.4047	0.801	1.9501	2.0522	0.3434	0.3552	2.1377	0.9174	2.5455	1.149	1.3005	0.9251	0	2.3443	0	2.0669	2.1072	0.6242	0.6124	0.8043	0.6463	1.2448	2.2173	1.2256	0.5872	0.3328	0	1.1521	0.7095	1.2539	0	0.3807	1.0096	0	1.7295	0.3577	0.3034	1.7889	0.6852	2.8795
LOC154449	0	0	0.3287	0	0	0	0	0	0	0	0	0	0	0	0	0	0	0	0	0	0	0	0	0	0	0	0	0	0	0	0	0	0	0	0	0	0	0	0	0	0	0	0	0	0	0	0	0	0
PRSS3P2	0	0	0	3.0473	3.1111	0	0	0	0.2781	0.8094	0	0	0	0.6868	0	0	0	0.3636	0	0	0	0	0.3349	0.3465	0.2953	0	0	0	0	0	0	0	0	0	0	0	0	0	0	0	0	0	0	0	0	0	0	0	0
LOC154761	13.4478	21.7911	45.2926	12.1198	10.7244	36.4952	13.5682	15.3067	7.0444	22.2258	45.1307	14.0211	26.221	30.2264	12.746	27.1537	25.0642	13.3818	20.0728	31.1014	13.3374	30.9257	31.9759	11.2241	12.2034	9.3618	7.4906	9.4802	24.5445	13.3712	9.7261	21.7369	36.4089	20.16	13.1115	94.8133	14.0092	13.5166	8.8589	10.0552	16.7072	19.9697	18.726	1.9068	6.7239	21.2097	10.8676	12.8537	20.7322
LINC00689	8.0935	2.8195	8.0473	2.8811	2.7756	10.2686	1.4679	2.368	6.6801	1.0603	5.7475	1.5016	4.8226	2.2115	2.1421	10.9609	14.2232	13.3273	9.6668	3.6511	6.6518	2.086	3.7676	6.1925	2.4537	9.9398	1.2484	1.234	1.6368	2.5301	2.0747	4.7413	7.3169	5.8137	7.0582	12.8045	10.3533	3.239	6.8025	0	2.2649	0.5048	4.4798	5.3659	4.0558	3.0642	4.1622	5.9815	8.1654
LOC155060	113.375	29.3551	303.09	194.748	82.8889	99.4665	64.1373	127.824	219.982	112.1	127.366	145.086	126.942	112.293	123.268	176.357	163.608	190.909	134.048	218.483	255.339	210.691	276.959	221.086	240.644	173.389	162.297	260.277	240.096	251.073	169.295	256.837	294.965	271.599	306.156	193.665	300.691	104.656	92.163	113.715	120.669	91.8728	274.361	165.171	215.308	146.232	42.3375	68.1741	365.693
SBDSP1	655.84	453.981	575.937	868.749	697.333	654.309	547.877	559.115	812.348	584.784	412.136	820.593	817.062	744.5	834.103	555.259	612.843	680	685.178	743.558	807.339	1085.44	726.725	789.743	726.951	709.211	1123.6	1040.19	678.866	784.562	996.681	1095.71	717.802	900.242	814.975	775.689	704.301	873.437	991.536	848.901	770.838	766.28	723.805	908.439	961.373	811.254	754.919	823.913	813.246
NSUN5P1	79.0318	111.959	244.247	93.9113	61.7778	136.721	55.5556	340.251	150.455	72.845	124.161	40.9516	100.557	51.854	76.3766	105.013	85.3209	143.273	111.069	150.532	149.564	158.54	124.581	156.632	157.673	130.042	260.3	228.738	182.586	142.178	145.228	200.296	138.494	241.944	152.08	409.992	139.017	146.164	78.9969	77.8923	66.9963	19.687	247.463	278.455	176.323	136.827	26.5355	65.4334	221.308
LINC00964	0.4138	0.6827	0.6575	0.277	0.4444	0.3617	0	0	0	0.4047	0	0	0	0	0	1.336	0.6116	0	0	0	0.3084	0.6953	0.3349	0.6931	0	0	0	0.3062	0	0.3231	0.8299	1.1086	0	0.2936	0.6656	0	0.768	0	0	1.2496	0.3807	0	0	0	1.073	0.3034	0.2982	0	0
BAALC-AS2	1.1296	0.4642	2.7482	1.6289	2.4244	2.0834	2.2584	4.598	1.0457	1.4205	0	0.6864	1.1023	3.3585	2.1314	2.6721	0.5382	1.0073	0	1.1217	1.8503	0.6953	2.6792	1.6529	1.1811	1.8061	1.2484	1.2248	0.7118	0.0582	0.7386	0.898	1.4135	1.7617	0.8353	2.0603	1.6513	0.2732	1.5016	0.1458	0.3807	0	2.2154	1.7295	1.6416	2.9186	1.0316	1.7129	0.4114
LINC00599	0	0	0	0	0	0	0	0	0	0	0	0	0	0	0	0	0	0	0	0	0	0	0.6698	0	0	0	0.6242	0	0	0	0	0	0	0	0.3328	1.0301	0	0	0	0	0	0	0.4891	0	0	0	0	0	0
TDH	23.9992	4.0961	30.2433	7.2026	21.1111	19.8933	13.5501	34.4849	31.7041	14.9737	15.2198	31.5913	19.6423	11.3323	31.9716	16.8341	25.3822	7.6364	8.4259	24.3843	50.8827	12.1686	35.8339	30.1481	23.3262	28.5972	23.0961	30.3146	16.0869	12.9252	24.4813	15.8906	23.2867	16.4428	41.5973	2.0603	28.4178	38.6696	12.5392	19.5772	25.1236	38.8693	36.6793	37.6174	47.2103	28.5183	8.0501	9.5923	42.7807
LINC00032	0.8276	0	0.3287	0.277	0.2222	0	0	0.4598	0	0	0	0	0.2932	0	0.7105	0	0	1.0909	0.383	0.3251	0.9251	0.3477	0.6698	0.3465	0	0	0.6242	0.9186	1.2065	0.3231	0	1.4782	0.8171	1.4681	2.995	0	0.768	1.0643	0	0.4165	0	0	0	0.4324	2.8612	0	0	0.3426	2.4681
HSD17B7P2	37.2401	22.5284	63.4451	50.1414	38.8889	31.4676	34.7787	51.0377	58.9585	31.9709	57.675	40.9516	40.1642	35.0272	52.5755	28.3241	69.4188	70.1818	33.7036	40.6405	49.9576	52.4989	31.8151	50.2469	69.6833	41.5412	54.3071	62.4665	79.2278	37.1601	62.6556	52.476	70.6772	86.3246	50.5824	95.8022	65.6682	55.3437	26.0188	40.404	39.2081	39.3741	101.235	52.3185	44.7067	37.3165	19.678	43.1655	65.8165
FAM201A	70.3424	80.556	70.6772	76.4587	77.3333	53.5311	107.498	61.613	128.763	70.0121	65.6854	75.273	96.1595	76.2357	71.048	94.0573	127.829	44.7273	44.4274	86.1578	93.1308	66.4059	119.893	152.82	100.391	85.7917	116.729	81.1452	118.641	75.2895	91.7012	83.5181	112.348	111.87	176.706	27.8135	132.873	90.4656	88.7147	85.39	86.41	81.7769	124.71	133.174	121.245	106.185	51.8784	97.2937	101.604
LINC00475	0.8276	0	0.6575	0.277	0.4444	0.3617	0	0	0.2781	0	0	0	1.1727	0.3434	1.7762	0.5344	1.2232	0	0.383	0	0.6168	0.3477	0	1.7327	0.2953	3.6123	1.2484	0.3062	0.4022	0.3231	0.4149	2.5868	0.4085	0.2936	1.3311	0	0	0	0.627	0	0	0	1.4672	0.4324	0	0.3034	0.5963	0.3426	0.8227
LINC00961	10.3445	49.8355	9.5332	25.2092	16	3.617	11.2918	20.2311	14.1834	10.5221	6.0078	17.1607	9.3814	4.1208	4.2629	12.2916	23.8532	21.4545	10.3409	21.4582	13.5687	13.5593	20.0938	7.6237	7.3817	32.2095	10.6117	11.0235	14.076	6.4626	7.4689	31.0421	13.0732	9.3959	14.3095	7.2109	20.3533	9.2239	19.4357	10.8299	15.2264	9.0863	42.548	20.7544	8.5837	21.237	11.6279	9.5923	12.752
ATP8B5P	44.6881	92.8442	36.4892	53.4657	45.3333	39.7866	74.5257	211.967	45.8875	31.1615	37.6489	42.1217	37.2325	34.6838	52.5755	26.4536	44.6482	45.8182	34.8525	39.9902	39.1643	40.3303	41.862	43.3163	48.7193	50.2709	102.996	34.6015	47.4563	59.133	51.4523	47.6718	33.0916	58.137	34.609	158.64	50.6912	49.6674	55.4859	55.8159	31.2142	47.4508	59.1759	106.799	71.5308	37.6199	36.6726	47.9617	43.6035
USP27X-AS1	88.5487	23.8937	88.4287	90.587	102	69.4457	89.8826	18.8517	109.296	65.5605	72.4942	108.814	83.8464	84.134	94.849	101.005	128.134	77.8182	50.9383	105.99	91.8973	59.8001	104.153	111.583	114.269	133.654	58.0524	82.0638	60.7279	94.0311	68.4647	72.0621	67.0003	64.0094	79.8669	14.4218	156.298	78.7583	73.9812	117.88	101.256	126.199	46.9495	87.774	103.72	122.265	69.7674	81.5348	95.8453
LINC00889	2.0689	0	1.6437	1.6621	2.6667	2.8936	4.065	0.4598	2.2248	2.8329	1.2016	2.3401	1.4658	1.0302	1.7762	2.9393	2.7523	2.1818	1.532	4.2266	3.3922	3.4767	1.0047	2.0792	2.6574	3.3113	0.6242	1.8373	0.4022	1.9388	0.4149	4.065	1.6342	5.8724	2.3295	0	2.3041	4.612	4.0752	4.5819	3.0453	2.524	3.9125	0	2.1459	4.5508	0.8945	1.7129	4.1135
NKAPP1	41.7917	20.4803	35.1742	37.6753	36	40.8717	31.1653	43.6809	42.5502	34.8037	24.0312	25.741	35.7666	35.714	28.0639	34.7371	37.3088	38.9091	27.5756	36.4139	45.0235	41.3733	45.8808	47.1281	36.0227	40.6382	51.8102	45.625	36.1955	33.9288	33.195	49.15	51.8844	49.3283	45.2579	50.4764	37.2504	33.3481	32.2884	38.7379	34.2595	36.8501	24.4529	34.1584	51.5021	40.047	22.6595	33.2306	41.958
RBMY2EP	0	0	0	0	0	0	0	0	0	0	0	0	0	0	0	0	0	0	0	0	0	0	0	0	0	0	0	0	0	0	0	0	0	0	0	0	0	0	0	0	0	0	0	0	0	0	0	0	0
RBMY2FP	0	0	0	0	0	0	0	0	0	0	0	0	0	0	0	0	0	0	0	0	0	0	0	0	0	0	0	0	0	0	0	0	0	0	0	0	0	0	0	0	0	0	0	0	0	0	0	0	0
CSNK1A1P1	0.4138	0	0.6575	0.277	0.6667	0	0.4517	0	4.4497	0.8094	0.801	0.39	0.2932	0	0.7105	0	0.6116	0	3.447	0	0.3084	0.3477	0.3349	0.3465	2.3621	0.301	0	0	0	0.6463	0.4149	1.1086	0	0	0.3328	0	1.5361	0.3548	0.3135	0.8331	1.5226	0	2.9343	0	0.3577	0.3034	0.2982	0.3426	0
USP32P1	111.563	7.5095	291.703	197.513	55.8778	90.2035	48.112	131.043	79.2241	12.1408	41.4619	76.291	16.7165	183.597	48.5258	73.6105	164.694	18.2364	22.9797	76.0725	36.9131	210.208	53.5867	136.076	30.4126	145.53	20.5993	23.578	103.776	40.0682	242.556	204.978	58.3393	162.825	605.983	426.474	280.998	137.483	21.3072	77.8423	103.92	22.7158	302.956	65.7224	38.269	7.2813	61.7174	22.1001	30.9297
CYP4Z2P	0.8276	0	0.9862	0.277	0	0	0	0	0.5562	0.4047	0	0.78	0.2932	1.717	1.7762	1.0688	0.6116	0.7273	1.149	1.6256	0	0	1.6745	1.0396	0.2953	0.602	0	0	0.8043	0.9694	1.2448	2.2173	0.8171	0.5872	0.3328	1.0301	0.768	0.3548	1.2539	0	0.3807	0	0.9781	0.4324	0	0	0.2982	0	0.8227
SLC25A3P1	0	0	0.3287	1.1081	4.2222	1.4468	1.8067	0	4.1716	3.6423	1.6021	0	2.3454	0.6868	1.0657	2.6721	1.8349	3.6364	0.766	0.6502	1.2335	0.3477	4.6885	1.3861	5.9054	1.5051	0.6242	12.2483	7.2391	0.3231	5.8091	0.7391	3.6768	1.1745	1.9967	0	1.9201	8.1596	7.837	1.6661	1.142	1.5144	0	0.4324	6.4378	7.5847	0.2982	0.6852	3.2908
CST13P	0	0	0	0	0	0	0	0	0	0	0	0	0	0	0	0	0	0	0	0	0	0	0	0	0	0	0	0	0	0	0	0	0	0	0	0	0	0	0	0	0	0	0	0	0	0	0	0	0
CDC14C	19.0338	0.6827	15.1216	19.9458	26.8889	13.7445	16.2602	0.4598	29.4792	32.7803	20.8271	30.8112	13.4858	15.1098	36.9449	17.3685	29.9694	24.3636	21.4477	32.5124	20.6615	13.5593	21.4334	13.5147	20.3735	24.6839	1.2484	19.5973	31.7716	21.9729	13.6929	20.3252	22.4696	20.5535	25.9567	2.0603	34.9462	19.5122	15.3605	43.7363	23.9816	20.1918	5.8687	4.3238	10.372	13.9558	20.2743	27.0641	22.2131
SEPHS1P1	4.1378	1.3654	12.8205	11.081	9.3333	5.0637	8.1301	0.4598	4.1716	6.0704	2.8036	10.1404	2.0522	9.2719	5.3286	11.2227	1.2232	11.2727	0.766	17.5567	10.1765	1.3907	14.0656	6.2375	2.3621	6.6225	1.2484	11.3297	2.8152	13.5715	5.3942	3.6955	18.7928	13.5066	16.3062	2.0603	30.3379	6.7406	12.2257	4.9984	8.7552	8.0767	9.2921	4.3238	12.5179	6.6745	4.1741	3.4258	9.8725
PER4	0	0	0	0	0	0	0	0	0	0	0	0	0	0	0	0	0	0	0	0	0	0	0	0	0	0	0	0	0	0	0	0	0	0	0	0	0	0	0	0	0	0	0	0	0	0	0	0	0
ZNF525	256.957	85.3347	295.2	196.41	226.222	150.104	165.312	88.2813	174.373	143.667	263.943	185.647	169.745	149.724	177.62	168.608	226.299	158.909	102.643	195.725	164.983	106.736	209.581	182.275	193.991	172.185	95.5056	143.305	191.032	205.834	116.183	137.103	165.049	199.369	164.393	155.55	266.129	150.776	144.514	264.084	172.82	265.522	162.856	134.471	161.66	215.404	169.648	161.699	227.067
ABHD11-AS1	7.0342	49.8355	11.5056	16.3444	6.8889	13.3828	7.2267	118.628	23.9171	0.4047	6.8089	8.9704	4.6907	16.14	10.302	18.4374	13.1498	5.8182	6.8939	15.6059	2.7754	36.1582	0.6698	2.4257	6.4959	3.3113	9.9875	15.0042	2.8152	10.9865	4.1494	17.7384	6.5366	10.864	1.3311	12.3616	18.0492	2.4834	15.047	2.4992	4.9486	7.0671	50.862	1.7295	16.8097	7.5847	6.8575	1.3703	9.0498
PDIA3P1	6545.15	6269.03	3145.63	6937.52	7627.11	5506.1	7102.53	3114.68	4326.5	7849.05	5211.17	3874.41	5210.79	3286.03	4444.05	4614.69	3584.09	6541.82	4471.47	2769.73	5067.3	6088.48	4234.09	6047.65	4985.02	5512.94	8694.76	6599.71	6891.61	3754.46	7363.9	5166.67	6072.92	5906.48	4289.18	2460.98	5218.89	7331.26	5897.18	5588.25	5019.01	6001.51	7388.19	7825.29	5281.83	6633.23	6031.9	7119.91	3807.9
LINC00189	0.4138	0.6827	1.9724	0.554	0.2222	0.3617	0	1.3794	0.2781	0	2.4031	0	0.8795	0.6868	1.0657	0	0.6116	0.7273	3.447	0	0.3084	2.086	0	0	0.2953	0	0	0	0.4022	0	0.4149	1.1086	1.2256	0	0.6656	0	1.1521	0	0	0.8331	0	1.0096	0	0	0.7153	0	0.2982	0	0
EMX2OS	14.0685	1.3654	4.2735	9.9729	9.3333	17.3614	10.8401	1.8392	7.5089	6.4751	12.4161	15.6006	34.8871	10.3021	10.302	19.239	12.844	15.2727	13.4048	12.6798	15.419	3.1291	35.1641	44.3559	1.1811	39.4341	9.9875	12.2483	3.6195	11.9558	18.2573	10.7169	15.1159	14.9747	15.3078	8.2411	9.2166	3.5477	26.3323	2.4992	3.0453	4.5432	8.803	2.5943	4.6495	3.944	5.3667	3.0833	16.4541
RMST	178.339	86.0174	197.896	420.523	200.889	162.763	129.178	141.618	318.153	176.042	153.8	227.379	219.877	264.764	267.14	217.24	284.403	266.182	199.157	301.715	313.623	306.997	455.794	317.422	515.243	266.105	513.109	641.2	331.389	825.6	325.726	420.916	224.696	682.669	425.624	110.224	396.313	250.466	270.533	374.883	177.388	312.469	498.349	434.114	377.682	271.227	215.862	187.393	494.858
EEF1DP3	1.6551	3.2769	2.9126	0.8892	1.7778	3.3746	0.4517	0.8506	1.4628	1.2141	1.2016	3.5257	3.4271	9.9999	6.2274	4.8632	5.3303	2.0145	6.1049	2.9976	2.3838	11.5915	5.7401	3.2054	4.1869	1.8061	0.2684	8.1788	4.1504	6.44	2.1618	5.3548	2.8761	17.4646	5.99	1.0301	4.6582	1.7738	0.627	2.7241	2.6646	1.368	2.993	1.2972	0.4435	2.1237	5.2922	3.0798	3.1098
LINC00638	99.3069	77.1426	62.4589	71.1953	75.3333	87.5305	71.364	59.7738	49.2248	67.1793	72.0937	35.1014	42.2164	48.7634	48.6679	108.754	100.917	45.4545	16.8518	63.3992	56.4336	43.807	112.86	37.0787	64.3685	114.389	18.1024	74.4086	51.478	77.8746	60.166	72.8012	29.4148	53.439	84.193	59.7476	84.8694	68.8248	40.7524	53.7332	42.2534	65.6234	39.6136	78.2616	87.6252	113.163	117.472	31.1751	84.7388
LINC01599	0	0	0.3287	0.277	0	0	0	0	0	0	0	0	0	0	0	0	0.3058	0	0	0	0	0.3477	0	0	0	0	0	0.3062	0	0	0	0	0.4085	0	0	0	0.768	0	0	0	0	0	0	0	0	0	0	0	0
DNM1P46	19.8614	5.4614	21.6963	30.4727	12.8889	35.8079	9.0334	4.1382	19.7455	19.4253	17.2224	45.6318	14.6585	15.7966	24.5115	68.9397	47.4005	20.7273	8.4259	37.3893	45.3319	25.7279	69.9933	54.4053	69.0928	44.8525	28.0899	49.2995	17.6956	42.6533	17.8423	21.0643	41.2624	52.8518	63.8935	7.2109	73.7327	16.6741	27.2727	48.3182	22.459	35.8405	21.0295	25.0783	34.6924	17.8998	44.4246	18.1569	53.4759
MGC15885	0	0	0.3287	0	0	0.3617	0	0	0	0	0	0	0	0	0.3552	0	0	0	0.766	0	0.6168	0	0.3349	0	0.5905	0	0	0	0	0	0	0	0	0	0	0	0.384	0	0	0	0	0	0	0	0	0.6068	0	0	0
SNAI3-AS1	83.9971	70.9985	75.9369	65.3778	55.3333	62.2118	51.4905	107.593	70.9171	68.7981	58.8765	45.2418	43.6822	49.7936	53.286	60.6563	60.5503	58.1818	34.0866	47.4681	66.3018	66.7536	62.2907	78.6624	77.6556	75.2559	93.0087	47.1561	46.2497	48.7928	84.6473	49.8891	71.0857	49.9156	64.5591	95.8022	68.7404	45.765	41.6928	62.4805	48.7246	52.4987	72.3805	58.3719	50.0715	71.2957	43.232	38.7119	54.71
FLJ23867	143.167	133.805	85.1414	131.587	139.333	112.488	125.565	185.759	134.881	139.215	91.7192	185.257	159.484	121.565	171.581	152.843	102.446	122.909	226.733	190.848	97.4482	102.564	113.865	118.513	84.1515	133.955	78.6517	89.1066	92.4995	116.973	83.4025	127.125	123.379	98.0694	97.5042	59.7476	100.999	248.337	146.082	102.051	185.762	121.656	128.133	112.42	154.149	157.154	164.281	125.043	137.803
TMEM51-AS1	11.9582	23.5387	28.455	5.366	8.4356	12.7823	10.0587	5.0072	8.8521	9.053	25.6694	5.8736	11.5685	10.0892	7.5275	13.1734	41.4464	16.2691	14.2895	12.0133	7.1513	16.1599	11.1453	22.7809	22.3961	6.7369	1.804	11.9789	23.2616	22.2928	7.2075	15.3215	26.1424	13.6093	26.386	12.3925	15.7873	12.6829	6.0721	5.2858	10.1446	10.3635	16.2758	12.9413	13.2725	9.8054	1.9559	5.0942	13.1304
ALMS1P1	1.6551	0.6827	2.9586	5.8175	4.2222	1.0851	1.355	0.9196	4.7278	2.0235	3.6047	1.9501	4.3975	3.0906	1.421	5.3442	7.6452	5.4545	7.6599	3.9015	3.0838	2.086	8.7073	2.7722	5.3148	2.1072	4.9938	3.6745	3.6195	3.5544	4.1494	5.9128	8.9878	7.9278	4.9917	0	5.7604	2.4834	2.5078	1.2496	4.5679	6.5623	0.4891	2.1619	3.5765	4.5508	1.1926	0.6852	5.7589
AMZ2P1	222.613	120.151	186.391	171.755	131.333	163.487	191.509	293.811	184.662	111.291	161.009	170.827	213.134	166.551	147.78	150.438	196.941	139.636	99.1957	234.739	152.031	158.54	190.221	192.671	220.27	169.777	224.095	158.31	133.521	268.845	180.913	195.492	171.586	197.607	280.532	338.913	262.673	119.556	167.085	227.429	150.742	206.461	211.273	191.546	331.903	179.908	116.577	132.58	208.556
AADACP1	37.6539	0.6827	39.119	101.668	11.5556	28.2123	19.4219	10.1156	27.5325	43.707	23.2302	54.9922	82.3805	149.381	72.8242	8.5507	25.3822	13.8182	48.2574	33.1626	50.8827	100.13	62.9605	58.2171	64.6638	36.1228	182.896	109.01	23.326	117.943	26.556	131.929	14.2988	54.0263	48.9185	8.2411	61.0599	16.6741	28.8401	44.5694	53.6732	42.9076	80.6945	101.61	77.2532	97.6903	48.5987	28.4344	49.3624
TAPT1-AS1	121.651	44.3741	87.4425	75.3506	60.8889	64.0203	92.5926	63.912	77.8697	93.8891	97.3265	67.8627	74.465	129.12	69.627	86.3083	140.367	64.3636	53.2363	68.276	69.3856	97.349	98.1246	94.9493	113.678	67.7303	88.015	97.3743	87.2713	158.657	101.66	87.2136	86.6102	97.7758	134.11	116.405	126.344	60.6652	67.3981	98.7192	80.7001	107.017	204.426	61.3986	91.2017	58.2501	122.54	72.6277	71.9868
LOC202181	52.9637	6.8268	142.341	49.0333	36	34.3612	35.2304	15.6332	58.9585	43.707	66.0859	56.5523	36.0598	52.1974	61.4565	48.3647	82.5686	47.2727	49.0234	79.0051	61.9844	55.9757	67.649	55.4449	56.101	54.4852	12.4844	60.323	71.9887	64.6262	29.4606	69.8448	88.2443	70.7627	85.1913	11.3314	99.4624	35.122	31.0345	42.0702	31.5949	63.0994	32.2778	15.5658	52.5751	34.586	33.393	34.6009	94.1999
LINC01554	2.4827	4.7787	1.9724	1.9392	1.5556	1.0851	2.2584	4.598	0.8343	0.4047	2.0026	1.17	2.9317	3.7774	2.4867	3.2065	3.6697	0.7273	1.532	1.3005	3.3922	2.086	1.6745	6.2375	2.0669	1.8061	6.8664	0.6124	1.2065	2.2619	2.4896	2.2173	2.0427	3.2298	3.9933	3.0904	4.2243	2.1286	1.5674	1.6661	0.3807	1.5144	5.8687	8.2153	1.7883	4.5508	0	0.6852	4.5249
OSTCP1	9.9307	6.1441	5.9172	2.2162	3.3333	2.5319	2.71	4.1382	3.0592	7.6892	3.6047	2.3401	6.4497	1.0302	6.7496	3.4737	3.3639	6.9091	2.681	3.5764	2.1587	3.4767	3.349	4.1584	2.0669	3.3113	4.3695	2.4497	5.6304	7.1089	3.3195	0.7391	5.7195	4.1107	2.3295	0	9.2166	4.2572	2.1944	2.9158	4.9486	6.0575	8.803	3.0267	1.7883	3.0339	2.6834	2.0555	4.5249
PAXIP1-AS1	219.303	224.601	267.258	370.105	247.111	213.762	243.451	270.821	304.248	265.075	267.147	262.87	433.011	310.437	278.508	321.184	404.28	220.364	140.942	293.587	280.009	264.928	322.505	393.312	365.247	311.86	426.342	308.046	265.433	399.713	377.178	296.009	281.483	305.072	373.378	233.84	438.172	291.619	383.386	484.015	283.212	324.079	458.736	461.354	428.112	327.05	334.228	497.431	316.742
RPSAP52	0.4138	0	0.9862	2.2162	1.3333	0	0	0	0.2781	5.6657	0	0.39	0	0.3434	0.3552	1.6032	0.3058	0.3636	9.5749	2.9261	0	0.3477	0	1.3861	0.5905	0.602	0	0	0.4022	0.3231	0.4149	0.3695	0.4085	0.2936	0.6656	0	0	0.3548	0	0.8331	0.7613	1.0096	0	1.2972	0.3577	0.6068	1.7889	0	0
LINC00116	215.165	1049.96	153.189	202.782	207.111	368.569	286.811	1055.7	345.964	206.394	174.226	160.296	100.85	184.408	166.963	305.686	213.149	220.727	242.436	162.562	288.952	283.007	250.837	336.827	291.135	84.2866	651.685	282.937	222.803	127.637	262.241	323.725	187.519	297.732	295.175	640.742	203.917	284.168	342.32	207.435	231.442	97.4255	759.017	589.34	397.353	349.501	268.038	255.567	197.038
PIP5K1P1	2.8965	0	0.6575	2.2162	0.8889	0.7234	0.9033	0	1.1124	1.2141	0.4005	1.5601	2.3454	1.0302	1.0657	1.336	0.6116	1.0909	0.766	0.6502	2.467	1.043	1.0047	0.6931	1.7716	1.2041	1.2484	1.531	2.413	4.5238	1.6598	1.8477	3.6768	1.1745	1.3311	1.0301	3.8402	1.4191	0.9404	1.6661	2.6646	1.5144	1.9562	0.8648	1.073	0	1.4908	0.6852	2.8795
SFTA1P	5.3791	16.3843	1.6437	10.804	3.7778	1.0851	0.4517	7.8166	0	4.4516	0.4005	3.1201	0.2932	0	1.421	4.8097	0	3.2727	2.298	1.6256	2.467	0.6953	0.3349	0.3465	0.8858	14.4491	4.9938	0.3062	0.4022	0	1.6598	3.3259	0	5.2852	2.6622	2.0603	1.9201	2.1286	0	0.4165	0	2.0192	3.9125	17.2954	0	0.9102	0.5963	0.3426	1.6454
TMEM254-AS1	52.9637	23.8937	40.4339	64.5467	75.5556	46.6588	42.0054	30.3467	82.528	53.6058	46.0599	114.462	49.9414	76.7817	81.3499	51.9533	59.2965	96.7273	29.4906	53.083	57.4636	35.4628	99.0054	38.1876	78.6949	83.0825	61.7978	59.135	100	64.4323	76.9751	61.1789	58.8295	134.405	71.8802	46.3559	118.579	49.5397	46.4545	85.39	67.0839	160.02	154.542	94.2598	78.4192	88.1943	58.2439	81.8774	139.375
OR7E5P	0	0	0	0	0	0	0	0	0	0	0	0	0	0	0	0	0	0	0	0	0	0	0	0	0	0	0	0	0	0	0	0	0	0	0	0	0	0	0	0	0	0	0	0	0	0	0	0	0
TPTE2P3	0.4138	3.4134	0.3287	2.2162	1.1111	0.7234	0.9033	2.299	0.8343	2.4282	1.2016	2.7301	0	2.0604	0.7105	2.1377	0.3058	0.7273	0.383	3.9015	3.7006	2.7814	0.3349	1.7327	0.8858	2.1072	1.8727	2.4497	0.4022	1.2925	0	2.9564	0.8171	2.349	7.3211	4.1205	1.9201	0.3548	0.627	1.2496	0.7613	0	0.9781	0.8648	0.7153	1.8203	1.7889	1.0278	1.2341
CTAGE10P	2.4827	1.3654	3.2873	4.7094	4	3.2553	3.6134	0.4598	2.2248	1.2141	2.8036	8.1903	4.9839	2.4038	4.2629	2.6721	4.5871	5.4545	2.681	4.5517	3.3922	4.1721	1.0047	1.7327	1.7716	5.7194	2.4969	5.5118	6.0326	6.7858	5.8091	4.4346	5.7195	4.9916	4.6589	2.0603	6.1444	1.7738	2.8213	2.0827	4.9486	4.0384	0	2.1619	2.8612	2.4271	5.963	5.1388	4.5249
USP32P2	20.4407	28.6725	93.8922	6.6486	8.8889	21.7018	13.0985	23.4497	24.4733	41.7078	140.811	3.9002	21.9877	24.0383	19.5382	4.0081	4.2813	71.8036	85.2815	13.3301	5.2425	48.08	23.8513	29.1086	19.4877	3.6123	42.4469	75.7284	197.289	177.926	3.7344	39.5418	182.143	23.1961	4.9917	113.314	72.2849	4.612	14.1066	47.0686	14.0845	63.6042	87.5413	15.5658	26.1087	18.8099	13.1187	57.8075	87.9761
LOC220729	109.651	51.2008	206.772	122.722	99.5556	64.0203	83.5592	34.4849	141.278	59.8948	119.355	109.204	93.8141	110.576	106.572	121.045	181.039	165.818	106.856	128.099	160.358	158.887	152.713	172.226	142.91	118.302	142.322	172.089	175.347	217.79	158.091	186.253	126.238	145.636	182.03	72.1092	190.476	111.042	147.335	125.377	73.0869	128.723	175.083	180.304	118.383	98.6005	83.7806	120.589	255.862
FABP5P3	2.4827	1.3654	1.3149	3.3243	1.1111	1.0851	1.355	1.3794	2.503	0.4047	2.4031	0.78	1.1727	1.0302	1.7762	2.1377	1.2232	1.4545	1.149	1.9507	1.5419	1.043	1.3396	0.6931	2.3621	2.4082	4.9938	1.2248	2.0109	2.2619	1.6598	3.6955	1.2256	6.4597	3.3278	0	1.5361	1.4191	3.1348	0.4165	2.6646	2.0192	2.9343	0.4324	2.1459	1.5169	1.1926	0.3426	1.6454
ZEB1-AS1	157.91	97.6229	176.46	203.098	151.336	126.644	138.135	88.2813	146.256	154.415	176.497	141.595	150.718	233.673	150.821	146.617	195.101	144.596	178.617	127.045	132.459	183.072	174.628	191.877	151.691	189.178	184.713	157.455	117.772	236.06	175.378	168.758	129.605	137.89	166.163	93.742	227.946	133.623	145.972	306	149.166	245.785	184.78	190.249	196.57	206.397	188.596	146.228	140.95
LOC221122	0	1.3654	0	0	0.8889	0	0.4517	0.9196	0	0	0	0.39	0	0.3434	0.3552	0.2672	0	0	0	0	0	0	0	0	0	0.602	0	0	0	0	0	0	0	0.8809	0	0	0.384	0	0	0	0	0	1.4672	0	0	0.3034	0	0	0
LINC00305	0	0	0	0	0	0	0	0	0	0	0	0	0	0	0.3552	0	0.3058	0	0	0	0	0	0	0	0	0	0	0	0	0	0	0	0	0	0	0	0	0	0	0	0	0	0	0	0	0	0	0	0
TREML5P	0	0	0	0	0	0	0	0	0	0	0	0	0	0	0	0	0	0	0	0	0	0	0	0	0	0	0	0	0	0	0	0	0	0	0	0	0	0	0	0	0	0	0	0	0	0	0	0	0
ADCY10P1	91.0438	15.0189	421.104	84.5118	46.6689	58.5948	35.2304	48.7387	132.1	59.8948	93.3213	65.9126	84.1425	95.4663	106.572	104.751	126.911	109.818	60.8962	194.749	118.11	138.722	199.95	155.256	245.392	104.756	88.015	221.082	137.141	235.886	97.5104	236.142	112.757	239.019	318.859	111.254	212.366	68.4772	49.2194	98.7192	51.3892	117.113	226.923	135.769	84.4099	73.1312	32.4985	62.3502	275.607
ZSCAN12P1	38.9325	9.2435	18.5667	26.176	31.8444	11.9939	15.2665	6.4878	23.9616	37.325	29.6345	22.4298	24.4181	123.619	42.3517	34.0022	39.5809	39.8727	103.121	21.6207	28.4265	73.1126	33.0442	28.017	62.3961	17.1884	26.9039	89.3302	49.1132	23.1976	37.8008	61.493	53.543	261.138	44.3161	13.0312	32.7688	48.7166	21.1003	24.5173	20.3501	23.7002	28.9473	8.812	21.7954	15.5273	46.5683	16.2076	29.3213
LINC00518	0	0	0	0.554	0	0	0	0	0	0	0	0	0	0	0	0	0	0	0	0	0	0.3477	0	0	0	0	0	0	0	0	0	0	0	0	0	0	0	0	0	0.4165	0	0	0	0	0	0.3034	0	0	0
HOXA11-AS	0	2.7307	0.3287	0	0.2222	0	0	1.3794	0	0	1.2016	0	0	0	0.3552	0	0	0	0	0	0	0	0	0.3465	0	0.301	0	0	0	0	0	0.3695	0	0	0	1.0301	0	0	0	0	0	0	0	0	0	0	0	0	0
DKFZp434L192	0	0	0	0	0	0	0	0	0	0	0	0	0	0	0	0	0	0	0	0	0	0	0	0	0	0	0	0	0	0	0	0	0	0	0	0	0	0	0	0	0	0	0	0	0	0	0	0	0
DKFZP586I1420	276.404	225.284	259.04	263.173	248.444	236.911	251.581	238.176	209.97	211.655	273.956	196.568	234.535	335.849	199.29	192.657	261.467	221.091	138.261	166.464	162.516	226.336	166.108	205.839	197.535	206.502	204.744	141.468	205.108	288.879	190.456	161.863	178.123	154.738	131.78	391.45	171.275	223.858	200.94	341.143	221.925	349.823	178.506	200.194	184.192	231.18	214.669	260.363	164.953
TOB2P1	26.8956	47.7874	23.6686	43.4928	40	43.7653	39.7471	30.3467	40.3254	19.0206	26.0338	41.3417	16.1243	18.5438	17.4067	55.8465	31.8042	40.7273	9.9579	37.0641	37.314	22.5989	37.8433	51.633	51.3767	32.8116	55.5556	35.214	33.7824	54.286	29.0456	51.3673	28.5977	57.5497	27.9534	12.3616	65.6682	28.3814	25.7053	40.8206	29.6916	39.3741	31.2997	25.0783	46.8526	49.4519	26.2373	21.2402	45.6602
RPL23P8	201.924	137.218	178.172	157.627	126.667	107.062	221.319	405.083	124.313	78.106	107.74	141.576	28.1442	25.4119	110.835	35.2715	108.257	180.727	115.665	170.69	103.616	106.736	91.7616	138.959	108.364	166.466	191.636	78.3893	137.945	213.59	152.282	113.452	149.525	185.862	107.155	358.486	126.344	170.998	135.737	185.775	242.481	140.838	455.312	236.082	186.695	90.4091	45.6172	158.274	134.512
DEFB109P1	0	0	0	0	0	0	0	0	0	0	0	0	0	0	0	0	0	0	0	0	0	0	0	0	0	0	0	0	0	0	0	0	0	0	0	0	0	0	0	0	0	0	0	0	0	0	0	0	0
DEFB122	0	0	0	0	0	0	0	0	0	0	0	0	0	0	0	0	0	0	0	0	0	0	0	0	0	0	0	0	0	0	0	0	0	0	0	0	0	0	0	0	0	0	0	0	0	0	0	0	0
TTTY10	0	0	0	0	0	0	0.9033	0	1.9467	0	0	0	0	0	0	0	0	0	0	0	0	0	0	2.4257	1.1811	0	0	0	0	0	1.2448	0	0.4085	0	0	0	0.384	0	1.2539	1.6661	0	0	0	0	1.4306	0	0	0	0
TTTY7	0	0	0	0	0	0	0	0	0	0	0	0	0	0	0	0	0	0	0	0	0	0	0	0	0	0	0	0	0	0	0	0	0	0	0	0	0	0	0	0	0	0	0	0	0	0	0	0	0
TXLNGY	0	2.7307	0	0.554	0.6667	0	242.547	0	321.491	0	0	0	0	0	0.7105	0	0	0	0	0	0	0	0	285.541	272.237	0	287.765	0	0	0	337.759	0	404.862	0	0	0	380.568	0	280.878	413.621	0.7613	0	0	0	326.538	0	0	235.355	0
AKR7L	1.6551	6.8268	4.2735	10.5269	8.6667	3.2553	5.8717	11.0352	6.3964	4.0469	1.6021	7.8003	5.277	6.1813	9.5915	5.6114	6.1162	4.7273	4.5959	7.4779	7.0927	5.9105	13.3958	7.2771	10.9249	9.6328	6.2422	3.3683	9.2499	9.3708	11.2033	8.4996	8.5793	11.1576	2.6622	9.2712	11.9048	12.4169	4.7022	4.5819	8.7552	4.0384	17.6061	16.4306	11.0873	8.1914	2.6834	13.7033	8.6384
AKR7A2P1	4.5516	1.3654	1.3149	0.277	0.4444	0.3617	1.355	0.9196	0.8343	0.4047	1.2016	1.9501	1.4658	0.6868	0.3552	2.9393	0.9174	0.3636	1.149	1.3005	0.3084	2.7814	0.6698	0.6931	0.8858	0.301	1.8727	0.9186	3.2174	4.5238	1.6598	0.3695	1.2256	0.8809	0.9983	1.0301	3.4562	1.0643	0.9404	2.0827	2.284	1.0096	2.4453	2.1619	0	0.6068	1.1926	0.3426	0
LINC00314	0	0	0	0	0	0	0	0	0.2781	0	0	0	0	0	0	0	0	0	0	0	0	0	0	0	0.2953	0	0	0	0	0	0	0	0	0	0	0	0	0	0	0	0	0	0	0	0	0	0	0	0
MTVR2	0.4138	0	0.9862	0.277	0	0	0	0	0.2781	0	0	0	0.2932	0	0.3552	0.2672	0	1.0909	0.766	0	0	0	0	0	0	0	1.2484	0.3062	0.8043	0	0	0.3695	0.4085	0.5872	0	0	0.384	0	0	0	0	0	0	0	0	0	0	0	0.8227
FAM197Y2P	0	0	0	0	0	0	0	0	0	0	0	0	0	0	0	0	0	0	0	0	0	0	0	0	0	0	0	0	0	0	0	0	0	0	0	0	0	0	0	0	0	0	0	0	0	0	0	0	0
TTTY16	0	0	0	0	0	0	0	0	0	0	0	0	0	0	0	0	0	0	0	0	0	0	0	0	0	0	0	0	0	0	0	0	0	0	0	0	0	0	0	0	0	0	0	0	0	0	0	0	0
TTTY17A	0	0	0	0	0	0	0	0	0	0	0	0	0	0	0	0	0	0	0	0	0	0	0	0	0	0	0	0	0	0	0	0	0	0	0	0	0	0	0	0	0	0	0	0	0	0	0	0	0
TTTY18	0	0	0	0	0	0	0	0	0	0	0	0	0	0	0	0	0	0	0	0	0	0	0	0	0	0	0	0	0	0	0	0	0	0	0	0	0	0	0	0	0	0	0	0	0	0	0	0	0
TTTY20	0	0	0	0	0	0	0	0	0	0	0	0	0	0	0	0	0	0	0	0	0	0	0	0	0	0	0	0	0	0	0	0	0	0	0	0	0	0	0	0	0	0	0	0	0	0	0	0	0
TTTY19	0	0	0	0	0	0	0	0	0	0	0	0	0	0	0	0	0	0	0	0	0	0	0	0	0	0	0	0	0	0	0	0	0	0	0	0	0	0	0	0	0	0	0	0	0	0	0	0	0
TTTY21	0	0	0	0	0	0	0	0	0	0	0	0	0	0	0	0	0	0	0	0	0	0	0	0	0	0	0	0	0	0	0	0	0	0	0	0	0	0	0	0	0	0	0	0	0	0	0	0	0
TTTY22	0	0	0	0	0	0	0	0	0	0	0	0	0	0	0	0	0	0	0	0	0	0	0	0	0	0	0	0	0	0	0	0	0	0	0	0	0	0	0	0	0	0	0	0	0	0	0	0	0
TTTY23	0	0	0	0	0	0	0	0	0	0	0	0	0	0	0	0	0	0	0	0	0	0	0	0	0	0	0	0	0	0	0	0	0	0	0	0	0	0	0	0	0	0	0	0	0	0	0	0	0
HCG27	21.5165	23.211	46.3511	16.6215	11.7778	20.9784	31.617	42.3015	24.1952	7.2845	38.45	4.6802	8.2087	24.7251	11.0124	16.8341	38.532	14.9091	14.1708	14.9557	15.7274	39.2873	38.5131	31.5343	33.0701	11.4389	27.4657	21.4346	14.4782	39.0989	8.2988	51.3673	25.7379	20.5535	23.9601	39.145	44.9309	9.5787	10.6583	41.6536	6.0906	17.163	47.9276	47.1299	34.6924	16.3828	5.6649	3.7684	53.8873
PSMD5-AS1	976.104	467.634	304.734	524.684	493.778	139.615	546.522	153.113	488.632	422.096	989.687	803.432	806.802	665.517	414.92	452.116	926.909	864.364	718.499	565.391	453.011	148.457	937.709	247.423	494.574	226.972	519.351	94.6184	516.791	211.974	166.805	190.687	560.106	522.645	538.103	636.621	465.438	426.075	373.354	389.462	173.581	210.5	545.299	843.149	457.439	581.288	592.129	700.24	592.349
TTC41P	57.1015	16.3843	30.9007	42.1077	45.3333	29.6591	28.4553	17.4723	47.278	46.5399	39.6515	35.1014	41.3369	36.4008	48.3126	34.2027	31.8042	32.7273	44.0444	31.8621	32.3799	46.2408	51.9089	50.94	51.672	37.6279	43.0712	67.6721	47.8584	50.4084	48.1328	58.7583	28.5977	67.8265	43.9268	18.5424	68.3564	29.4457	20.6897	33.3229	31.2142	81.7769	97.3224	68.3167	40.7725	65.5314	43.8283	32.2028	44.8375
C20orf166-AS1	1.6551	0	1.9724	0.277	0.2222	0.3617	1.8067	0.4598	1.9467	0.4047	1.6021	1.9501	0.2932	0.6868	1.0657	3.2065	0.6116	0.7273	0.766	3.2512	0.9251	1.043	1.6745	0.6931	1.1811	4.2143	0.6242	0.6124	0.4022	0.3231	4.1494	5.9128	1.6342	3.2298	1.6639	2.0603	0	1.4191	0.9404	0.8331	1.142	0	0.9781	4.7562	0.7153	0	0.2982	0	2.8795
LINC00710	0	0	0	0	0	0	0	0	0	0	0	0	0	0	0	0	0	0	0	0	0	0	0	0	0	0	0	0	0	0	0	0	0	0	0	0	0	0	0	0	0	0	0	0	0	0	0	0	0
MIR9-3HG	85.6522	24.5764	177.844	241.288	331.556	177.593	112.014	55.6356	122.089	59.8948	130.57	63.9626	39.5778	50.4804	106.572	183.839	56.5748	73.0909	81.9609	116.719	51.8079	20.5128	335.901	121.632	206.393	59.0006	88.015	62.1603	129.901	174.168	29.4606	131.19	58.421	126.257	56.2396	78.29	129.032	142.616	25.7053	86.2231	73.4676	165.068	103.68	152.199	84.7639	12.7422	23.2558	75.7109	68.696
REXO1L1P	0	0	0	0	0	0	0	0	0	0	0	0	0	0	0	0	0	0	0	0	0	0	0	0	0	0	0	0.3062	0	0	0	0	0	0	0.3328	0	0.384	0	0	0	0	0	0	0	0	0	0	0	0
LINC00879	0	0	0	0	0	0	0	0	0	0	0	0	0	0	0	0	0	0	0	0	0	0	0	0	0	0	0	0	0	0	0	0.3695	0	0	0	0	0	0	0	0	0	0	0.4891	0	0	0	0	0	0
LINC00957	111.456	75.3471	141.476	45.5262	85.9867	102.917	88.5501	67.1398	77.8057	42.5455	106.695	99.0172	130.114	88.6223	79.6057	181.213	218.253	80.72	62.1333	114.655	111.119	70.2825	129.668	161.185	87.0067	70.9542	65.5431	51.5686	87.8785	83.1578	66.8589	102.594	93.8372	127.646	176.935	58.2745	146.555	72.5499	58.7962	108.07	121.747	63.3518	53.811	90.23	96.1695	103.943	78.1157	118.575	113.961
CASC2	169.236	94.2095	136.423	271.761	244	163.125	168.925	151.734	258.361	245.245	148.193	250.78	242.158	184.408	228.064	170.479	205.198	122.909	139.027	204.503	185.953	170.013	249.833	237.027	249.502	193.257	191.011	256.296	198.271	255.597	212.863	208.426	204.678	199.662	221.963	44.2956	301.843	252.949	247.022	374.466	243.242	340.232	237.682	167.765	280.401	208.426	250.149	195.615	225.01
LINC01018	54.6188	28.6725	33.5306	59.8373	60.8889	40.51	65.0407	13.794	64.2425	25.0911	21.2276	72.1529	46.0276	31.5932	43.3393	59.053	31.1926	11.2727	41.3635	57.5469	27.7542	22.2512	86.0683	47.4747	86.2184	56.2914	13.1086	18.3725	39.4128	49.1159	12.0332	31.4117	17.5672	48.1539	81.8636	11.3314	114.439	50.0222	20.3762	38.7379	40.7307	49.9748	24.9419	26.8078	70.4578	33.9792	104.353	83.9329	70.3414
CSNK1G2-AS1	0.8276	0	0.3287	0.277	0.4444	0	0	0	0	0	0.801	0	0.2932	0.3434	0.3552	0	0	0.7273	0.383	0.3251	0.3084	0.6953	0	0	0.2953	0	0	0.3062	0.4022	0.3231	0	0.3695	0	1.1745	0.6656	0	0	0	0.9404	0.4165	0	0	0	0	0	0	0	0	0.4114
SDHAP1	164.27	93.5268	272.518	248.491	138.222	179.763	103.884	234.957	268.372	166.734	133.373	212.948	309.587	271.632	207.46	258.39	288.073	292.364	187.668	368.365	368.206	366.449	385.466	355.194	363.18	246.538	235.331	421.036	383.672	319.9	298.34	254.25	256.971	329.149	295.84	274.015	276.114	123.814	174.922	177.445	162.161	228.168	125.199	234.352	252.861	199.325	98.39	113.738	356.643
ADAM5	0	0	0	0	0	0	0	0	0	0	0	0	0	0	0	0	0	0	0	0	0	0	0	0	0	0	0	0	0	0	0	0	0	0	0	0	0	0	0	0	0	0	0	0	0	0	0	0	0
NAPSB	429.089	606.218	1582.18	47.6482	19.5556	880.731	462.06	1899.89	60.0709	54.6338	1093.82	31.2012	124.011	303.569	117.229	22.7127	70.642	179.273	457.679	1.9507	14.1855	380.356	38.5131	62.722	77.065	66.5262	25.593	86.3508	345.466	130.868	51.0373	43.2373	603.411	118.329	48.2529	6936.9	27.6498	74.8559	2.1944	183.276	8.7552	68.1474	465.583	70.911	78.6838	38.8334	20.2743	19.8698	93.7886
RPS2P32	16.9649	49.1528	19.3951	33.797	13.7778	32.5527	20.3252	49.6583	16.9645	22.6629	23.6307	15.6006	21.4013	17.1702	11.0124	22.1783	13.4556	15.2727	22.9797	16.2562	51.1911	19.4698	26.7917	19.0592	18.3066	14.4491	31.8352	24.8029	24.1303	34.8981	31.9502	26.238	25.7379	22.3152	20.6323	47.386	16.5131	34.4124	24.1379	26.2418	12.5618	18.1726	21.5185	34.5907	31.8312	30.9454	20.2743	29.8048	23.0358
LINC00521	0	0	0	0	0	0	0.4517	0	0	0	0	0	0	0	0	0	0	0	0	0	0	0.3477	0	0	0	0	0.6242	0	0.4022	0	0	0	0	0	0	0	0	0	0	0	0	0	0	0	0	0	0	0.6852	0
LOC256880	4.5516	0.6827	7.5608	3.3243	2.8889	3.9787	3.1617	3.6784	5.8402	4.4516	3.6047	3.1201	4.1044	1.0302	2.1314	4.5425	3.9755	1.8182	1.532	1.9507	6.7844	3.8244	4.0188	7.2771	3.248	4.8164	2.4969	3.6745	2.8152	3.8776	3.7344	7.0214	3.6768	2.349	4.6589	3.0904	13.0568	4.2572	3.1348	4.9984	2.6646	1.5144	2.9343	6.4858	5.3648	6.6745	1.7889	2.7407	6.5817
TINCR	0.4138	2.7307	9.8619	4.1554	3.5556	2.8936	3.6134	1.8392	2.7811	1.2141	5.6073	1.9501	2.9317	7.2115	3.1972	2.1377	2.7523	2.5455	4.2129	3.5764	2.1587	2.4337	1.6745	7.2771	1.7716	1.8061	0	0.9186	3.6195	2.2619	0.8299	2.5868	3.6768	8.515	3.6606	7.2109	1.9201	2.1286	2.1944	1.2496	3.0453	1.5144	1.4672	2.5943	1.7883	0.3034	1.7889	0.3426	3.2908
DSCR9	2.0689	1.3654	1.6437	4.1554	0.8889	1.8085	0.9033	0.9196	3.6154	1.2141	1.6021	1.9501	1.4658	1.3736	1.7762	1.6032	3.3639	1.4545	2.681	1.3005	1.2335	2.4337	2.3443	2.0792	2.9527	0.9031	1.8727	3.9807	3.2174	0.9694	3.3195	4.4346	0.8171	3.2298	1.6639	11.3314	5.7604	2.4834	1.2539	1.2496	1.9033	1.5144	0	1.2972	3.5765	1.8203	0.8945	0.6852	5.7589
LINC01366	4.1378	3.4134	6.9034	1.3851	1.1111	4.3404	6.3234	2.7588	0.5562	2.8329	7.6099	0.39	1.4658	2.7472	3.5524	1.336	3.0581	1.0909	3.447	0.3251	2.1587	3.1291	0.3349	4.8514	2.9527	8.4287	3.1211	0.6124	2.0109	5.4932	2.0747	4.065	2.8598	3.2298	7.3211	13.3917	0	2.4834	1.2539	3.3323	1.142	1.5144	9.2921	3.8915	0.7153	2.1237	5.3667	2.7407	2.0568
DSCR10	0	0	0	0	0	0	0	0	0	0	0	0	0	0	0	0	0	0	0	0	0	0	0	0	0	0	0	0	0	0	0	0	0	0	0	0	0	0	0	0	0	0	0	0	0	0	0	0	0
MDS2	9.5169	144.728	33.8593	13.8512	31.3333	36.5313	22.1319	68.51	27.5325	18.6159	20.4266	12.8705	23.7467	18.5438	17.4067	27.7897	33.6391	15.6364	6.8939	23.0838	18.8112	20.5128	14.4005	20.4453	23.6215	27.0921	23.7203	19.5973	24.9346	30.3743	26.556	21.0643	25.3294	15.2683	11.98	32.9642	16.5131	23.4146	25.0784	29.1576	20.9363	27.259	25.431	35.0231	29.6853	14.5625	11.0316	7.8794	19.3336
NSUN5P2	201.159	288.226	759.73	328.922	154.527	389.247	153.099	566.077	407.195	151.153	283.801	136.857	277.889	265.565	183.012	295.612	252.302	436.491	295.266	356.229	430.721	348.798	532.709	479.595	392.004	406.243	535.868	509.139	486.334	457.996	419.722	503.984	428.978	581.088	501.531	899.171	439.804	319.024	186.881	194.373	166.284	120.813	463.499	461.077	525.644	322.445	87.6267	264.505	667.989
TFAMP1	1.6551	0	0.3287	0	0.2222	0	0	0	0	0	0	0.39	0.5863	0.3434	0.3552	0	0	0	0	1.3005	0.3084	0.3477	0.6698	0.3465	0	0	0	0	1.2065	0.9694	0.4149	0	1.2256	0.8809	0	2.0603	0.384	0.3548	0.627	0.4165	1.142	0	0	0	0	0	0.5963	0.3426	0
LINC00094	923.811	878.176	816.308	1031.67	993.767	952.589	1098.2	964.372	1074.52	1226.88	779.621	1093.94	925.731	757.281	984.686	1169.72	960.802	782.847	707.472	1086.19	1039.01	617.092	1139.43	1075.07	1068.75	1072.9	1124.53	831.12	829.773	967.118	845.502	853.248	778.744	952.125	976.03	693.186	1225.56	1164.27	1147.65	1297.59	1234.23	1063.42	1272.15	1147.95	1113.12	1044.02	926.568	1170.93	998.211
PHF2P1	0	0	0	0	0	0	0	0	0	0	0	0	0.2932	0	0	0	0	0	0	0	0	0	0	0	0	0	0	0	0	0	0	0	0	0	0	0	0	0	0	0	0	0	0	0	0	0	0	0	0
POM121L4P	0	0	0.6575	1.1081	0.2222	0	0	0	1.9467	0.4047	0	0.39	0	0	0	0.2672	0.3058	1.8182	2.298	0	0.9251	1.043	0	0	0.2953	0.9031	0	1.2248	1.6087	0.9694	0.8299	0.3695	1.2256	0.2936	0	0	1.9201	0	0	0	1.5226	0	0	0	0.3577	0	0	0.3426	1.2341
PIPSL	170.891	141.314	127.876	157.627	127.778	116.466	160.343	152.653	119.308	129.907	142.185	140.406	111.404	125.686	119.005	132.268	94.1894	139.636	123.707	142.404	121.502	147.066	111.52	125.444	125.489	129.44	133.583	113.297	193.847	191.294	146.888	119.364	161.373	148.279	95.8403	169.972	167.051	109.978	138.244	173.279	184.24	114.084	178.017	121.068	109.442	103.758	109.422	105.858	116.002
IGBP1P1	14.896	2.048	1.9724	1.3851	3.1111	5.0637	4.5167	1.8392	1.3905	2.8329	4.4057	2.3401	4.1044	7.2115	2.8419	10.4211	6.7278	3.2727	2.298	1.9507	2.7754	2.7814	1.3396	4.5049	2.3621	2.1072	4.9938	1.8373	14.8804	16.4797	4.1494	1.1086	1.6342	2.349	3.3278	10.3013	9.9846	5.6763	7.837	5.415	11.4198	3.5336	13.2045	5.1886	3.9342	4.8542	7.7519	3.4258	2.4681
SSX6	0	0	0	0	0.4444	0.3617	0	0.9196	0	0	0.4005	0	0	0	0.3552	1.6032	0	0.3636	0	0	1.8503	0.3477	0	0.3465	0.2953	0	2.4969	0	0.4022	0	0.8299	0.3695	0.4085	1.1745	0.3328	0	0.768	0.7095	0	0	0	1.0096	0.4891	12.9715	0.3577	1.5169	0.2982	3.0833	0
SSX8	1.2413	2.048	0.6575	0	0.2222	0.3617	1.8067	0.4598	1.1124	0.4047	1.6021	0	0.5863	0	0.7105	0.2672	0.3058	0.3636	1.149	0	0.9251	0.3477	1.0047	1.0396	1.4763	0.602	4.3695	0	3.6195	0.3231	0.4149	0.7391	0	0.5872	0.6656	0	3.0722	1.0643	0	0.8331	1.142	0	0	1.2972	1.073	2.1237	0	1.3703	0
SSX9	0.4138	0	0	0	0	0	0	0.9196	0	0	0	0	0	0.3434	0	0.5344	0	0.3636	0.383	0	0	0	0.3349	0	0.2953	0	0	0.3062	2.0109	0	0	0.3695	0.4085	0	0	0	0.384	0.7095	0	0	0.3807	0	1.9562	0.4324	0	0.6068	0.2982	0	0
LINC00515	2.0689	2.048	3.9448	4.9864	4.8889	6.8722	2.71	12.8744	3.3373	1.6188	1.6021	1.5601	2.6385	4.1208	0	4.5425	0.9174	5.0909	2.298	2.601	3.3922	2.4337	2.6792	4.1584	5.3148	2.4082	8.1149	1.8373	1.2065	2.585	2.9046	1.4782	2.4512	3.2298	2.3295	0	3.4562	4.9667	8.4639	2.4992	1.142	4.0384	5.3796	10.3772	5.3648	4.5508	1.7889	1.7129	2.4681
PDCD4-AS1	164.684	348.848	180.145	239.072	190.889	265.847	207.769	266.683	190.503	271.145	207.47	177.847	189.094	172.045	196.448	218.844	169.113	148.727	187.668	150.857	185.337	176.966	225.385	187.82	266.332	156.532	255.306	263.952	181.782	232.654	199.17	202.882	202.635	208.471	195.008	278.135	228.879	211.087	168.339	209.518	170.536	277.638	258.222	239.541	257.511	259.395	267.74	137.719	168.655
FLJ37201	33.5161	8.1921	30.572	25.2092	20.8889	23.872	24.3902	17.4723	24.4733	14.9737	20.026	14.0406	33.4213	30.2195	24.8668	25.9192	42.2017	17.8182	6.5109	15.6059	32.9967	21.9035	48.2251	40.1975	23.9167	30.4034	11.236	25.1091	18.0977	38.7757	34.8548	34.7376	21.244	31.4175	37.9368	17.5122	67.9724	18.8027	23.1975	34.5725	30.4529	60.5755	48.4167	37.6174	40.0572	30.0352	22.0632	16.444	41.1353
LINC01553	0	0	0	0	0	0	0	0	0	0	0	0	0	0	0	0	0	0	0	0	0	0	0	0	0	0	0	0	0	0	0	0	0	0	0	0	0	0	0	0	0	0	0	0	0	0	0	0	0
ZMIZ1-AS1	55.0326	52.5662	48.9809	111.087	45.5556	46.6588	44.2638	66.6708	63.4082	44.5164	58.0755	63.1825	54.2363	63.1863	61.8117	49.7007	139.143	38.9091	51.3213	80.9559	75.2448	104.998	91.7616	185.74	63.4827	59.6026	132.335	95.537	70.3801	95.3236	75.9336	72.4316	61.6893	88.6736	128.453	24.7232	87.9416	48.9579	69.279	83.7238	87.552	120.141	94.8771	68.3167	125.894	85.8583	48.0024	73.3128	65.4052
KRT8P41	3.3102	0.6827	2.3011	3.8783	1.7778	3.2553	4.9684	0.4598	2.7811	10.9268	1.6021	4.6802	1.4658	3.0906	3.9076	2.1377	2.1407	1.8182	4.2129	2.601	2.1587	8.6919	5.3583	1.7327	2.9527	0.602	1.8727	8.5738	4.8261	11.3096	2.4896	7.0214	6.1281	6.7533	3.9933	9.2712	5.7604	7.4501	2.5078	3.3323	4.1873	6.0575	2.9343	3.8915	0.7153	2.1237	8.0501	3.0833	0.8227
H19	262.336	238.255	99.2768	194.194	247.333	334.207	366.757	463.017	134.325	517.199	195.054	1356.86	436.529	123.969	1830.2	1169.84	311.314	310.182	804.289	932.13	979.416	170.708	406.564	547.518	440.836	478.326	866.417	430.223	539.312	268.199	1318.26	527.716	475.947	190.854	954.409	172.032	150.538	1045.14	1203.76	226.179	953.556	90.3584	588.336	1726.94	58.6552	91.6226	830.65	294.279	176.882
NEAT1	12506.5	9063.91	18585.1	20616.4	7647.56	12009	5583.56	14438.6	32176.6	12811	16782.6	14085.4	26452.9	50733.5	27416	18713.7	50078.2	21291.3	23636.5	25381.8	36952.6	48927.6	40865.7	44549.9	39673.4	22904.6	26196.6	50009.6	44246.1	75262.7	30672.6	47024.8	26883.9	37639.6	33761.1	14534.1	52417.8	9992.37	14174.9	19551.4	10612.1	21837	56688.6	23396.3	22449.9	13815.3	8680.68	11096.6	41698.9
MIR4697HG	353.367	55.9796	377.712	480.083	368.889	240.166	254.743	205.07	524.786	609.47	252.328	374.415	401.935	901.435	435.524	489.793	446.788	285.818	669.858	417.134	594.557	674.489	667.113	511.479	531.483	500	581.773	642.119	417.454	752.572	207.054	567.997	496.374	643.617	648.586	100.953	710.061	290.2	246.082	504.426	394.365	539.626	657.782	447.085	538.627	550.039	398.33	369.647	749.486
LINC00301	0	0	0	0	0	0	0	0	0	0	0	0	0	0	0	0	0	0	0	0	0	0	0	0	0	0	0	0	0	0	0	0	0	0	0	0	0	0	0	0	0	0	0	0	0	0	0	0	0
LINC00294	183.718	101.036	205.128	131.587	137.111	121.168	134.598	119.548	110.408	139.215	161.41	131.435	148.93	157.622	120.781	190.252	202.446	143.273	121.792	132	114.101	95.6106	133.958	154.553	126.08	146.297	131.086	68.5907	117.032	169.644	101.245	116.038	153.202	136.24	110.15	113.314	129.8	102.528	157.367	196.189	169.013	142.857	204.426	125.824	143.419	122.265	141.622	120.589	134.924
MRGPRG-AS1	0	1.3654	0.3287	0.277	0	0.3617	0.4517	0.4598	0.8343	0.4047	0	0	0.2932	0	0	0.2672	0	0	0	0	0.3084	0.3477	0	0	0	0	0	0.3062	0.4022	0	0.4149	0.7391	0	0	0.9983	2.0603	0	0.3548	0	0.8331	0	0.5048	0	0	0.3577	0	0.2982	1.0278	0
C1RL-AS1	70.4872	19.2242	221.009	44.371	27.3844	45.0855	47.963	35.4183	40.6647	24.3788	88.0665	28.9236	26.9276	54.3746	34.5044	38.3684	56.6696	68.08	58.3761	30.2918	39.8612	86.8075	51.4401	50.4063	42.6161	43.3685	15.0187	54.0488	98.0052	50.8576	23.3154	69.3644	116.674	83.3238	70.3894	116.632	73.5215	24.5286	10.9906	40.9539	12.5618	20.2423	57.3077	28.546	63.8376	32.6565	12.2749	14.7688	67.5812
LOC283332	0	0	0	0	0	0	0	0.4598	0	0	0.4005	0	0	0	0	0	0	0	0	0	0	0	0	0	0	0	0	0	0	0	0	0	0	0	0	0	0	0.3548	0	0	0	0	0	0	0	0	0	0	0
RPL13P5	30.6196	18.4323	23.0112	30.7497	51.1111	31.4676	19.8735	8.2764	28.6449	36.8272	34.8453	49.532	41.3369	31.5932	26.643	56.1137	22.0183	40.3636	37.1505	26.6602	36.0805	20.1651	35.499	25.6432	38.3849	23.4798	17.4782	21.1284	24.1303	24.8811	19.917	23.6511	24.9208	22.0216	24.2928	14.4218	46.0829	27.6718	32.6019	33.7395	37.3048	34.3261	6.3577	35.4555	21.8169	50.3621	32.2004	36.999	47.717
TRHDE-AS1	0.9227	0	0.9862	1.4571	0	1.0851	0.9033	0	0.5562	2.8612	0.4005	0	2.6561	1.1435	4.1883	1.8758	0.9174	0.4218	0.4711	5.3093	3.7468	0.3477	2.9035	3.0079	7.2695	1.2041	2.4969	1.8158	0	1.6157	11.1494	8.1781	1.0949	4.0755	2.7188	0	0.768	2.0683	0.3135	2.3451	1.8576	2.0192	1.4672	1.4788	1.2268	0.3034	4.4902	1.0278	4.1135
LINC00592	0.4138	0.6827	0.3287	0	0.6667	0.3617	0.4517	0	0.5562	0	0.801	0	0.5863	1.3736	0.3552	0.5344	0.6116	0.7273	1.532	1.3005	0.3084	0.6953	0.6698	1.0396	1.1811	0	2.4969	1.2248	0.4022	0	0.4149	1.1086	1.2256	1.1745	0	3.0904	0.768	2.1286	0.3135	0	0	0.5048	0	0.4324	1.073	0.3034	0.2982	0	0
LINC01465	21.1027	17.7496	14.1354	50.9725	30.2222	35.8079	41.5537	54.2562	41.4378	21.8535	29.6385	36.6615	89.4166	189.216	73.1794	49.4335	29.9694	23.6364	121.026	19.5074	41.9397	166.884	45.5459	60.9893	63.4827	26.7911	176.654	101.967	68.7714	50.0853	43.5685	184.775	29.4148	145.342	64.5591	39.145	27.2657	41.8625	55.7994	35.4056	47.202	19.687	61.1322	38.9146	51.5021	40.9571	115.981	56.5263	28.7947
LINC01559	0	0	0	0.277	0.4444	0	0	0	0	0	0	0	0	0	0	0	0.3058	0	0	0	0	0	0	0	0	0	0	0	0	0	0	0	0	0	0.3328	0	0	0.3548	0	0	0	0	0	0	0	0	0	0	0
NME2P1	135.306	180.91	20.0526	18.0066	18.6667	59.6799	36.1337	124.146	23.0828	22.6629	53.2693	31.9813	75.9308	54.9446	20.9591	64.9316	22.0183	22.5455	25.2777	16.5813	30.5296	33.7245	26.4568	43.3163	35.4322	20.4696	96.7541	36.745	102.956	77.2283	58.0913	35.1072	41.2624	18.7917	18.6356	187.484	62.212	53.9246	32.2884	39.1544	60.1444	21.7062	103.191	58.3719	26.1087	37.9233	56.9469	13.3608	12.752
HNF1A-AS1	0.4138	0	0	0	0	0	0	0.9196	0	0	0.4005	0	0.2932	0.3434	0	0	0	0.3636	0	0	0	0	0	0	0	0.301	0	0	0	0	0	0.3695	0	0	0	3.0904	0	0	0.3135	0	0	0	0.4891	0	0	0	0	0	0
LINC00346	26.8956	21.8457	32.8731	22.162	14.6667	19.5316	26.1969	13.3342	18.9112	17.8066	28.8375	19.1108	19.056	57.6919	23.4458	26.4536	28.4403	33.0909	114.132	22.7587	23.7453	27.4663	20.0938	18.0196	11.8107	37.929	14.9813	11.0235	27.3477	24.558	24.0664	32.8899	35.1343	100.418	39.9334	30.9039	24.1935	17.7384	17.2414	12.4961	11.0392	7.5719	20.5404	12.5391	12.8755	10.6185	18.1872	18.8421	20.979
OR7E156P	0	0	0	0	0	0	0	0	0	0	0	0	0	0	0	0	0	0	0.766	0	0	0.3477	0	0	0	0	0	0	0	0	0	0	0	0	0	0	0	0	0	0	0	0	0	0	0	0	0	0	0
SUGT1P3	129.798	99.5003	268.215	253.294	316.216	190.44	161.685	123.162	317.105	208.159	170.225	270.3	200.176	167.437	214.263	240.765	228.189	166.509	165.868	102.209	350.369	173.312	307.518	150.519	268.727	229.238	235.974	203.142	297.334	232.289	226.498	183.858	295.957	255.445	300.439	55.0399	420.614	315.927	243.088	358.167	312.945	272.357	321.061	329.027	294.785	275.908	290.936	253.077	340.193
LINC00282	2.8965	2.7307	37.4753	4.9864	1.7778	11.5743	3.6134	3.6784	3.6154	3.6423	18.424	3.1201	3.8112	5.1511	3.9076	6.9474	6.1162	9.4545	3.447	6.5025	5.8592	4.8674	7.3677	8.3167	5.6101	3.6123	4.3695	5.2055	15.2825	10.3402	4.1494	6.6519	15.1159	16.7364	6.3228	20.6026	7.2965	2.4834	2.1944	6.248	3.4259	1.5144	18.0951	6.4858	8.226	5.1576	3.876	1.3703	5.7589
LINC01588	2.8965	0.6827	16.4366	2.7702	0.6667	6.8722	3.6134	0.4598	1.1124	0.4047	17.2224	1.17	4.1044	4.8077	2.1314	0.8016	0.6116	5.4545	6.1279	0.3251	1.8503	7.3012	1.6745	2.7722	2.3621	1.2041	0	5.5118	3.6195	1.2925	2.0747	4.065	8.5793	8.515	2.3295	18.5424	2.3041	1.4191	0.9404	1.6661	0	0	3.4234	1.7295	0.3577	2.1237	0.5963	1.7129	0.8227
FAM181A-AS1	7.448	0	3.616	7.7567	12.4444	10.1275	5.8717	1.8392	8.0651	9.7127	8.0104	9.7504	5.277	3.0906	4.9734	5.6114	6.1162	4	6.5109	3.9015	13.2604	6.2581	6.0281	11.089	14.1729	11.1379	11.236	6.7366	4.0217	2.2619	1.6598	7.7605	12.2562	5.2852	14.975	1.0301	5.3763	9.2239	3.1348	5.8315	6.4712	8.5815	0	3.8915	7.1531	14.2591	5.963	3.7684	13.986
SNHG10	83.1695	73.7292	129.52	141.56	98.2222	96.5729	82.6558	193.575	128.763	121.004	88.9156	93.6037	87.3644	122.939	76.0213	122.114	115.902	97.4545	91.5358	69.2514	133.529	142.547	126.926	156.632	116.04	120.108	184.769	147.592	96.9234	146.702	153.112	174.797	132.775	120.678	133.112	179.243	175.499	133.393	117.868	132.042	110.772	106.007	88.0303	227.002	177.754	145.019	118.664	85.9884	155.903
LINC00523	0	0	0	0	0	0	0	0	0	0	0	0	0	0	0	0	0	0	0	0	0	0	0	0	0	0	0	0	0	0	0	0	0	0	0	0	0	0	0	0	0	0	0	0	0	0	0	0	0
HMGN2P46	38.4814	69.6331	32.2156	32.6889	38	80.2966	20.7769	24.3693	29.2011	31.5662	58.0755	45.2418	85.0191	109.203	50.444	115.701	45.8715	23.6364	37.1505	28.936	61.9844	32.3338	62.2907	58.2171	81.7893	38.832	61.7978	56.3423	39.815	54.9323	47.3029	46.5632	34.7258	38.758	54.5757	110.224	52.6114	28.0266	58.9342	30.8237	16.3684	58.5563	21.5185	48.427	52.9328	80.0939	104.949	18.8421	35.3764
LINC00926	67.8597	17.7496	788.626	6.9256	6.4444	111.041	75.8808	147.136	10.568	8.4986	226.695	5.4602	38.9915	69.0242	7.46	9.6195	7.3394	75.6364	63.5772	9.7537	13.5687	185.658	13.3958	14.9008	13.8776	7.5256	18.1024	12.2483	68.7714	22.296	7.0539	14.0429	375.447	51.3837	13.3111	1537.99	16.5131	7.8049	4.7022	58.3151	8.3745	4.5432	27.8763	14.2687	16.4521	13.9558	2.9815	5.8239	23.0358
EWSAT1	2.0689	0.6827	1.6437	0.8311	0.6667	0.3617	0.9033	0.4598	1.3905	1.6188	0	0.78	0	0.3434	0.7105	0.5344	0.6116	2.5455	0.766	0.6502	0.3084	0.6953	0	0.3465	0.8858	1.8061	0.6242	0	0.8043	0.6463	0	0.3695	4.0854	1.4681	0.9983	6.1808	0.768	0.3548	0	0.4165	0.3807	0	0	1.2972	0	0	0.8945	0	0.4114
ST20-AS1	48.7762	71.6539	43.0934	85.1074	78.5844	48.0007	32.5836	59.7738	59.8373	108.733	52.9929	74.3409	65.3914	49.615	55.1119	83.9461	80.9601	61.3455	46.6488	61.0323	76.5616	49.0117	86.6343	74.0917	58.6314	49.5003	49.1011	90.0712	82.0189	53.546	97.6971	80.5839	89.9316	61.9159	70.975	60.8087	81.3249	66.0718	87.4608	82.241	80.1748	24.634	13.6496	55.73	52.5501	73.0432	72.6535	77.0881	76.1333
LOC283731	0.8276	0.6827	5.5884	3.0473	0.6667	0.7234	2.71	1.8392	7.2308	1.6188	4.4057	1.5601	5.8634	3.0906	3.5524	3.4737	2.4465	3.6364	2.681	3.2512	1.2335	2.4337	1.6745	2.7722	0.8858	2.4082	0	1.8373	2.413	0.6463	0.4149	2.5868	0.8171	9.9831	2.3295	0	3.0722	3.5477	1.8809	0.4165	1.5226	0	2.4453	6.0534	3.9342	0.9102	1.1926	2.3981	2.8795
LINC00928	0	0	0	0	0	1.0851	0	0	0	0	0	0	0	0	0	0	0	0	0	0	0	0	0	0	0	0	0	0	0.4022	0	0	0	0	0	0	0	0	0	0	0	0	0	0	0	0	0	0	0	0
GOLGA8G	0	0.6827	1.6437	0.554	0	0.3617	0.9033	0	0.5562	0	0.4005	0	0	0.5151	0.3552	0	0.3058	1.0909	0	0	0.3084	1.7384	1.6745	0	0.2953	0	0.6242	0.3062	0	0.3231	0	1.1086	0.6863	0.5872	0.3328	0	0.5876	0.3548	0.627	0.8331	0	0	0	1.2972	1.073	0.9193	0	0.8599	1.2341
GOLGA8IP	14.4823	0.6827	20.0526	18.0066	10.6667	10.4892	3.1617	1.3794	19.1893	13.7596	9.6125	25.741	29.9033	15.4532	25.9325	24.3159	41.2843	22.5455	22.2137	29.9114	33.6134	15.6454	28.4662	32.2273	16.2398	11.4389	4.9938	33.3767	27.3477	30.3743	18.2573	41.7591	29.4148	35.2345	34.609	2.0603	120.584	9.5787	7.837	21.2434	15.6071	17.163	28.8544	11.6744	19.671	19.4167	17.2928	16.7866	55.5327
LOC283856	5.7929	3.4134	6.9034	10.2499	6.2222	7.9573	1.8067	0.4598	9.7337	4.0469	6.0078	4.2902	10.2609	6.5247	7.46	5.3442	13.1498	10.5455	9.1919	3.9015	6.476	6.2581	22.7729	5.891	7.9722	6.3215	1.8727	7.6552	10.0543	12.9252	10.3734	6.2823	7.3537	4.1107	8.985	1.0301	12.2888	8.1596	8.1505	0.4165	6.4712	4.5432	5.8687	6.4858	2.8612	3.0339	9.839	5.4813	13.1633
LINC00304	0	0	5.2597	0.8311	0	0	0	0	0.2781	0.4047	0.801	0	0	0	0.3552	0	0.3058	1.0909	8.8089	0.6502	0.3084	1.043	0	0.3465	0.5905	0.602	0	1.2248	2.0109	0.6463	1.6598	0.3695	2.0427	3.2298	0.6656	0	0.384	0	0	0.4165	0	0	0	0	0	0.3034	0	0	1.6454
LINC00922	0	0	0.3287	0	0	0	0	0	0	0	0	0	0	0.3434	1.0657	0	0	0.3636	1.149	0	0	0	0.3349	0	0	0	0	0	0	0	0	0	0	0	0	0	0.384	0	0	0	0	0.5048	0	0	0	0	0	0.3426	0
HCCAT5	0	0.6827	0	0	0.2222	0	0	0	0.2781	0	0	0	0	0	0	0.2672	0.3058	0	0	0	0	0	0.3349	0	0	0.301	0.6242	0	0	0.3231	0	0.3695	0.8171	0	0	0	0	0	0	0	0	0	0	0	0.3577	0.6068	0	0	0
LINC01566	0	0	0	0	0	0	0	0	0	0	0	0	0	0	0	0.2672	0	0	0	0	0	0	0	0	0	0	0	0	0	0	0	0	0.4085	0	0	0	0	0	0	0	0	0	0	0	0	0	0	0	0
LOC283922	47.9983	37.5473	135.766	95.2964	66	75.2328	34.7787	25.2889	66.1893	71.6309	104.936	55.7722	103.489	63.5297	66.7851	113.029	53.5167	79.6364	112.984	95.2613	83.571	93.5246	130.944	79.3555	108.954	86.3937	45.568	119.728	122.26	128.283	91.2863	111.973	156.879	91.3162	88.5191	20.6026	106.375	87.6275	42.0063	82.0577	43.3953	71.681	28.3653	61.831	79.3991	78.2736	42.6357	40.7674	109.42
FBXL19-AS1	28.5507	13.6536	54.8981	36.0132	28.8889	21.7018	27.5519	12.4146	33.6508	29.138	52.0677	39.3916	25.5057	32.28	32.3268	41.4173	62.3852	36.7273	31.7886	40.9656	40.7062	32.6814	36.1688	51.633	45.4713	34.9187	4.9938	45.3188	56.304	55.2554	34.4398	52.8455	44.9392	47.8602	36.6057	11.3314	49.9232	24.4789	29.7806	31.6568	38.4468	25.2398	18.0951	18.1601	29.3276	31.8555	33.393	29.1196	54.71
PDXDC2P	157.236	43.0087	369.822	289.49	170.889	183.742	132.791	282.776	350.414	176.851	237.108	228.159	198.182	194.71	222.38	292.86	278.898	328	367.292	377.794	301.596	312.907	386.135	325.738	326.567	331.427	277.154	432.366	391.715	446.244	231.95	556.911	321.111	464.509	279.201	177.183	504.992	213.925	216.614	220.764	212.028	238.263	329.136	280.617	404.149	195.077	105.546	193.217	717.4
LINC00685	13.6547	7.5095	22.025	13.2972	9.3333	12.6594	11.2918	15.1734	9.4556	10.1174	20.8271	7.4103	7.6224	8.2417	5.3286	21.6439	15.9021	8.3636	3.447	2.601	14.8023	3.4767	7.7026	10.0494	13.5823	7.8266	10.6117	3.6745	9.6521	15.1872	4.9793	10.3474	11.4391	9.1023	6.9884	7.2109	24.5776	12.4169	5.6426	11.663	5.7099	12.6199	33.2559	35.4555	9.299	8.1914	5.0686	8.222	23.4471
LINC00469	0	0	0.6575	0	0	0	0	0	0	0	0.4005	0	0	0	0	0	0	0	0	0	0	0	0.3349	0	0	0.301	0	0	0.4022	0	0	0	0	0	0	0	0	0	0	0	0	0	0	0	0	0	0	0	0
LOC284009	0.4138	0	1.6437	3.6013	0.8889	1.0851	0.4517	0	1.6686	0.4047	2.0026	2.3401	0.2932	2.0604	1.421	2.9393	0.6116	1.4545	0.766	0.9754	3.0838	2.7814	5.0234	1.0396	5.0196	1.5051	2.4969	2.4497	2.413	4.5238	1.6598	1.4782	1.2256	2.6426	2.6622	2.0603	3.4562	0.7095	0	0.8331	2.6646	1.0096	0.9781	2.1619	2.5036	1.2135	0.2982	1.0278	1.6454
LOC284023	74.4802	47.7874	105.194	45.155	49.5556	49.1907	66.3957	54.2562	79.5383	50.5868	59.6776	59.2824	53.65	81.7301	57.5488	57.9842	80.1221	58.1818	59.7472	70.2268	58.5922	86.2234	68.9886	94.9493	63.4827	60.8067	69.9126	52.0554	53.891	79.4902	63.0705	101.626	84.1589	86.6182	65.8902	49.4463	85.6375	48.6031	57.0533	82.0577	72.7062	68.6522	105.636	39.347	71.1731	58.8569	59.3321	78.7942	55.5327
LINC00324	98.0656	175.448	129.849	59.0062	62.6667	98.0197	89.8826	100.696	42.8283	41.2788	98.1276	47.1919	63.0314	33.6536	61.1012	78.0248	49.847	71.6364	51.7043	40.9656	54.2749	40.678	67.649	86.6326	51.672	62.0108	60.5493	45.0126	79.2278	40.7145	45.6432	50.2587	62.9149	63.7158	58.9018	172.032	93.318	46.8293	39.185	66.6458	81.0808	80.7673	151.608	93.8274	80.1144	59.4637	40.8468	45.5636	53.4759
CCDC144B	14.7305	0.6827	64.2275	18.2836	7.5556	5.0637	3.1617	3.6784	10.2899	14.5447	38.6222	7.4103	5.5702	16.8268	15.6306	5.6114	16.8195	27.1055	31.915	11.0542	3.3922	29.1039	14.6618	14.5543	5.6101	5.7194	0.6242	42.1618	87.8504	54.7287	8.7137	35.4767	86.267	12.9193	100.499	8.2411	67.884	8.5144	3.7618	22.0764	6.4712	17.163	0.9781	0.8648	2.5036	18.2032	6.5593	16.5331	49.0045
KRT18P55	0	0	0	0	0	0	0	0	0	0	0.4005	0	0	0	0	0	0	0	0	0	0	0	0.3349	0	0.2953	0	0	0	0.4022	0	0	0	0	0	0	0	0	0	0	0.4165	0	0	0	0.4324	0	0	0	0	0
YWHAEP7	1.6551	0.6827	3.2873	2.2162	0.2222	0.7234	1.8067	0	1.1124	0.4047	3.6047	0.78	1.4658	1.3736	2.1314	2.4049	3.3639	1.4545	1.915	0.9754	0.3084	0	3.349	3.1188	0	1.8061	0	0.3062	0.8043	1.6157	0.4149	1.1086	1.6342	2.0553	3.9933	2.0603	2.3041	2.4834	3.4483	0.8331	0	0	0.4891	1.2972	0.3577	0.3034	1.4908	1.0278	0.8227
FAM27E5	0	0	0	0	0	0	0	0	0	0	0	0	0	0	0	0	0	0	0	0	0	0	0	0	0	0	0	0	0	0	0	0	0	0	0	0	0	0	0	0	0	0	0	0	0	0	0	0	0
FLJ36000	0	0	0	0	0	0	0	0	0	0	0	0	0.2932	0	0	0	0	0	0	0	0	0	0	0	0	0	0	0	0	0	0	0	0	0	0	0	0	0	0	0	0	0	0	0	0	0	0	0	0
LINC00482	27.3094	45.0567	20.7101	48.4793	28.2222	30.3825	43.3604	95.1783	28.923	7.6892	28.8375	6.6303	50.4251	32.6234	18.1172	30.7289	58.4097	24.7273	21.8307	8.7783	59.209	46.9361	51.2391	80.395	16.2398	26.4901	111.111	44.4002	30.5651	17.7722	63.4855	46.1936	51.0673	52.2646	24.2928	7.2109	96.0061	10.643	17.8683	32.0733	25.8849	8.5815	104.658	119.77	27.897	64.3179	20.5725	87.0162	11.5179
ANKRD20A9P	9.9307	4.0961	18.0802	15.7904	10.6667	9.4041	5.4201	8.7362	10.2899	8.9033	15.2198	10.9204	18.7628	16.14	14.2096	12.826	30.2752	23.2727	18.0008	17.5567	9.8682	9.0395	19.424	11.4355	15.6492	13.5461	4.3695	7.0428	16.0869	14.864	13.278	18.1079	15.1159	9.9831	18.3028	35.0245	22.2734	6.3858	8.4639	13.7457	7.9939	18.6774	15.1608	6.4858	8.9413	12.1354	16.3983	13.0182	15.6314
CYP4F35P	17.3787	14.3362	73.9645	28.2565	15.1111	19.1699	13.5501	27.5879	26.142	16.5925	31.2406	12.8705	10.8473	32.6234	7.46	20.0406	26.2996	20.3636	23.7457	17.2316	22.2034	39.6349	44.8761	21.1384	19.783	16.5563	26.2172	16.5353	33.3803	42.3302	14.5228	34.7376	34.7258	41.9878	23.9601	54.597	32.2581	13.8359	11.2853	14.9953	12.5618	21.7062	62.5993	31.5641	39.6996	23.3607	8.9445	16.1014	37.8445
LINC00908	36.4125	0	49.6384	69.5331	97.5556	65.1053	73.1707	34.0251	85.9348	125.86	49.6646	51.092	61.2724	96.8399	97.6909	80.1625	59.6329	62.9091	80.429	87.1332	78.637	21.9035	94.4407	108.464	102.458	88.5009	51.8102	38.5823	45.4454	70.1194	27.3859	90.9091	62.0978	93.9587	68.8852	18.5424	119.432	64.9224	49.5298	109.133	86.7907	110.045	40.5918	99.8808	127.682	83.4312	55.4562	77.0813	84.3274
SIGLEC17P	14.896	4.0961	15.7791	1.1081	1.7778	5.0637	9.4851	2.7588	1.6686	2.0235	15.2198	1.17	1.4658	2.0604	0.7105	1.0688	1.529	3.2727	8.0429	0.6502	0.3084	3.4767	3.6839	1.0396	1.1811	1.2041	1.2484	0.3062	14.4782	2.2619	0.4149	2.2173	10.2135	2.0553	2.995	16.4821	1.9201	1.7738	0.627	1.6661	1.5226	2.524	6.3577	1.7295	2.5036	0.9102	0.5963	0	1.2341
LOC284379	0	0	0	0	0	0	0	0.9196	0	0	0	0	0	0	0	0	0	0	0	0	0	0	0	0	0	0	0	0	0	0	0	0	0	0	0	0	0	0	0	0	0	0	0	0	0	0	0	0	0
MIR7-3HG	0	0	0	0	0	0	4.9684	0	0	0	0	0.78	0.2932	0	0.3552	0	0.9174	0	0	0	0	0	0	0	2.9527	0	0	0	0	0	0	1.4782	0.4085	0.2936	0	0	0	0	0	0	0	0	0	0	0	0	0	0	0
LINC00663	246.612	260.783	194.609	230.207	281.556	201.827	218.609	305.766	243.621	198.3	178.232	246.49	221.049	190.246	225.933	282.172	341.895	219.273	109.92	208.079	284.943	158.54	278.969	238.759	284.934	297.11	315.231	176.988	188.619	305.036	278.423	185.144	211.623	249.871	211.98	123.616	298.771	214.989	175.549	290.743	292.348	303.887	319.354	325.585	359.8	243.316	241.204	184.652	248.046
LOC284441	248.267	97.6229	160.421	223.836	171.556	175.423	224.029	236.796	257.526	334.682	267.948	231.279	166.813	281.935	246.536	274.423	292.66	133.454	230.18	245.469	233.444	178.705	313.128	325.392	284.934	274.232	179.775	208.528	176.553	323.454	189.627	188.101	209.58	326.8	351.747	89.6214	260.753	238.758	231.035	282.828	270.65	353.357	669.519	252.08	388.054	270.924	340.191	165.125	262.855
LINC01226	0.4138	0	3.616	0.277	0	0	0	0.9196	0	0	0.4005	0	0	0.3434	0.3552	0	0	0	0.383	0	0	0.3477	0	0	0	0.301	0	0	0	0	0	0	2.0427	0.2936	0	1.0301	0	0	0	0	0	0	0	0	0	0	0	0	0
LINC00303	0	0	0	0	0	0	0.4517	0	0.2781	0.4047	0.4005	0	0	0	0	0	0	0	0	0	0	0	0	0	0	0	0	0	0	0	0.4149	0	0	0	0	0	0	0	0.3135	0	0	0	0	0	0	0	0	0	0
LOC284578	4.1378	0	5.2597	2.4932	1.1111	3.9787	4.5167	1.3794	2.7811	1.2141	3.6047	1.9501	1.1727	3.0906	2.4867	2.4049	3.9755	3.6364	3.447	0.9754	3.0838	1.7384	2.0094	1.7327	1.7716	2.7092	4.9938	0	1.2065	1.6157	0.4149	0.7391	6.9452	7.0469	3.3278	12.3616	3.4562	3.1929	1.8809	1.6661	0.7613	0.5048	3.9125	3.0267	1.7883	2.4271	1.4908	1.7129	0
FAM41C	9.1031	8.8748	10.8481	13.8512	10.2222	14.4679	14.0018	31.2663	10.8461	12.5455	8.8115	7.8003	13.1926	16.8268	18.4725	20.8422	11.315	17.0909	16.4688	11.7045	14.8023	13.5593	21.4334	16.98	17.1256	9.3317	33.7079	18.3725	16.0869	20.6804	16.5975	17.3688	16.7501	14.0938	18.6356	28.8437	11.9048	14.5455	19.4357	19.5772	10.2778	23.7254	16.6279	24.6459	20.3863	19.7201	9.5408	12.333	19.745
LOC284632	0	0	0.3287	0	0	0.3617	0	0	0	0	0.801	0	0	0.3434	0	0	0	0	0	0.3251	0.3084	0.3477	0	0	0	0	0	0.3062	0	0	0	0	0	0	0.3328	0	0	0	0	0.8331	0	0	0.9781	0	0	0	0	0	0
LOC284661	0	0	0	0	0	0	0	0	0	0	0	0	0	0	0	0	0	0	0	0	0	0	0	0	0	0	0	0	0	0	0	0	0	0	0	0	0	0	0	0	0	0	0	0	0	0	0	0	0
LINC01142	0.8276	0.6827	0.3287	0	0	0.7234	0.4517	0.4598	0.8343	0.8094	0	0	0.8795	0	1.7762	0.2672	1.2232	0	0.383	0	0.3084	0	1.0047	1.0396	0	0.301	1.2484	0.6124	1.2065	0.3231	0.8299	0.3695	0	1.1745	0.3328	0	0.384	0	0.3135	0	0.7613	0	0	0	0.3577	1.2135	0	0.3426	1.2341
ESPNP	0	0	2.3011	1.9392	2.8889	0.3617	0.4517	1.8392	0.5562	3.2376	0.801	0.39	2.9317	0.6868	0.7105	0.8016	0.9174	0.7273	1.532	1.6256	2.1587	1.3907	0.3349	2.0792	3.5432	0.602	1.2484	5.2055	0	1.2925	2.4896	0.7391	1.2256	0.2936	2.3295	0	3.8402	1.7738	0	0	2.284	1.0096	0	0.4324	0	0.6068	1.4908	0.3426	4.5249
LINC00176	7.0342	6.8268	13.1492	8.5878	6.8889	4.3404	3.1617	11.0352	10.8461	6.8798	10.8141	6.2402	7.0361	7.8983	5.3286	13.8948	8.8685	11.2727	8.0429	10.0788	7.0927	20.1651	13.3958	15.5939	9.7439	9.9338	16.2297	15.3104	17.6956	17.7722	12.0332	21.0643	21.244	22.9024	26.9551	16.4821	21.8894	6.3858	6.5831	6.6646	6.0906	3.5336	21.0295	8.2153	11.8026	8.1914	3.5778	5.4813	13.5747
LINC00494	8.2756	2.048	55.2268	0.554	0.2222	13.0211	9.0334	11.0352	0.5562	0	26.0338	1.17	2.3454	3.0906	0.3552	0	0	10.9091	10.3409	0	0	6.2581	0.6698	0.3465	0.2953	1.8061	0	0.3062	17.2934	0.9694	0.4149	1.4782	33.9087	5.2852	0.6656	151.429	0	1.0643	0.9404	4.5819	0	0.5048	0	0.4324	0	0	0	0	0.4114
LOC284788	0	0	0	0	0	0	0	0	0	0.4047	0	0	0	0	0	0	0	0	0	0	0	0	0.3349	0	0	0	0	0	0	0.3231	0	0	0	0	0	0	0.384	0	0	0	0	0	0	0	0.3577	0.3034	0	0	0
LOC284798	4.9653	0	6.5746	10.804	11.3333	4.3404	4.065	6.897	10.2899	4.4516	8.0104	10.9204	2.0522	4.4643	6.7496	8.0162	3.3639	4.3636	2.298	5.5271	13.2604	5.9105	14.0656	10.3959	9.7439	5.4184	14.3571	6.4304	2.413	2.2619	5.3942	4.4346	6.5366	5.2852	8.3195	2.0603	8.0645	4.612	4.0752	9.5803	10.6585	9.5911	2.4453	6.4858	7.5107	15.7761	4.4723	7.8794	9.8725
FAM182A	4.1378	7.5095	2.6298	1.6621	24	7.2339	5.8717	6.4372	7.5089	12.5455	0.4005	3.5101	4.1044	9.6153	18.8277	8.8179	11.315	0.3636	0.766	3.9015	83.2627	7.6488	17.7495	4.8514	2.0669	7.8266	1.2484	1.531	4.0217	0.9694	2.0747	5.1737	2.8598	2.6426	8.6522	0	14.2089	7.8049	4.7022	2.0827	9.5165	5.048	1.9562	9.9448	0.7153	7.5847	5.0686	0.6852	6.1703
FRG1BP	263.163	126.295	419.79	393.375	432.889	285.017	211.834	107.133	374.331	460.947	260.739	243.37	362.357	331.385	314.032	457.728	289.296	205.818	225.201	240.917	259.656	322.642	353.985	375.292	415.738	393.438	217.853	275.587	257.792	272.399	387.137	328.16	466.142	275.123	462.895	462.529	527.65	327.805	405.643	419.452	441.567	292.277	142.316	285.374	311.159	207.82	493.142	326.139	241.053
LINC00323	0.8276	0	2.3011	1.1081	0.2222	1.0851	2.71	1.3794	1.6686	1.6188	0.4005	1.9501	2.9317	5.1511	3.9076	1.336	6.7278	1.8182	3.447	2.601	3.0838	2.7814	0.6698	3.4653	3.8385	1.5051	2.4969	0.6124	1.6087	5.1701	0.8299	5.1737	1.6342	11.7448	1.3311	3.0904	0.768	1.4191	4.0752	0.4165	2.284	0	0.4891	3.4591	2.1459	0.9102	2.9815	2.3981	2.0568
LINC00319	0.8276	0	0.3287	1.3851	0.8889	0	1.355	0	1.1124	0.8094	0.4005	1.17	1.1727	1.0302	0	2.6721	1.8349	1.4545	0.383	0.9754	2.7754	3.8244	0.6698	0.6931	2.6574	1.5051	0.6242	2.4497	2.0109	0.6463	2.0747	1.1086	3.2683	1.1745	4.3261	0	3.0722	1.0643	1.8809	0.4165	1.5226	0	0	0.4324	1.073	1.5169	0.5963	0.6852	4.5249
AATBC	9.5169	4.0961	19.0664	4.9864	4.8889	5.0637	4.5167	6.4372	8.3432	6.0704	10.013	7.0203	4.3975	5.4945	4.2629	10.6883	7.0336	8.3636	9.1919	5.5271	6.476	5.5628	10.7167	10.3959	3.8385	7.8266	3.1211	3.9807	13.2717	7.7551	3.7344	4.4346	10.622	7.6341	6.6556	12.3616	8.8326	2.8381	6.2696	2.9158	6.0906	3.0288	5.8687	6.9181	4.2918	2.1237	5.0686	4.4536	9.4611
TTC28-AS1	128.044	136.85	195.27	154.322	113.582	126.525	86.8202	224.681	146.492	131.918	142.79	156.248	115.517	169.909	175.975	173.028	171.538	154.964	140.195	222.668	142.213	265.77	184.092	178.349	188.49	127.27	204.501	146.799	167.738	264.14	144.871	239.841	145.946	235.948	181.953	351.893	200.657	138.664	127.304	146.3	160.445	112.822	229.578	182.678	175.705	134.898	152.093	117.3	234.574
RPL23AP82	113.375	147.458	99.9573	124.384	114.667	118.998	120.596	152.193	139.367	112.1	93.7218	133.775	127.027	82.4753	110.138	125.131	114.098	121.524	99.6208	122.247	134.778	109.278	119.223	165.326	147.95	147.523	165.418	124.667	98.6085	111.519	131.95	141.585	136.043	146.81	133.777	123.616	99.8464	108.598	118.182	110.057	147.696	126.704	126.177	182.034	174.177	120.505	105.084	115.108	129.576
STARD7-AS1	39.0111	32.2156	39.7502	34.3455	42.3578	39.0777	29.8419	19.0449	28.4948	40.3116	44.0933	42.4142	31.1287	30.8651	33.3321	57.4204	53.7185	27.24	35.8637	37.5323	33.0368	40.3581	44.501	42.0445	34.2688	32.9199	21.9725	49.3975	62.405	40.9698	55.1867	47.1323	54.5195	44.2546	47.3943	34.973	49.8656	36.4772	36.3166	50.0135	26.1286	33.6446	11.801	33.6092	32.0064	44.0577	39.7406	36.9065	50.0082
LINC00486	0	0	0.3287	0.554	0	0	0	0	0	0	0	0.39	0	0.3434	0.3552	0.2672	0	0	0.383	0	0	0	0	0	0	0	0	0	0	0	0	0.3695	0.4085	0.5872	0.3328	0	0	0	0	0	0	0.5048	0	0	0	0	0	0	0
LOC285074	145.65	149.506	378.37	147.1	237.111	302.378	167.118	285.535	273.1	158.64	205.467	195.788	165.934	171.015	263.943	180.365	267.889	215.636	111.835	265.626	161.283	116.471	208.975	180.196	273.123	197.17	194.132	295.491	160.869	244.933	258.091	196.231	209.58	213.463	225.291	343.034	255.76	138.714	193.73	220.764	282.07	182.231	239.149	391.74	260.372	267.587	174.717	266.187	206.499
CYP1B1-AS1	6.2067	5.4614	11.1769	6.6486	4	3.2553	5.4201	1.3794	5.5621	1.2141	6.8089	3.1201	2.3454	3.7774	2.8419	3.7409	3.6697	3.6364	4.2129	4.5517	2.7754	5.9105	4.0188	6.9306	2.6574	8.7297	1.8727	2.1435	1.6087	3.5544	2.9046	3.3259	5.311	2.0553	8.3195	4.1205	3.0722	3.9024	1.5674	2.9158	1.9033	2.524	2.4453	4.3238	6.0801	2.4271	0.8945	2.0555	6.993
PLGLA	0	0	0	0	0	0	0	0	0	0	0.4005	0	0	0	0	0	0	0	0	0	0	0	0.3349	0	0	0	0	0	0	0	0	0	0	0	0	0	0	0	0	0	0	0	0	0	0	0	0	0.3426	0
TUSC7	0	0	0	0	0	0	0	0	0	0	0	0	0	0.3434	0	0	0	0	0	0	0	0	0	0	0	0	0	0	0	0	0	0	0	0	0	0	0	0	0	0	0	0	0	0	0	0	0	0	0
LINC00636	1.6551	0	1.6437	2.2162	1.5556	3.617	1.8067	0.4598	5.5621	0.8094	2.8036	3.1201	2.9317	11.6757	2.4867	4.5425	3.6697	5.8182	6.5109	0.6502	3.0838	7.9965	1.6745	9.7029	0.5905	6.6225	3.1211	1.2248	2.0109	6.7858	2.9046	11.0865	3.6768	11.7448	5.99	4.1205	3.8402	1.7738	4.0752	2.0827	3.4259	2.0192	7.3359	2.1619	2.5036	2.1237	5.0686	5.1388	2.4681
PDCL3P4	93.9278	62.1237	86.1275	104.161	65.3333	53.5311	83.5592	134.721	75.3668	60.2995	96.125	53.4321	82.0874	116.414	54.3517	93.5229	110.703	55.2727	78.897	46.4927	79.2537	107.779	115.874	86.6326	108.954	52.3781	141.698	90.3315	56.7062	115.035	107.469	134.516	81.7077	149.453	114.809	99.9227	197.773	77.3392	73.3542	102.051	68.8996	119.132	250.886	166.9	163.09	99.2073	63.8044	53.7856	120.938
LINC00606	0	0	0	0	0	0	0	0	0	0	0	0	0	0	0	0	0	0	0	0	0	0	0	0	0	0	0	0	0	0	0	0	0	0	0	0	0	0	0	0	0	0	0	0	0	0	0	0	0
LINC00620	0	0	0	0	0	0	0	0	0	0	0	0	0	0	0	0	0	0	0	0	0	0	0	0	0	0	0	0	0	0	0	0	0	0	0	0	0	0	0	0	0	0	0	0	0	0	0	0	0
LINC00698	0	0	0.6575	0	0	0	0.4517	5.0578	0	0	1.2016	0	0	0	0	0	0	0	0.383	0	0	0.3477	0	0	0	0	0	0	0.8043	0	0	0	0	0	0	0	0.384	0	0	0	0	0	0	0	0	0	0	0	0
LINC01091	1.2413	2.048	2.6298	0.8311	0.6667	1.4468	1.8067	0.4598	0.5562	0.8094	1.6021	1.9501	1.4658	2.0604	6.0391	2.4049	4.5871	1.4545	1.915	3.2512	0.9251	3.1291	3.0141	3.1188	3.5432	1.8061	1.8727	0.9186	0.4022	0	0.4149	4.8041	3.6768	3.8171	5.3245	3.0904	0.768	0.7095	2.5078	0	0.7613	1.5144	0.4891	3.8915	1.073	0.3034	2.0871	0.6852	3.2908
RPL34-AS1	4.1378	3.4134	3.9448	8.0337	5.1111	3.9787	4.9684	0.9196	5.0059	7.2845	4.4057	4.6802	5.5702	8.2417	4.2629	6.6802	10.0917	2.9091	3.447	4.8769	3.3922	5.2151	7.0328	5.5445	2.3621	6.0205	4.9938	7.0428	7.6413	4.847	4.5643	5.9128	4.0854	4.4043	7.3211	5.1507	11.1367	2.4834	3.7618	6.6646	4.1873	4.5432	1.4672	4.7562	4.6495	7.2813	6.5593	3.4258	6.5817
LINC01098	0	0	0	0	0	0	0	0	0	0	0	0.39	0	0	0	0	0	0	0	0	0	0	0	0	0.2953	0	0	0.3062	0	0	0	0	0	0	0	0	0	0.3548	0	0	0	0	0	0	0	0	0	0	0
FAM13A-AS1	49.6369	16.3023	145.26	33.5975	24.9778	36.0828	27.972	26.4016	53.1127	18.8749	50.5737	35.0819	25.4764	39.5464	50.7638	39.5067	63.1038	53.7418	22.8725	41.5834	53.3097	53.6671	71.6075	68.4675	50.6326	33.4828	33.7516	46.9264	81.6489	87.6525	27.2075	70.4287	68.2709	70.8038	60.9717	85.1404	144.228	29.8501	19.3511	59.1315	37.5027	65.159	144.223	47.8952	81.2232	27.6992	26.1658	31.3053	127.293
LINC01096	0	0	1.3149	0.277	0	0	0	0	0	0	1.2016	0.78	0	0	0.3552	0.5344	0	1.4545	0.766	0.3251	0	0	0.6698	1.7327	0.5905	0.9031	0	0	0	0	0	0.3695	1.2256	0.8809	0	0	0	0	0.9404	0	0.7613	0	3.4234	1.7295	0	0	0	1.3703	0
LOC285593	3.724	0.6827	7.2321	3.8783	10	3.2553	5.4201	0.4598	9.1775	6.0704	5.6073	9.7504	6.1566	1.3736	4.2629	11.7572	8.5627	6.9091	4.9789	8.7783	5.8592	3.4767	7.7026	11.4355	4.429	8.4287	3.1211	3.9807	6.4347	2.9082	3.3195	3.6955	8.1708	8.2214	4.6589	0	6.1444	8.1596	5.9561	13.3292	7.6132	11.6103	10.2702	2.1619	6.7954	5.1576	1.1926	3.7684	7.8157
NBPF22P	0	0	0	0	0	0	0	0	0	0	0	0	0	0	0	0	0	0	0	0	0	0	0	0	0	0	0	0	0	0	0	0	0	0	0	0	0	0	0	0	0	0	0	0	0	0	0	0	0
LOC285627	0.4138	0	0	0	0	0	0	0	0	0	0	0	0.2932	0	0	0	0	0	0	0	0	0	0	0	0	0	0	0	0	0.3231	0	0.3695	0	0	0	0	0	0	0	0	0	0	0	0	0	0	0	0	0
LOC285629	0	0.6827	0.6575	1.1081	1.7778	1.4468	0.9033	7.3568	0.2781	0.4047	4.8062	0	0	4.1208	0.7105	6.6802	5.1988	1.8182	2.298	0.9754	0.6168	1.7384	1.6745	4.1584	1.1811	1.8061	3.7453	2.1435	3.6195	1.6157	1.6598	5.1737	1.6342	2.0553	1.6639	0	4.9923	2.1286	1.5674	1.6661	6.0906	0.5048	6.3577	0.8648	1.4306	3.3372	1.4908	3.0833	0.4114
LOC285692	0	0	0	0	0	0	0	0	0	0.4047	0.4005	0	0	0	0	0	0.3058	0	0	0	0	0	0.3349	0	0.2953	0	0	0	0	0.3231	0	0.3695	0.4085	0	0	0	0	0	0	0	0	0	0	0	0	0	0	0	0
LOC285696	0.8276	0.6827	2.6298	0.554	0.2222	0.7234	0	1.8392	0.2781	2.4282	0.4005	2.3401	0.5863	0.6868	1.0657	0.5344	0.6116	1.8182	1.149	0.6502	1.8503	1.043	1.0047	0.3465	2.0669	0.301	1.2484	2.4497	1.6087	0.9694	1.2448	1.4782	3.2683	0.2936	2.6622	2.0603	2.6882	0.3548	0.627	0.4165	0.3807	1.0096	0	0.8648	0	2.1237	1.4908	0	0.8227
LINC00326	0	0	0	0	0	0	0	0	0	0	0.4005	0	0	0.3434	0	0	0	0	0	0	0	0.3477	0	0	0	0	0	0.3062	0	0	0	0	0	0	0	0	0.384	0	0	0.4165	0	0.5048	0	0	0	0	0	0	0
PHACTR2-AS1	0.8276	0	0.3287	0	0.2222	0	0	0	0.2781	0	0	0	0.5863	0	0	0	0	0	0	0	0.3084	0.6953	0	0	0.2953	0	0	0	0	0	0	0	0	0.2936	0	0	0	0	0	0.4165	0	0	0.9781	0	0	0	0	0	0
FLJ34503	0.4138	0	2.3011	0.554	0	0	0.9033	0	0.5562	0	0.4005	0	0	0.3434	0.7105	0.8016	5.5046	0.3636	0	0.6502	0.9251	1.3907	0	1.0396	0.5905	0.301	0	0.3062	0.4022	0	0	0.3695	0.8171	0.8809	0	1.0301	1.1521	0.3548	1.5674	0.4165	0	0.5048	0.4891	0	1.4306	0.6068	0.2982	0.6852	0.4114
LINC01622	11.9996	1.3654	6.5549	6.9118	9.9978	11.5743	3.1617	0.4598	9.1553	13.6503	11.6151	5.0702	13.1838	9.2238	5.6838	10.6696	3.3639	25.8145	6.5109	1.9507	9.8682	8.6919	13.3958	7.6237	9.1533	12.643	1.2484	5.2055	20.4947	2.585	7.4689	7.3429	20.3616	1.4681	10.3028	2.0603	5.7604	13.804	12.1473	7.4977	1.9033	13.584	0	3.0267	3.5765	14.8599	10.7335	5.4813	7.4044
LY86-AS1	0	0	0.9862	0	0	0.7234	0.4517	0	0	0	2.8036	0	0.5863	0	0	0	0	0.3636	0.383	0	0	0	0	0	0.2953	0.301	0	0	0	0	0	0	1.2256	0.2936	0	6.1808	0	0	0	1.2496	0	0	0	0	0.7153	0	0	0	0
PACRG-AS1	0.4138	0	0	0.8311	0.4444	0.7234	1.8067	1.3794	0.8343	0	0	2.3401	1.759	0	1.421	0.8016	0.6116	0.3636	0.766	1.3005	0.6168	0.3477	1.0047	0.6931	0.8858	0.301	0	0.6124	0	0.3231	0.8299	1.1086	0	2.9362	0.9983	0	1.5361	1.7738	0	0	0	1.0096	1.9562	0.8648	1.4306	0	0	0	0.4114
HLA-F-AS1	73.4664	65.1411	81.2722	36.5755	38.1644	46.6769	51.3957	67.6318	38.3091	35.0263	39.6556	71.8019	33.3832	38.1487	45.2575	40.5863	56.0702	58.3964	44.3164	95.102	44.305	48.4728	57.9069	65.9413	36.7107	54.5966	52.7653	42.8018	55.2785	59.944	43.7095	63.1227	52.297	89.9449	76.8419	92.1555	44.8579	50.8665	39.5329	42.7117	38.5039	61.8627	83.3403	41.3835	65.5508	50.4622	27.3315	39.5718	56.7709
HCG22	9.9307	8.1921	12.8205	7.4797	4.4444	5.4254	7.6784	30.3467	9.7337	4.8563	19.225	26.9111	39.871	61.4693	22.7353	19.239	3.9755	34.5455	27.5756	30.2365	22.5118	84.485	20.4287	7.2771	8.5628	3.3113	3.1211	26.0277	22.1194	28.4355	9.5436	28.8248	49.4332	12.0385	35.2745	30.9039	8.8326	2.1286	13.4796	47.9017	2.6646	2.0192	9.7811	11.6744	7.8684	48.2384	25.641	6.5091	12.752
LOC285847	0	0	1.6437	0.8311	0	0	0.9033	0	0.2781	1.2141	0.801	0.39	0.2932	0.6868	0.3552	1.0688	3.6697	0.7273	0	3.2512	0.3084	0.3477	2.3443	0	0.2953	0	0	0.6124	0.4022	2.585	1.2448	2.5868	2.0427	0.5872	0.9983	0	1.1521	0.3548	0.3135	1.6661	0	0.6159	0	1.2972	0.7153	0.6068	0.2982	0	0.4114
INTS4P1	30.6196	4.7787	30.2433	29.9186	16.6667	23.872	11.7435	0.9196	6.3964	16.1878	18.8245	26.9111	25.7989	6.8681	18.1172	8.8179	23.2415	17.4545	6.8939	26.6602	19.1196	21.5558	28.1313	10.3959	13.2871	36.4238	4.3695	12.2483	18.9021	8.4014	31.9502	15.1515	33.0916	12.9193	13.9767	3.0904	9.6006	14.1907	31.0345	19.1607	10.2778	37.8597	5.3796	12.5391	17.8827	18.5066	24.1503	8.222	49.3624
LINC00174	186.614	132.44	222.551	175.079	145.111	117.19	113.821	105.754	189.668	165.925	209.472	152.106	139.255	191.619	160.568	268.277	256.574	167.636	136.346	152.158	251.33	278.488	353.315	300.788	233.262	176.099	141.698	296.41	216.368	411.992	244.813	294.161	256.971	247.816	332.113	86.531	539.17	155.743	137.931	256.587	231.442	211.005	590.292	160.415	306.867	225.113	132.677	142.857	293.706
INHBA-AS1	1.2413	0.6827	1.9724	3.0473	1.1111	2.8936	1.355	0.4598	1.9467	2.0235	2.8036	2.7301	1.1727	2.0604	2.1314	4.0081	4.2813	2.1818	6.1279	3.5764	3.7006	2.7814	6.0281	4.1584	3.248	4.5154	2.4969	1.8373	3.2174	5.1701	2.0747	7.391	2.8598	6.166	4.3261	0	11.5207	2.8381	0.627	3.3323	1.5226	6.5623	5.8687	2.5943	4.2918	0.6068	2.0871	3.0833	4.5249
SNHG15	235.44	237.572	278.764	215.248	153.333	343.611	223.577	1161.45	347.677	208.013	308.801	213.339	235.122	399.035	215.275	188.916	201.529	301.818	319.418	199.951	286.485	380.061	197.254	305.986	372.333	260.385	508.739	316.313	276.292	222.96	280.498	232.077	259.83	283.638	256.905	1370.25	213.902	270.687	250.784	194.523	216.596	251.893	280.23	456.598	402.718	290.947	158.617	227.818	248.058
SEPT7P9	0.8276	0.6827	0.6575	2.2162	0.2222	1.0851	0.4517	0	0.5562	0.4047	0.4005	1.17	2.0522	1.3736	0.7105	0.8016	1.2232	0	0	1.6256	0.6168	1.043	0.3349	2.0792	0.8858	0	0.6242	0.9186	0.8043	0.6463	3.3195	2.2173	2.4512	2.6426	3.3278	4.1205	0.768	0.7095	1.5674	1.6661	0.3807	0	0.9781	3.0267	1.4306	0.3034	1.4908	0	0.8227
WEE2-AS1	18.62	21.8457	25.9698	47.0942	21.3333	52.8077	37.037	5.9774	43.9408	30.3521	45.6153	40.9516	38.112	14.7664	31.6057	31.7978	41.2843	13.0909	29.4906	33.1626	33.6134	25.7106	66.9424	67.5734	23.0309	48.1638	47.4407	22.6594	14.3414	20.9324	43.971	18.1079	52.2807	43.1623	46.8586	17.5122	62.0545	48.5676	33.5423	42.0369	26.6463	56.0323	65.0446	68.7491	65.093	40.3504	40.5486	37.6842	23.8585
DLX6-AS1	2.0689	0	0.6575	0	0.2222	0	1.355	0	0	0.4047	0.801	1.9501	0.2932	0.6868	0.3552	1.0688	1.529	0.3636	1.532	1.9507	0.6168	0.3477	0.3349	2.0792	0.5905	0.9031	0	0	0	0.6463	0	2.2173	0.8171	1.4681	0.6656	0	0.768	0.3548	0.3135	0.4165	0.3807	0	0	0	0	2.1237	0.5963	0.6852	0.4114
SLC26A4-AS1	10842.6	6575.65	6394.25	14326.2	9724.58	14140.7	16043.3	12390	15149.3	17922.1	7216.19	17075.1	14909.9	11440.7	25495.6	13175.1	11901.8	11135.9	8740.58	15489.8	17277	8503.2	12103.6	9348.39	11514.3	25511.5	6906.94	14178.5	12350.5	6474.27	11790.1	14785.1	10033.5	12036	15862.1	2025.21	15066.7	27617.6	12751.9	18060	19002.4	26154.4	18421.7	13209.8	15284.7	9844.85	19408.8	9593.87	21476.3
TPI1P2	23.1716	15.0189	13.1492	45.432	19.7778	20.9784	14.4535	6.897	14.7396	24.6864	12.8167	36.6615	19.056	12.3625	24.8668	33.6682	19.266	17.8182	10.3409	20.1577	24.9788	7.3012	29.4709	13.8612	16.535	26.4901	11.236	29.7022	21.7173	16.4797	27.8008	18.4775	28.5977	12.3321	21.9634	9.2712	35.3303	28.3814	22.2571	45.4025	27.0269	23.7254	3.9125	11.242	21.1016	44.9011	24.1503	11.9904	16.0428
FAM86B3P	15.7236	8.1921	22.3537	19.1147	15.5556	20.9784	11.2918	22.5301	24.7514	28.7333	14.4187	14.8206	24.6262	14.0796	19.5382	26.4536	25.688	20.3636	9.5749	25.0345	24.362	11.8209	38.5131	22.5245	23.6215	19.5665	18.1024	25.7215	19.3042	24.2348	15.7676	20.3252	20.0184	32.2983	30.2829	13.3917	26.8817	20.2217	3.7618	17.078	16.3684	15.6487	13.2045	34.1584	21.4592	23.6641	11.3298	9.2498	41.5467
BREA2	2.4827	1.3654	2.9586	4.4324	5.7778	3.617	2.2584	9.196	4.4497	2.0235	2.8036	1.5601	1.4658	2.4038	1.0657	6.1458	2.4465	6.5455	2.298	5.202	4.0089	3.1291	6.363	3.1188	3.248	5.4184	1.2484	5.818	2.8152	5.8164	2.9046	5.5432	5.311	1.4681	6.9884	2.0603	4.2243	2.8381	3.1348	0.4165	4.1873	2.524	8.314	2.5943	4.2918	1.5169	1.7889	1.7129	6.1703
LINC01591	0	0	0	0	0	0	0	0	0	0	0	0	0.2932	0.3434	0	0	0	0	0	0	0	0	0	0	0	0	0	0	0	0	0	0	0	0	0	0	0	0	0	0	0	0	0	0	0	0	0	0	0
ZNF252P	934.726	470.365	649.244	824.702	955.556	774.392	966.125	441.407	666.898	824.767	709.723	887.285	824.978	583.787	1041.56	760.207	1088.99	633.818	524.32	667.48	705.266	377.575	692.9	713.506	819.074	699.278	561.798	654.061	785.441	642.061	570.539	490.022	680.216	612.494	627.953	296.678	973.502	675.477	681.505	840.571	958.885	1164.56	344.296	882.929	591.917	1169.25	700.06	1105.17	762.238
TMED10P1	72.8251	31.4032	60.4865	76.1817	70.8889	39.7866	62.3306	41.3819	62.5739	74.4638	68.0885	64.3526	66.2562	39.148	81.3499	45.6926	73.3943	64	49.4064	56.8967	65.3766	68.492	62.9605	65.4942	61.4158	64.118	51.8102	75.6335	60.3258	61.0718	60.166	50.2587	74.7625	49.0347	62.2296	41.2053	64.9002	65.9867	57.3668	81.6412	55.9572	95.9112	48.4167	28.5374	47.568	43.6876	61.4192	49.6746	72.8095
ZNF252P-AS1	6.6205	6.8268	17.094	5.5405	5.5556	11.2126	7.2267	5.0578	11.1242	2.4282	14.0182	4.6802	5.8634	5.1511	7.8153	7.2146	8.8685	4.3636	2.681	4.2266	8.943	5.2151	8.0375	13.1682	5.9054	7.2246	4.3695	5.2055	7.2391	3.8776	4.5643	8.8692	6.1281	8.8086	6.6556	7.2109	23.0415	6.3858	2.8213	8.3307	4.5679	6.5623	13.2045	9.5125	14.3062	16.0795	2.6834	4.7962	13.986
FAM183CP	0	0	0	0	0	0	0	0	0	0	0	0	0	0	0	0	0	0	0	0	0	0	0	0	0	0	0	0	0	0	0	0	0	0	0	0	0	0	0	0	0	0	0	0	0	0	0	0	0
RNF5P1	308.679	219.822	146.614	161.505	156.444	162.402	180.217	130.583	187.444	282.477	143.787	345.944	172.383	167.581	268.206	169.944	225.993	181.818	284.948	179.143	176.085	284.398	177.495	182.968	188.381	314.269	473.159	201.485	295.194	234.593	232.78	187.361	147.482	198.781	176.373	152.459	175.115	426.075	182.132	143.705	138.18	262.998	320.822	226.569	179.185	164.132	182.767	217.198	165.775
FAM225A	7.0342	14.3362	16.7653	1.1081	1.5556	8.319	7.6784	17.4723	0.5562	0.4047	12.8167	2.3401	3.2249	7.8983	4.6181	5.8786	3.0581	6.1818	8.8089	0.9754	4.0089	7.6488	2.6792	3.4653	3.248	6.3215	1.2484	1.2248	6.4347	2.2619	2.4896	2.9564	6.5366	2.349	3.9933	17.5122	3.8402	3.1929	4.7022	2.0827	2.6646	2.0192	7.8249	6.9181	1.7883	4.5508	2.0871	1.0278	2.4681
LOC286359	0	0	0	0	0	0	0	0	0	0	0.4005	0	0	0	0	0	0	0	0	0	0	0	0	0	0	0	0	0.3062	0	0	0	0	0	0	0	0	0	0	0	0	0	0	0	0	0	0	0	0	0
LINC00632	0.4138	0	3.9448	0.8311	0	0.3617	0.4517	0.4598	1.6686	0.4047	1.2016	0.78	1.4658	1.3736	3.9076	1.0688	0.3058	1.8182	1.149	3.5764	2.1587	1.043	0	0	0.5905	1.2041	4.3695	0.9186	1.6087	1.2925	0	3.3259	2.8598	3.5235	2.3295	1.0301	0.384	0.3548	0.9404	0.4165	0	1.0096	1.4672	0	1.073	0.3034	0	0	1.2341
FIRRE	1.2413	1.3654	5.9172	1.1081	0.4444	0	2.71	0.4598	1.3905	2.4282	0	1.17	0	1.3736	0.7105	0.5344	0.3058	2.5455	1.149	1.6256	0.9251	2.7814	0.3349	1.3861	4.1338	0.9031	0.6242	0.9186	2.0109	0.6463	0.4149	2.2173	2.4512	1.7617	0.9983	3.0904	1.9201	1.7738	0.3135	4.1654	0	1.5144	1.4672	0.8648	1.073	0.6068	0.2982	1.3703	1.6454
BCORP1	0	0	0	0	0	0	9.0334	0	1.6686	0	0	0	0	0	0	0	0	0	0	0	0	0	0	2.7722	0.2953	0	1.2484	0	0	0	0	0	23.2867	0	0	0	2.6882	0	0	3.3323	0	0	0	0	1.7883	0	0	0	0
RBMY1A3P	0	0	0	0	0	0	0	0	0	0	0	0	0	0	0	0	0	0	0	0	0	0	0	0	0	0	0	0	0	0	0	0	0	0	0	0	0	0	0	0	0	0	0	0	0	0	0	0	0
CSN1S2AP	0	0	0	0	0	0	0	0	0	0	0	0	0	0	0	0	0	0	0	0	0	0	0	0	0	0	0	0	0	0	0	0	0	0	0	0	0	0	0	0	0	0	0	0	0	0	0	0	0
FAM223B	4.1378	2.7307	11.8343	4.1554	6	8.6807	4.9684	15.6332	8.8994	4.8563	6.0078	6.6303	5.8634	7.8983	3.9076	9.6195	8.2569	8	1.532	8.4532	6.1676	6.6058	8.7073	5.891	5.9054	5.4184	10.6117	8.2676	7.6413	8.7245	7.0539	7.391	8.5793	8.515	9.3178	20.6026	4.6083	6.7406	5.6426	3.7488	7.9939	5.5528	11.7374	10.8096	6.7954	12.1354	4.1741	4.4536	11.5179
NOP14-AS1	504.425	526.973	460.332	580.136	590.644	437.801	449.512	486.683	574.534	506.435	356.908	532.449	422.313	371.621	454.59	521.652	613.259	398.135	346.392	572.615	582.848	483.734	593.778	500.383	562.719	557.851	513.777	524.452	448.055	547.326	478.154	531.859	517.831	461.114	488.15	394.994	673.963	427.721	522.345	515.231	583.412	463.604	460.447	493.947	543.058	576.643	579.338	518.555	520.971
BPIFA4P	0	0	0	0	0	0	0	0	0	0	0	0	0	0	0	0	0	0	0	0	0	0	0	0	0	0	0	0	0	0	0	0	0	0	0	0	0	0	0	0	0	0	0	0	0	0	0	0	0
MESTIT1	0.8276	0.6827	0	1.9392	4.2222	0.3617	1.8067	1.3794	0	2.8329	2.0026	2.7301	0.5863	0.3434	1.421	5.3442	2.4465	1.4545	0	1.9507	0.3084	0.6953	2.6792	2.7722	5.6101	1.2041	0.6242	1.8373	0.8043	1.6157	0.8299	2.9564	0.8171	2.0553	1.6639	0	5.3763	4.2572	0.3135	0	0.7613	2.524	0	0	0.7153	0.3034	0.5963	0.6852	4.1135
ITPK1-AS1	0.8276	0	0	0	0.2222	0	0	0	0.2781	0	0.801	0	0.2932	0	0	0.2672	0	0	0.383	0.3251	0.3084	0.3477	0.3349	0.3465	0.5905	0	0.6242	0	0.4022	0.6463	0	1.4782	0.8171	1.1745	0	2.0603	0	0	0	0	0	0	0.9781	0	0	0.6068	0.2982	0	0
SNORD8	0	0	0	0	0	0	0	0	0	0	0	0	0	0	0	0	0	0	0	0	0	0	0	0	0	0	0	0	0	0	0	0	0	0	0	0	0	0	0	0	0	0	0	0	0	0	0	0	0
SNORD56B	0	0	0	0	0	0	0	0	0	0	0	0	0	0	0	0	0	0	0	0	0	0	0	0	0	0	0	0	0	0	0	0	0	0	0	0	0	0	0	0	0	0	0	0	0	0	0	0	0
ADGRE4P	8.6894	1.3654	47.0085	0.8311	0.8889	4.3404	3.1617	0	0.5562	0	8.0104	0.78	3.518	2.0604	2.1314	1.0688	0.3058	6.5455	1.532	0.6502	0.6168	2.4337	3.6839	0.6931	1.4763	2.4082	0	0.6124	22.9238	3.8776	0	0.7391	5.311	3.5235	4.3261	9.2712	0.384	1.4191	0.627	1.6661	0	1.0096	2.9343	0.4324	1.7883	0	0.5963	0	2.4681
MT1DP	11.5858	34.8166	12.8205	9.4188	14	11.936	5.4201	34.9447	10.2899	26.3051	8.0104	7.0203	31.9554	10.3021	9.9467	11.7572	7.6452	5.4545	4.5959	10.7291	30.838	17.3837	5.0234	26.6828	6.2006	11.4389	26.2172	20.2098	3.2174	7.432	8.2988	18.847	6.9452	11.4512	14.975	14.4218	9.9846	16.3193	15.9875	24.5757	15.2264	33.8213	12.2264	26.3754	39.6996	20.9336	30.7096	8.9072	11.5179
HIST2H2BA	13.6547	1.3654	15.4504	14.1282	23.1111	7.5956	8.1301	2.7588	17.5207	15.3784	12.4161	12.8705	12.6063	16.14	14.5648	24.8504	21.4067	9.0909	20.6817	16.9064	15.1106	15.6454	29.4709	29.8016	20.6688	3.9133	4.3695	20.8222	16.489	9.6939	17.0124	24.0207	14.2988	21.1407	25.624	4.1205	31.874	9.9335	15.3605	7.9142	7.9939	10.6007	4.8906	4.3238	8.226	10.3151	15.802	7.1943	12.3406
ST7-OT4	1.6717	0.6827	5.0164	1.6649	2.4533	1.4757	0.4517	0	4.458	0.4087	0.4005	1.5757	2.7411	2.8056	3.5808	5.1651	5.5229	4.7491	0.7775	2.9391	1.2459	0.7058	3.7475	4.5326	3.5639	1.5081	0.6242	3.7266	2.4331	4.5335	2.971	3.034	2.488	11.2457	4.0932	0	4.6697	2.8523	3.1411	2.9199	0.7613	3.5336	1.4672	1.2972	2.1495	2.7729	4.8629	3.1141	6.269
SNORD109B	0	0	0	0	0	0	0	0	0	0	0	0	0	0	0	0	0	0	0	0	0	0	0	0	0	0	0	0	0	0	0	0	0	0	0	0	0	0	0	0	0	0	0	0	0	0	0	0	0
SNORD115-1	0	0	0	0	0	0	0	0	0	0	0	0	0	0	0	0	0	0	0	0	0	0	0	0	0	0	0	0	0	0	0	0	0	0	0	0	0	0	0	0	0	0	0	0	0	0	0	0	0
LINC00705	0	0	0	0.277	0	0	0	0	0.5562	0	0	0	0	0.3434	0	0	0	0	0	0	0	0	0.3349	0	0	0	0	0.6124	0	0	0	0.7391	0	0.5872	0	0	0	0	0	0	0	0	0	0	0	0	0	0	0
KRTAP5-AS1	20.2752	15.7016	8.925	4.6623	2.0733	7.5956	21.879	0	6.9666	0.4047	31.4489	3.6856	37.0566	11.5899	8.881	17.5476	12.7706	12.2473	11.1069	1.242	8.1135	35.8105	4.2666	34.3238	1.0836	1.1048	12.8964	2.2078	11.5624	4.2007	9.39	12.7494	7.6764	52.3203	4.4958	0	5.7834	1.1885	9.0909	6.6646	6.4712	1.0096	5.8883	0	3.2189	1.8203	0.5963	39.493	6.993
LINC00936	70.7562	22.5284	92.0447	153.471	85.1111	89.339	57.8139	87.3617	115.97	111.696	68.8896	119.735	105.834	175.479	147.069	74.5511	112.538	70.5455	122.941	81.281	108.858	168.622	135.968	125.097	124.308	136.364	205.993	181.582	147.195	178.045	160.166	170.362	138.494	170.3	170.05	224.569	164.363	95.4324	107.21	157.034	95.1652	123.675	156.498	73.9377	158.441	117.714	164.878	70.9148	104.484
LINC01089	258.198	207.534	671.269	270.099	174.667	295.144	281.843	571.07	384.065	178.47	364.874	188.768	197.01	165.521	161.989	238.083	238.226	360.364	202.221	166.789	405.212	331.682	407.234	641.081	467.115	433.775	393.883	409.094	342.65	474.356	370.539	492.979	388.111	448.947	431.614	396.601	915.131	261.463	263.009	313.235	237.532	200.909	713.535	668.034	580.114	353.445	174.419	191.504	649.527
WHAMMP3	103.031	62.8064	132.15	131.587	126.667	89.7007	111.111	93.7989	172.148	83.3671	95.3239	123.635	162.709	76.5791	119.005	137.345	172.171	128.364	82.7269	139.803	154.499	84.8327	136.638	162.869	156.197	158.639	151.061	161.984	143.173	110.511	123.237	110.126	134.818	141.232	130.117	90.6516	178.187	104.302	107.21	157.451	99.3525	177.183	147.695	159.117	184.907	128.636	65.2952	99.6918	187.988
ASB16-AS1	201.096	283.864	235.98	208.466	182.462	207.462	159.332	181.62	190.186	189.559	223.951	135.64	176.863	183.69	143.336	232.265	167.119	148.618	159.261	119.636	232.815	162.131	237.763	211.463	194.859	181.216	197.797	190.002	221.408	177.247	213.863	195.288	226.62	214.461	214.712	233.819	280.895	185.057	168.295	146.088	186.847	195.346	204.866	182.726	206.699	199.795	146.866	140.737	174.171
KRT17P5	0	0	0	0	0	0	0	0	0	0	0	0	0	0	0	0	0	0	0	0	0	0	0	0	0	0	0	0	0	0	0	0	0	0.2936	0.6656	0	0	0	0	0	0	0	0	0	0	0	0	0	0
LINC00667	730.597	406.193	1001.31	928.586	648.222	702.053	596.942	354.965	705.277	866.835	492.028	822.543	768.689	657.715	929.89	853.241	669.543	897.818	672.922	795.123	869.574	719.127	1072.67	722.516	793.976	784.85	629.838	953.227	686.105	888.497	868.465	906.545	918.803	905.527	953.078	538.759	1022.66	808.16	878.276	839.571	778.326	925.795	530.485	695.577	844.421	782.5	670.245	684.016	903.743
MTMR9LP	116.272	64.1717	221.236	126.877	83.1111	118.998	76.7841	189.437	208.858	84.1764	127.366	117.395	181.472	130.494	103.019	162.73	96.9417	165.818	150.517	311.794	172.076	149.153	191.226	204.453	200.192	176.4	192.26	145.755	173.336	147.348	135.27	213.969	174.037	275.71	263.561	172.032	225.038	117.073	107.837	102.051	114.198	87.8344	175.572	441.897	195.637	135.917	63.2081	83.5903	243.933
FAM58BP	1.2413	0.6827	0.3287	0.277	0	0.7234	0	0.4598	0	0.4047	0	0	0	0	0.3552	0.2672	0.3058	0	0	0	0	0	0.3349	0	0	0	0.6242	0	1.2065	0.6463	0	0	0	0.2936	0.3328	0	1.1521	0	0.3135	0	1.142	0	0.4891	0	0.3577	0	0.2982	0	0.4114
LINC01140	151.029	19.115	134.306	54.0198	51.2444	93.3177	119.241	85.0628	71.1952	38.446	121.358	68.046	81.501	86.8812	111.677	56.3809	81.3668	78.9091	114.898	77.0544	70.6191	65.7106	75.3516	99.9082	56.4553	104.455	26.2172	34.2953	63.141	73.3507	69.2946	144.863	114.799	86.9118	108.153	88.5913	49.5392	108.913	83.3856	61.8473	47.9633	55.0227	423.035	88.2064	68.3119	59.7671	56.9469	102.775	91.3204
LINC01139	30.6196	0	49.6384	66.7629	55.5556	6.1488	58.2656	9.196	36.71	17.8066	70.0911	38.2215	69.1879	59.7523	85.6128	68.6725	43.1192	52.3636	63.9602	100.138	46.8738	40.678	121.567	63.7616	48.7193	92.1132	34.9563	124.014	62.3366	34.8981	58.0913	102.365	29.4148	60.4859	37.604	8.2411	64.5161	70.5987	23.8245	58.3151	41.1114	140.333	62.1103	78.2616	50.7868	58.2501	49.195	45.5636	117.647
LOC339568	0	0	0	0	0	0	0	0	0	0	0	0	0	0	0	0	0	0	0	0	0	0	0	0	0	0	0	0	0	0	0	0	0	0	0	0	0	0	0	0	0	0	0	0	0	0	0	0	0
LINC00634	0.4138	1.3654	1.3149	0	0.4444	2.5319	0.4517	3.2186	0.2781	0.4047	0.801	0.39	0	0.3434	0	0.2672	0.3058	0	0.383	0.6502	0.3084	0	0	1.0396	1.1811	0.602	0	0.6124	0.4022	0.9694	0	0.3695	1.2256	0	0.6656	3.0904	1.1521	0	0.3135	1.2496	0.3807	0	0.4891	0.4324	0.3577	0	0.8945	0.3426	0.8227
LINC00298	0	0.6827	0	0	0.2222	0	0	0	0	0	0	0	0	0	0.3552	0	0	0	0	0.3251	0	0.3477	0	0.3465	0	0.301	0	0	0	0.3231	0	0.7391	0.4085	0.2936	0	0	0.384	0.3548	0	0	0	0	0	0	0	0	0.2982	0	0.8227
H1FX-AS1	27.7232	47.7874	47.9947	19.9458	26.8889	27.4889	28.0036	106.673	44.497	13.3549	40.4526	29.6412	39.5778	40.1783	31.6163	57.717	44.0366	28.7273	22.5967	37.0641	36.6972	74.7501	47.5553	71.3853	43.995	40.6382	66.1673	41.0319	45.4454	46.5309	60.5809	58.7583	60.4637	55.788	64.8918	74.1695	64.1321	17.7384	30.4075	29.9906	31.9755	25.7446	107.593	67.8843	51.5021	40.047	29.2188	23.2957	51.0078
LOC340017	0	0	0	0	0	0	0	0	0	0	0	0	0	0	0	0	0	0.7273	0	0	0	0	0	0	0	0.301	0	0	0	0.3231	0	0	0	0	0	0	0	0	0	0	0	0	0	0	0	0	0	0	0.4114
LOC340074	0	0	0	0	0	0	0	0	0	0	0	0	0	0	0	0	0	0	0	0	0	0	0	0	0	0	0	0	0	0	0	0	0	0	0	0	0	0.7095	0	0	0	0	0	0	0	0	0	0	0
LINC01020	0	0	0	0	0	0	0	0	0	0	0	0.39	0	0	0	0	0	0	0	0	0	0	0	0	0	0	0	0	0	0	0	0	0	0	0	0	0	0	0	0	0	0	0	0	0	0	0	0	0
IFITM4P	0.4138	0	0.3287	0.554	0	0	0	1.3794	0	0	0.4005	0	0	0.3434	0	0.5344	0	0	0	0	0	0.6953	0	0.3465	0.2953	0	0	0	0	0.3231	0.4149	0	0.4085	0	0	0	0.384	0	0	0	0	0	0	0.4324	0	0.3034	0	0	0
TREML3P	0.4138	0.6827	0	0	0.2222	0	0.4517	0.4598	0	0	0.4005	0	0	0	0	0	0.9174	0.7273	0	0	0	0	0	0	0.5905	0	0	0	0.4022	0	0	0	0	0	0	0	0	0.7095	0	0	0.3807	0	0	0	0	0	0.2982	0	0
FAM183BP	0	0	0	0.554	0	0	0.4517	0	0.2781	0	0	0	0.2932	0.3434	0.3552	0	0	0.7273	0	0	0	1.043	0.3349	0.3465	0.5905	0	1.2484	0.6124	2.0109	0.3231	0	1.1086	2.4512	4.6979	1.9967	2.0603	1.5361	0.3548	0	0	0.3807	0	2.4453	0	0.7153	0	0.2982	0.3426	0.8227
LOC340357	0	0	0	0	0	0	0	0	0	0	0	0	0	0	0	0	0	0.3636	0	0	0	0	0	0	0	0.301	0	0.6124	0	0	0.4149	0.3695	0	0	0	0	0	0	0	0	0	0	0	0	0	0	0	0	0.4114
GAS2L1P2	0.8276	0	1.6437	0.277	0	0.3617	0.4517	0	2.2248	2.4282	2.4031	0.78	3.8112	1.0302	0.3552	0	3.0581	1.0909	0.766	0	0.9251	0	3.349	0.6931	0	2.1072	2.4969	0	0	0.9694	0	1.8477	1.6342	1.4681	1.3311	1.0301	1.9201	1.0643	0.9404	1.2496	1.142	0	0.9781	3.8915	0.7153	1.2135	0	0.3426	1.6454
CA5BP1	169.649	198.659	196.91	182.005	182.222	201.827	145.438	139.319	183.828	161.473	181.836	180.967	189.094	197.114	199.29	221.516	151.987	219.273	205.668	227.912	199.522	272.925	181.179	166.681	185.429	189.946	177.278	244.048	230.847	267.553	177.593	272.358	143.397	256.038	182.363	187.484	124.424	196.896	138.244	118.713	207.46	136.8	194.645	217.922	182.046	179.301	221.526	183.282	176.882
FAM41AY1	0	0	0	0	0	0	0	0	0	0	0	0	0	0	0	0	0	0	0	0	0	0	0	0	0	0	0	0	0	0	0	0	0	0	0	0	0	0	0	0	0	0	0	0	0	0	0	0	0
AKR1C8P	0	0	0.3287	0	0	0	0	0	0	0	0	0	0	0	0	0	0	0	0	0	0	0	0	0	0	0	0	0	0	0	0.4149	0	0	0	0	0	0	0	0	0	0	0	0	0	0	0	0	0	0
LOC341056	37.2401	27.3071	15.4504	28.8105	24.8889	18.0848	37.9404	37.2437	20.858	17.8066	18.8245	24.181	5.8634	7.5549	19.1829	12.0244	21.4067	20.3636	9.5749	22.4336	24.362	17.7314	16.4099	22.871	16.2398	25.888	24.3446	14.0856	25.3368	29.4049	21.5768	17.3688	30.2318	16.4428	13.6439	29.8738	27.6498	20.9313	17.8683	26.6583	50.6279	18.6774	18.0951	32.4288	20.7439	15.7761	10.7335	18.4995	20.5677
HSP90B3P	171.718	19.115	13.478	22.439	22.8889	11.2126	54.6522	5.9774	38.6567	84.5811	24.4318	21.4509	16.7106	7.8983	18.4725	16.8341	12.844	28.7273	17.2348	13.3301	19.7363	69.535	16.075	24.9502	19.1924	27.3931	33.0836	19.5973	129.499	50.0853	33.195	9.9778	51.4758	24.3705	15.3078	15.452	69.5084	50.7317	19.1223	71.6443	82.6034	49.9748	32.7668	36.7527	9.6567	23.3607	20.5725	29.8048	16.4541
PRORSD1P	33.1023	29.3551	51.9395	53.4657	36.2222	41.2334	28.907	70.809	50.3372	27.5192	32.8427	39.7816	41.9232	26.7855	26.2877	38.478	42.5075	32.7273	20.6817	35.4385	50.5744	25.3803	55.9277	53.0191	38.3849	35.2197	43.0712	44.4002	40.6193	57.1942	39.4191	42.8677	41.2624	33.1792	36.9384	51.5066	61.0599	34.7672	44.2006	60.8143	36.9241	59.0611	42.0589	54.4804	53.6481	52.1824	25.0447	46.5913	59.2349
AOX2P	0	0	0	0	0	0	0	0	0	0	0	0	0	0	0	0	0	0	0	0	0	0	0	0	0	0	0	0	0.4022	0	0	0	0	0	0	0	0	0	0	0	0	0	0	0	0	0	0	0	0
DUBR	146.478	123.565	123.603	129.37	95.5556	115.019	132.791	122.306	141	96.722	140.583	154.446	195.251	194.71	176.554	157.118	203.975	102.182	142.474	146.631	139.079	116.471	132.954	200.988	161.512	143.287	151.061	181.888	137.141	145.086	96.6805	232.077	142.58	197.901	185.025	53.5668	209.293	106.075	168.025	171.196	97.8299	169.107	157.965	119.77	167.74	133.49	160.405	239.466	181.818
COL6A4P1	0	0	0	0	0.4444	0	0	0	0	25.9004	0	0	0.5863	0	0	0	0	1.0909	0	0	0.9251	0.3477	0.3349	0	0	0	0	0	0	0	0.4149	0.3695	15.933	0	2.995	3.0904	0.384	1.4191	2.8213	0	0	0	0	0	0	0.3034	0	0	0
LOC344967	4.5516	2.7307	4.6022	4.1554	1.1111	2.8936	0.9033	0	3.0592	3.2376	2.4031	1.17	1.759	4.1208	2.4867	3.2065	4.2813	2.5455	1.532	2.9261	1.2335	2.7814	3.6839	3.4653	2.3621	2.1072	3.1211	1.531	2.8152	1.6157	1.2448	1.1086	2.4512	4.9916	3.3278	4.1205	2.3041	1.4191	3.7618	2.4992	2.284	1.0096	12.2264	2.5943	5.0072	3.6406	1.4908	0.6852	2.4681
FBLL1	0.8276	8.8748	1.9724	3.8783	12.8889	2.1702	19.4219	2.299	1.6686	0.4047	5.6073	7.8003	2.0522	10.9889	12.7886	1.8705	3.9755	1.8182	3.447	0.3251	2.7754	3.4767	0.3349	19.7522	0.8858	4.2143	1.8727	0.9186	2.0109	2.585	1.2448	11.456	0	17.9109	14.975	7.2109	1.1521	11.7073	18.4953	12.4961	1.9033	0.5048	0.4891	17.2954	2.1459	1.5169	13.1187	15.7588	0.4114
SPATA31D5P	0	0	0	0	0	0	0	0	0	0	0	0	0	0	0	0	0	0	0	0	0	0	0	0	0	0	0	0.3062	0	0	0	0	0.8171	0.2936	0	1.0301	0	0.3548	0	0	0.3807	0.5048	0	0	0	0	0.2982	0	0
H3F3AP5	0.4138	0	0	0	0	0	0.4517	0	0	0.4047	0.4005	0	0.2932	0	0.3552	0	0	0	0.383	0.3251	0	0	0.3349	0.6931	0.2953	0.301	0.6242	0	0	0	0	0.3695	0	0.2936	0	0	0	0.7095	0	1.2496	0.7613	0	0.4891	0.8648	0.3577	0.3034	0.2982	0.3426	0
SOX2-OT	6.6205	4.0961	3.2873	8.3107	4.2222	4.7021	5.8717	2.7588	7.2308	6.0704	4.4057	4.2902	7.9156	6.1813	9.2362	4.8097	8.8685	5.0909	3.447	5.202	6.7844	7.9965	9.712	5.198	9.7439	8.7297	3.1211	10.1049	4.4239	6.7858	7.4689	12.9342	4.0854	3.8171	9.6506	0	8.4485	9.2239	5.0157	9.1638	7.9939	11.6103	7.8249	5.1886	6.4378	10.0117	4.1741	7.1943	6.993
PWAR4	0	0	0	0.277	0	0	0	0.4598	0.5562	0.4047	0	0	2.6385	0	0	0	0.3058	1.0909	1.149	0	0.3084	0	0.3851	0.3465	1.1811	0.301	0	0.3062	1.2065	0	0.4149	0.8167	0.8171	1.7617	2.3295	0	0.768	0.7095	0.3135	0.4165	0	0	0.4891	0	0.7153	0.6068	0.2982	0	0.8227
PWARSN	727.506	114.69	573.31	1073.05	818.467	664.885	565.081	164.245	607.784	822.663	421.756	1024.29	877.447	923.427	930.05	816.986	698.121	693.571	632.972	953.787	867.794	744.96	717.237	877.623	932.251	653.853	671.71	934.266	598.958	1369.96	643.685	956.859	465.914	728.318	653.434	123.616	675.584	842.945	1006.73	1138.03	938.896	1161.87	622.722	641.014	1159.33	819.713	942.093	707.688	972.633
EP400NL	80.6869	47.1048	83.169	116.904	52.2222	84.6369	47.8771	71.2688	111.242	59.4901	87.714	108.034	61.2724	108.516	96.6252	121.847	83.1802	100	116.047	82.9066	134.145	151.934	154.052	100.84	124.898	88.8019	90.5119	188.318	137.141	96.293	91.2863	135.255	188.336	120.385	141.098	165.851	121.352	108.559	78.0564	89.9719	62.809	45.9364	87.0522	38.0498	116.953	57.34	46.2135	55.1559	196.215
LINC00442	0	0	0	0	0	0	0	0	0	0	0	0	0	0	0	0	0	0	0	0	0	0.3477	0	0	0	0	0	0	0	0	0	0	0	0	0	0	0	0	0	0	0	0	0	0	0	0	0	0	0
CCL15-CCL14	2.5903	0	1.4563	0	0	3.7616	0	0	0	0	5.7995	0	0.6186	0	0.4973	0	0	0	0	0	0	0	0	0	0	0	1.0737	0	0	0	0	0	1.4953	0	0	0	0	2.1144	0	0	0	0	0	1.522	0	0	0	0	0
CCDC144CP	0.4138	0	4.2735	1.3851	0	0.3617	0	0	0.8343	0.4047	0.4005	0	0	0.3434	1.0657	0.2672	0.3058	0.7273	1.149	1.3005	0.9251	1.3907	0.6698	0	0	0.602	0	0.3062	3.6195	1.6157	1.6598	2.2173	0.8171	0.8809	4.6589	0	1.9201	0	0	0	0.3807	1.5144	0	0	0.3577	0.9102	0	0	0
NPHP3-AS1	2.0689	1.3654	1.9724	1.9392	4.2222	2.5319	1.8067	2.299	1.9467	3.2376	3.6047	1.17	0.5863	9.6153	5.3286	1.0688	2.7523	2.9091	4.5959	4.5517	1.2335	3.8244	1.0047	4.5049	1.7716	2.1072	1.2484	1.8373	2.0109	7.1089	2.9046	6.6519	1.6342	6.7533	3.3278	0	2.3041	3.1929	1.8809	2.4992	1.9033	4.0384	0	0	3.5765	3.0339	4.7704	2.7407	2.0568
TPRXL	0.8276	0	2.9586	1.9392	1.3333	0.3617	1.8067	2.299	0.2781	2.4282	2.0026	0.78	0.8795	0.3434	0.7105	0.5344	0.6116	1.8182	1.149	1.3005	0.3084	0.6953	1.3396	2.7722	1.1811	1.2041	1.2484	0	0.8043	1.2925	1.6598	0	2.0427	0.5872	1.9967	2.0603	3.4562	0	0.9404	0.8331	1.142	1.0096	0	1.7295	3.5765	0.9102	2.6834	1.7129	0.4114
ANKRD18DP	0	0.6827	0	0.554	0.2222	2.5319	0	0.9196	0.2781	0	0	0	1.4658	0	0.3552	0	0	0.3636	1.915	0	0.3084	0	0	0	0.2953	0	0.6242	0.6124	0	0.3231	0.4149	1.1086	2.4512	0.2936	0.3328	5.1507	0	0	0	0.4165	0.3807	0.5048	0	0	0.3577	0.9102	0.2982	0	0
FAM86EP	113.375	94.8922	86.785	109.979	94.8889	102.722	107.046	153.573	110.686	78.106	52.8687	104.134	77.1035	58.0353	87.389	115.701	87.7674	84.7273	67.7901	103.715	109.475	53.5419	99.7991	83.8603	121.06	96.6285	117.978	101.661	77.217	103.079	74.6888	68.7361	71.4942	114.806	82.1963	72.1092	110.215	130.2	99.373	102.468	100.114	82.2817	66.0227	139.66	126.967	115.894	91.2343	81.8774	109.009
LINC00265	83.5833	141.314	180.473	108.594	94.8889	108.147	70.9124	101.156	102.065	121.813	172.224	69.4228	129.288	126.716	89.8757	115.701	147.095	110.546	131.367	99.1628	110.4	145.676	140.991	233.908	119.288	111.68	120.474	130.751	131.912	140.239	78.0083	127.495	151.976	229.905	162.063	139.068	168.587	95.4324	64.5768	157.867	120.289	58.0515	330.603	118.906	147.353	127.422	68.2767	133.265	119.704
DPY19L2P2	48.8259	5.4614	66.075	97.2356	66	41.9568	42.9088	28.0477	128.763	171.186	46.8609	122.465	66.2562	57.3485	121.847	67.8709	85.6267	58.5455	109.537	151.183	85.1129	47.9791	104.823	39.851	106.592	73.7508	31.211	75.3273	64.7496	119.235	39.0041	75.388	68.6345	104.236	130.449	42.2354	132.873	78.0488	56.4263	152.452	90.5973	69.6618	19.0732	42.3737	100.858	89.1955	86.7621	71.2573	171.534
LINC00965	5.6108	4.0961	10.2728	6.4103	5.2311	2.1702	3.6134	2.7588	12.9764	9.4051	3.2042	9.6256	0.5863	5.8379	12.5187	5.0075	3.419	9.1273	3.4431	13.717	8.0179	1.7384	14.5814	3.8915	8.6986	2.1072	8.7391	3.3805	12.6885	10.3208	2.0747	8.4405	4.1385	2.0553	11.5175	1.0301	13.9324	5.4847	5.6426	12.4961	2.6646	4.2958	9.7811	8.1115	16.3841	2.4271	4.9732	7.4409	17.4085
HCG26	137.788	296.965	258.383	37.9523	18.4444	195.678	78.5908	244.613	19.4674	21.8535	254.331	24.571	21.1082	96.1531	17.0515	22.9799	30.2752	74.9091	71.6201	7.803	22.2034	63.2768	15.7401	13.5147	27.7552	34.6177	15.6055	10.1049	150.814	44.2689	14.1079	27.7162	122.561	42.2814	24.6256	370.847	27.6498	34.7672	18.8088	26.6583	7.6132	42.9076	130.578	31.5641	39.3419	20.9336	16.9946	8.222	18.9223
PCNAP1	0	0	0	0	0	0	0	0	0	0	0	0	0	0	0	0	0	0	0	0	0	0	0	0	0	0	0	0	0	0	0	0	0	0	0	0	0	0	0	0	0	0	0	0	0	0	0	0	0
MRPL42P5	26.6101	14.2202	11.0026	4.0446	12.1156	16.1787	10.6143	11.7984	8.3627	9.0045	19.7457	19.4384	3.5561	9.1792	13.8686	16.1207	10.7614	22.8655	2.5431	12.8099	22.9682	20.4641	19.2565	17.9295	8.2941	2.9982	13.9513	10.7081	12.23	19.6334	10.0415	12.4575	18.5762	17.5468	14.7221	0	23.798	21.1264	7.1129	19.4564	2.6722	8.9702	16.6231	20.7026	12.7897	6.0647	1.9171	4.4228	7.0588
KCNIP4-IT1	0	0	0	0	0	0	0	0	0	0	0	0	0	0	0	0	0	0	0.766	0	0	0	0.3349	0	0	0	0.6242	0	0	0	0	0	0	0.2936	0	0	0	0	0	0	0	0	0	0	0	0	0	0	0
FKBP9P1	40.5503	23.8937	39.4477	30.7497	55.7778	19.5316	41.1021	10.1156	30.5917	48.5633	35.6463	50.702	36.353	21.9779	55.0622	30.4617	45.2598	44	29.4906	41.6159	44.0984	28.857	21.0985	40.8906	28.3458	27.0921	6.8664	26.9463	41.4237	35.5444	19.5021	32.5203	28.1892	44.3368	46.589	9.2712	56.0676	44.7007	48.2759	35.8221	51.3892	32.8117	17.6061	36.3203	30.4006	35.7996	33.9893	65.0908	41.1353
CYCSP52	0	0	0	0	0	0.3617	0	0	0	0.4047	0	0.39	0	0	0	0.5344	0.6116	0	0.383	0	0	0	0	0.3465	0	0	0	0.3062	0	0	0	0	0	0.2936	0.3328	0	0.384	0	0.627	0.8331	0	0	0	0	0	0.6068	0	0	0.8227
HILS1	0	0	0.6575	0	0	0	0	0	0	0.4047	0.4005	0	0.2932	0.3434	0	0	0	1.0909	0	0	0	0	0.3349	0	0	0	0	0	0.4022	0	0	0.0776	0	0.5872	0	0	0	0	0	0	0	0	0	0	0.7153	0	0	0	1.2341
DKFZp779M0652	5.3791	8.8748	1.3149	2.7702	3.5556	5.4254	5.4201	17.4723	6.1183	6.8798	4.8062	4.6802	1.4658	3.434	2.1314	6.9474	1.529	2.9091	8.4259	5.202	8.0179	2.7814	6.363	9.0098	8.2675	4.5154	19.975	11.9421	4.0217	4.847	4.9793	8.4996	6.1281	15.5619	4.3261	11.3314	4.6083	7.8049	8.1505	3.7488	6.0906	5.048	16.1389	3.0267	9.6567	5.4609	9.2427	5.8239	5.3476
LOC374443	137.788	94.8922	216.634	66.4859	63.5556	140.7	100.723	169.206	62.0177	45.7305	159.007	35.1014	80.6215	89.6284	72.4689	54.2433	70.9478	103.636	118.728	81.6061	60.4425	94.5676	70.998	75.1971	66.7306	49.3679	84.2697	27.2525	96.119	61.3949	36.5145	50.2587	136.043	96.0141	86.1897	728.303	80.2611	59.9557	33.8558	101.218	52.5312	94.3968	80.6945	39.7794	74.392	62.1941	47.7042	62.0076	61.703
TPTE2P6	1.2413	2.7307	2.3011	3.6013	0.6667	1.0851	0.9033	3.2186	3.0592	1.6188	4.0052	5.0702	1.759	6.5247	5.6838	4.0081	5.5046	0	1.532	2.9261	7.4011	3.8244	2.0094	4.1584	0.5905	0.9031	6.2422	8.88	2.413	2.585	5.8091	2.9564	3.2683	5.2852	6.6556	6.1808	10.3687	1.7738	2.8213	2.9158	1.9033	2.524	5.8687	3.4591	6.7954	10.9219	5.3667	1.7129	2.4681
THSD1P1	129.513	68.9505	200.73	131.864	111.333	112.126	100.271	116.329	151.29	90.2469	101.732	128.705	108.766	63.5297	108.348	114.365	140.061	143.273	60.8962	193.449	139.079	80.3129	139.987	169.668	132.065	136.063	121.723	114.216	127.488	143.147	122.822	122.69	137.269	147.198	154.077	141.128	174.731	121.33	108.777	164.115	122.573	159.515	150.718	157.388	157.01	147.251	54.8599	115.793	182.32
GOLGA6L5P	40.1365	2.048	72.6496	62.0535	22.2222	20.9784	20.7769	9.196	81.7632	29.9474	32.4422	49.142	35.1803	36.4008	59.325	41.9517	89.2964	66.1818	30.6396	63.3992	66.3018	24.3372	91.4267	63.7616	85.0373	49.0668	18.1024	75.9397	59.9236	73.3507	45.6432	97.9305	52.7015	118.036	89.1847	4.1205	54.5315	30.8647	29.1536	64.9797	30.0722	42.4028	80.6945	20.3221	56.867	40.047	25.641	33.5732	109.42
WASH3P	333.092	614.41	714.661	443.793	473.333	372.909	457.995	636.361	514.774	265.075	325.623	299.142	381.413	352.676	243.695	503.955	406.421	355.273	219.456	516.622	448.693	402.608	533.49	451.876	617.997	438.591	791.511	409.094	346.27	472.741	603.734	439.024	373.813	443.661	573.378	719.032	370.968	459.778	380.564	474.019	558.049	290.257	768.309	920.546	664.521	498.767	318.724	419.322	348.416
PI4KAP2	89.79	159.747	170.94	214.694	158.222	111.403	171.635	142.078	281.443	303.116	107.34	127.145	159.484	210.163	249.378	223.921	151.07	262.182	327.844	409.656	169.609	295.524	390.489	226.284	423.71	317.881	318.352	419.505	288.759	213.267	143.154	314.486	292.105	232.841	349.75	63.8681	354.839	90.4656	134.483	157.451	162.923	189.803	202.47	282.779	325.107	353.141	43.5301	24.666	341.423
WASH2P	246.198	316.762	366.535	411.935	394	467.312	542.005	615.211	530.07	196.277	311.605	463.339	243.917	372.937	273.89	362.601	432.721	352.364	247.798	343.006	606.892	471.447	635.633	588.062	677.936	274.834	866.417	362.857	335.411	303.743	444.813	389.874	407.313	654.775	406.988	1285.6	391.321	340.931	331.661	261.585	287.78	281.676	1055.87	902.818	505.723	636.504	314.848	314.491	420.403
GUSBP4	108.824	94.2095	124.26	101.391	84.2222	109.956	142.728	55.6356	154.627	109.267	68.489	118.565	120.786	105.768	109.059	176.09	128.44	111.273	79.663	190.523	134.454	113.69	119.223	161.483	126.965	111.379	147.316	157.085	130.706	147.671	229.046	152.993	110.305	162.079	147.421	90.6516	108.295	127.716	134.483	112.881	181.195	79.2529	264.58	186.79	141.989	182.032	111.807	80.8497	108.597
WASH5P	143.995	304.474	215.648	252.923	214.444	349.399	155.827	596.819	222.485	118.171	177.831	140.796	184.99	75.8923	185.08	242.358	203.058	121.091	103.792	229.863	289.877	91.0908	254.186	263.017	160.921	295.906	399.501	114.522	204.303	217.467	111.203	73.1707	161.373	200.25	105.824	440.896	169.355	231.663	86.2069	73.3104	207.079	67.1378	468.028	484.703	359.084	214.797	81.0972	113.395	282.6
AQP7P1	0.8276	0	2.9586	0.554	1.5556	0.7234	0.9033	3.2186	2.2248	1.2141	0.801	1.5601	1.759	1.0302	1.7762	1.8705	1.2232	3.6364	0.766	2.9261	2.7754	1.7384	2.3443	0.3465	0.8858	3.0102	1.8727	1.8373	1.6087	2.9082	9.5436	3.6955	2.4512	2.349	3.9933	0	1.9201	5.3215	4.0752	0.8331	2.284	1.5144	7.8249	2.5943	0.7153	1.5169	0.8945	0	0.4114
DMBT1P1	0	0	0	0	0	0	0	0.4598	0	0	0	0	0	0	0	0	0	0	0	0	0	0	0	0	0	0	0	0	0	0	0	0	0	0	0	0	0	0	0	0	0	0	0.9781	0	0	0	0	0	0
RNF126P1	4.1378	0.6827	2.9586	3.6013	13.7778	5.0637	6.7751	7.3568	7.787	6.8798	6.4083	3.1201	7.0361	6.5247	6.3943	33.6682	3.0581	4.3636	0.766	7.4779	5.5508	2.4337	9.0422	14.9008	14.1729	2.7092	3.1211	7.6552	18.4999	7.7551	18.6722	10.3474	6.1281	3.5235	9.6506	1.0301	9.6006	8.1596	3.1348	14.9953	11.4198	2.0192	4.8906	4.7562	3.5765	4.8542	3.5778	6.8517	8.6384
RPS10P7	127.858	73.7292	101.249	98.6207	113.778	87.8922	108.853	66.6708	110.408	96.3173	103.735	105.694	122.251	99.5871	77.4423	120.244	152.599	77.0909	68.9391	71.5273	134.454	90.3955	118.553	148.661	121.355	103.251	109.863	122.483	89.2821	121.497	95.4357	111.604	99.6834	115.1	85.5241	95.8022	176.651	93.3038	68.3386	138.707	99.7332	124.684	163.834	127.553	97.9971	128.636	87.9547	116.478	140.272
SDC4P	0	0	0	0	0	0	0	0	0	0	0	0	0	0	0	0	0	0	0	0	0	0	0	0	0	0	0	0	0	0	0	0	0	0	0	0	0	0	0	0	0	0	0	0	0	0	0	0	0
LINC-PINT	193.649	180.227	239.316	257.633	184.667	173.614	114.725	243.233	272.544	129.907	176.229	187.208	279.39	481.109	211.723	217.24	306.727	233.818	248.564	369.016	192.121	431.465	268.587	266.828	310.032	220.349	277.154	376.024	265.031	594.561	306.639	559.867	212.849	280.702	289.185	473.86	259.217	200.444	276.175	384.88	185.762	224.129	295.88	239.108	239.986	212.674	240.906	248.373	223.365
PICSAR	0	5.4614	0	0.554	0	0	0	0	0	0	0.4005	0	0	0	0	0	0	0	0	0	0	0.3477	0	0	0	0	0	0	0.4022	0	0	0	0	1.4681	0	0	0	0	0	0	0	0	0	0	0	0	0	0	0.4114
COL18A1-AS1	1.2413	1.3654	0.3287	1.3851	1.5556	2.5319	0.4517	0.4598	2.7811	0.8094	1.6021	1.9501	0.8795	1.0302	1.421	2.1377	0.3058	0.3636	2.298	1.6256	3.7006	0.6953	3.0141	2.7722	2.3621	0.602	0.6242	3.0621	2.0109	1.2925	2.9046	2.2173	2.0427	2.349	4.3261	0	1.9201	1.0643	2.8213	1.2496	3.4259	0.5048	0.4891	3.0267	3.9342	3.944	0.8945	1.0278	0.8227
MALAT1	3238.42	3282.97	5095.17	6614.62	1997.13	2771.1	2124.35	5375.72	6454.97	3311.93	3442.93	3929.61	3343.35	7650.36	6862.92	4951.04	7581.65	6886.32	7332.55	6702.3	6093.54	8914.95	7979.09	4862.57	9028.8	5502.35	11375.6	11184.1	8281.52	15750.3	4659.72	8185.51	9734.79	9002.24	7166.49	6630.96	6485.63	2534.2	3298.19	5352.95	1846.64	6043.66	14072.1	6502.15	5492.09	3424.28	2030.25	3921.37	9246.56
RNF138P1	20.2752	2.7307	18.4089	21.0539	11.1111	10.4892	14.9051	3.6784	15.2958	13.3549	14.8193	21.0608	10.8473	17.857	15.9858	12.5588	24.4648	20.7273	10.3409	32.5124	12.952	15.2977	26.1219	15.5939	12.6965	21.0716	12.4844	11.9421	21.3151	24.558	23.6515	32.8899	25.3294	20.8471	28.619	11.3314	36.8664	9.9335	8.1505	24.9922	16.3684	28.7733	30.3216	3.8915	11.8026	9.7084	11.3298	8.222	24.6812
CHKB-CPT1B	277.964	113.379	862.613	282.379	96.3356	354.933	120.533	332.908	374.578	120.291	517.284	186.81	306.634	321.845	214.778	305.018	364.687	354.244	368.989	376.406	499.539	656.41	566.239	535.053	532.201	424.241	635.587	481.598	743.905	556.067	375.801	666.996	513.7	781.878	661.674	910.379	491.701	223.702	180.796	263.393	171.941	176.36	1072.75	485.031	539.596	225.022	84.5677	196.115	668.712
ZFP91-CNTF	1.6799	0	0	0	1.0133	0	4.1734	0	2.5113	0	0	2.0047	0	0	0	0	0	0	0	0	2.0569	0	0	0	0	0	0	1.8709	0	0	0	0	0	0	3.98	0	0	0	0	1.6661	0	0	0	0	0	0	3.1008	0	0
SLC6A10P	0.4138	0.6827	0.3287	0.8311	0.8889	0.3617	0.9033	0.4598	0.2781	0	0.4005	0.39	0.2932	2.0604	0.3552	1.6032	0.3058	0.7273	2.681	1.9507	0	0.3477	0.6698	0.6931	1.4763	1.2041	1.2484	0	0	0.6463	0.8299	0.3695	0.8171	2.0553	0.3328	1.0301	0.768	0	1.8809	0.8331	0	0.5048	0	0	0.7153	1.2135	1.1926	0.6852	1.2341
GUSBP2	22.7578	10.9228	80.8679	63.9926	36.4444	31.4676	28.907	3.6784	63.1301	60.2995	30.4396	46.4119	33.7145	123.282	46.8917	47.0286	42.5075	54.1818	62.8112	104.69	70.6191	37.2012	90.0871	48.8608	59.3489	67.1282	15.6055	84.5135	51.8802	69.15	43.1535	87.9527	59.2381	99.5375	101.165	8.2411	62.596	63.8581	22.5705	44.9859	60.5251	35.3357	26.8982	20.7544	34.3348	26.3946	48.8968	29.8048	89.675
SNHG5	6104.48	14762.2	4376.73	5688.97	5043.56	7343.16	3312.56	14113.1	5099.63	1429.38	5438.67	6296.8	3815.89	4196.4	4395.74	5766.62	5952.28	5020.73	2466.49	5518	4616.76	6883.27	6413.93	3673.57	4668.49	3897.35	4687.89	1678.94	1785.24	5251.53	3195.85	4404.29	3474.62	5345.96	2875.54	11819.7	5708.14	7311.4	4266.77	3862.54	6070.02	6514.89	5430	5995.44	7082.98	3636.99	3362.25	3748.2	3194.57
FAM136BP	0.8276	0.6827	0	0.277	0.6667	0	1.355	0.4598	0	1.6188	0	1.17	0	0	0.3552	0	0.3058	0	0	0	0	0	0	0	0.8858	0.602	0	0.3062	0.4022	0.3231	0	0	0	0	0	2.0603	1.9201	0	0.3135	0.4165	0	0.5048	0	0	0.3577	0	0.2982	0	1.6454
SLC7A5P2	2.4868	3.6318	3.6358	0.5956	1.5711	3.2082	0.4923	2.4415	2.8923	3.8406	1.8184	1.2871	0.9821	15.1407	7.2895	0.6173	3.5688	1.68	6.8441	2.8221	3.423	11.1569	1.5204	0.8247	3.5255	0.7194	0.8552	3.4938	4.9346	4.7113	0	8.799	5.3396	7.5842	5.5641	3.7188	5.0192	0.3867	2.0439	6.1439	0.8641	2.0343	6.2306	3.0051	0.794	4.7086	3.545	3.1072	4.4138
ZNF322P1	34.3436	30.7205	28.5996	47.3712	37.7778	24.5954	28.0036	10.1156	33.3727	28.7333	24.0312	44.0718	38.112	24.3817	39.4316	21.1094	44.954	25.0909	27.9586	46.1676	37.6224	19.8175	16.4099	34.3065	26.8694	37.6279	36.2047	30.0084	25.739	25.2042	21.5768	27.7162	19.6098	25.8387	35.9401	15.452	44.1628	25.898	35.7367	38.7379	38.4468	39.8788	46.9495	29.4021	32.9041	45.8113	25.3429	50.0172	34.5537
LINC00320	0	0	0.3287	0	0	0	0	0	0	0	0	0	0	0	0	0	0	0	0	0	0	0	0	0	0	0	0	0	0	0	0	0	0	0	0	0	0	0	0	0	0	0	0	0	0	0	0	0	0
TPTEP1	409.227	561.844	183.761	357.084	414.889	291.166	290.876	273.12	463.881	289.356	305.197	407.176	390.208	405.904	448.313	507.696	379.204	400	155.879	249.045	617.994	215.211	466.175	289.699	455.599	431.066	194.757	529.74	426.704	532.197	446.888	579.823	232.867	579.314	377.371	37.0847	406.298	565.499	347.962	456.108	366.957	302.877	1220.2	456.598	452.79	519.397	582.886	566.976	230.358
KGFLP1	7.0342	16.3843	7.2321	22.993	0	3.2553	20.7769	5.0578	24.1952	17.4019	0	13.6505	36.9393	9.9587	14.5648	8.2835	19.5718	29.4545	9.1919	25.0345	0	23.6419	31.1453	5.891	17.4208	26.7911	0	16.229	0	9.6939	28.2158	17.3688	22.0611	20.8471	32.9451	5.1507	13.4409	26.9623	4.3887	9.9969	7.6132	51.4891	0	5.1886	5.7225	15.4727	33.393	35.2861	40.724
LINC00202-1	2.0689	1.3654	11.5056	2.4932	2.2222	1.0851	1.355	2.7588	3.0592	2.0235	8.4109	6.6303	8.5019	1.3736	2.1314	6.1458	12.844	1.0909	1.915	5.202	4.9341	5.9105	12.0563	7.2771	5.3148	3.9133	2.4969	3.9807	3.6195	4.847	2.0747	9.2387	6.9452	11.1576	7.3211	3.0904	16.8971	2.8381	2.1944	5.8315	3.0453	2.524	8.314	9.5125	7.5107	3.944	1.4908	0.6852	9.0498
LRRC37A6P	117.099	25.2591	80.8679	132.695	152.667	94.0411	154.923	8.2764	100.953	146.095	103.735	102.964	89.4166	132.21	152.398	183.572	129.663	94.9091	62.8112	99.8131	160.975	47.6315	142.666	114.355	150.882	165.262	21.2235	98.2929	90.4886	103.079	109.959	117.147	140.129	109.521	155.408	3.0904	171.275	128.426	83.3856	108.299	89.4553	190.813	32.7668	24.6459	66.5236	65.228	110.018	102.09	154.669
PTCHD3P1	346.482	423.506	364.533	399.785	348.847	287.816	329.422	358.914	375.34	404.354	356.864	479.041	402.832	427.796	388.121	515.079	483.317	373.553	347.825	402.988	565.36	425.558	423.392	433.589	334.324	424.491	545.855	283.537	360.241	412.192	385.747	425.129	393.692	458.862	462.053	304.919	480.027	445.52	326.63	412.159	456.264	353.67	405.918	366.005	360.229	363.875	473.28	378.647	366.022
FAM99A	0	0	0	0	0	0	0	0	0	0	0	0	0	0	0	0	0	0	0	0	0	0	0	0	0	0	0	0	0	0	0	0	0	0	0	0	0	0	0	0	0	0	0	0	0	0	0	0	0
GVINP1	424.537	74.4119	1243.59	89.7559	52.8889	261.145	259.711	81.8442	83.1537	159.45	576.349	97.8939	182.351	160.713	104.796	63.5956	216.513	366.546	216.392	106.641	47.4906	256.584	100.469	66.8804	41.3376	97.5316	15.6055	41.9505	286.748	102.756	45.2282	107.539	461.649	101.299	149.085	563.482	165.131	44.7007	36.9906	187.441	30.4529	76.7289	111.994	19.0249	64.7353	70.3856	55.7543	42.1378	98.7248
RPL13AP20	35.585	89.4308	44.7074	19.3917	14.4444	44.4887	34.327	137.94	28.3668	19.0206	38.0495	21.0608	25.7989	33.997	26.2877	45.6926	29.0519	28	25.2777	39.9902	32.9967	30.2477	25.787	33.6134	35.1369	35.8218	58.6767	25.7215	36.9998	41.6839	31.9502	31.7812	31.0489	50.5028	34.2762	139.068	28.0338	39.7339	21.3166	34.156	48.3439	17.163	65.5337	59.2366	37.5536	28.2149	30.1133	36.6564	26.738
LINC01551	0	0	0	0	0	0.7234	0	0.9196	0.2781	0	0	0	0	0	0	0	0	0.3636	0	0	0.3084	0	0	1.0396	0	0.9031	0	0.3062	0	0.3231	0	0	0	0	0	3.0904	0	0	0.9404	0	0	0	0	0	0	0	0	0	0
SERPINA13P	0	0	0	0	0	0	0	0	0	0	0	0	0	0	0	0	0	0	0	0	0	0	0	0	0	0	0	0	0	0	0	0	0	0	0	0	0	0	0	0	0	0	0	0	0	0	0	0	0
LINC01550	64.9633	44.3741	98.2906	60.1143	45.1111	81.7434	46.0705	47.8191	36.1538	63.537	92.9208	38.2215	56.2885	58.0353	58.6146	65.1988	72.1711	44.3636	47.8744	78.0297	73.7029	54.585	88.7475	60.2963	58.7584	51.475	62.422	62.1603	62.7388	45.5615	39.0041	53.9542	81.7077	73.1116	86.5225	152.459	105.607	52.1508	53.9185	101.635	41.1114	111.055	62.1103	98.1512	72.9614	70.0822	50.9839	46.9339	61.703
GOLGA2P7	227.578	153.602	290.927	309.99	239.556	276.336	195.122	234.957	378.781	291.785	166.216	281.591	288.185	292.58	308.703	288.318	406.421	383.636	397.549	311.794	383.933	272.577	291.36	365.243	443.788	382.3	296.504	249.56	257.792	298.573	386.722	279.01	289.654	471.555	547.754	128.766	320.276	364.346	307.524	299.906	440.425	225.644	314.464	378.336	263.591	377.716	259.094	405.619	348.005
UBE2Q2P1	14.896	0.6827	35.8317	26.5943	16.4444	7.5956	8.5818	1.3794	31.9822	14.1643	20.026	17.9407	18.1765	14.423	24.5115	27.2552	42.5075	30.1818	15.3198	31.8621	32.9967	20.8605	49.2297	42.9698	22.4404	16.2553	1.2484	44.094	34.1846	49.439	19.5021	48.0414	42.8965	52.2646	41.5973	3.0904	54.1475	18.0931	14.4201	25.4087	13.7038	19.1822	13.2045	6.0534	26.4664	14.2591	6.2612	17.1292	87.2069
SPATA41	12.4134	17.7496	16.4366	14.9593	9.5556	18.8082	10.8401	17.0126	16.4083	7.6892	12.4161	11.3105	12.6063	10.9889	10.302	17.1013	8.8685	11.6364	8.8089	10.0788	25.2872	5.2151	15.7401	24.6037	12.9918	15.0512	15.6055	14.698	14.076	11.3096	24.4813	10.3474	10.2135	15.8555	10.3161	10.3013	12.2888	12.0621	10.6583	12.4961	11.8005	13.6295	10.7593	27.2402	25.7511	15.7761	5.3667	14.3885	16.8655
LOC388242	18.2063	37.5473	45.3649	16.0674	13.5556	35.8079	29.3586	80.005	22.5266	13.3549	19.6255	17.1607	7.9156	6.8681	19.5382	20.575	13.1498	14.9091	27.9586	23.0838	22.8201	23.9896	26.4568	31.8808	24.5073	17.4594	23.7203	9.4925	22.5216	17.1259	16.5975	18.847	33.0916	30.8302	41.9301	107.134	28.8018	10.9978	27.2727	22.493	17.5104	20.1918	48.4167	54.048	38.269	15.4727	14.6094	15.7588	27.1493
LINC00671	1.2413	0.6827	1.9724	2.4932	0.8889	0.3617	0.4517	4.1382	1.1124	0.8094	0.4005	0.39	0	0	0	0.5344	0.9174	1.8182	1.149	0.9754	0.9251	0.3477	2.3443	4.5049	1.1811	3.6123	1.8727	0	0.4022	0.6463	2.4896	5.9128	2.0427	3.5235	0.9983	1.0301	1.9201	0	0.627	0	0	0.5048	0.9781	1.2972	1.073	0.6068	0.5963	0	6.1703
AATK-AS1	0	0	0	0	0	0	0	0	0	0	0	0	0	0	0.3552	0	0	0	0.383	0.3251	0	0.3477	0	0	0	0	0	0.3062	0.4022	0	0	0.3695	0	0	0	0	0.384	0	0	0	0	0	0	0	0	0.3034	0.2982	0	0
C3P1	0	0	0	0	0	0	0	0	0	0	0	0	0	0	0	0	0	0	0	0	0	0	0	0	0	0	0	0	0	0	0	0	0	0	0	0	0	0	0	0	0	0	0	0	0	0	0	0	0
ZNF788	100.962	46.4221	94.6746	89.4789	110.889	77.403	112.014	53.7964	102.899	101.578	102.934	113.105	68.0152	58.3787	92.7176	98.867	106.116	92.3636	39.8315	78.68	90.3554	43.1117	108.171	90.791	85.3325	93.9193	74.9064	59.0982	82.8474	75.2895	64.3154	51.3673	81.2992	73.1116	72.213	47.386	137.481	112.106	86.8339	107.883	82.9841	184.25	83.6288	114.582	94.4206	105.578	83.1843	106.886	116.824
RPSAP58	7268.03	11605.5	9716.31	6706.48	5615.11	8808.03	8371.27	20033.9	7251.06	4757.99	7734.05	8382.22	4652.59	4859.51	5015.63	5468.15	5390.2	6375.64	5827.27	6665.37	5301.98	7354.72	5393.17	6177.25	5686.87	6594.22	9603	4802.57	5385.48	6513.03	6015.35	6067.26	6107.65	6876.31	5673.21	25426.7	5110.98	8628.65	6570.53	6091.85	8020.91	6437.66	8181.93	10042.6	7188.13	6799.19	5789.51	7635.84	5424.93
CEACAM22P	0.4138	0	1.6437	0	0.4444	0.7234	1.355	0.9196	0	0	0.801	0	0.2932	0	0	0.5344	0	0.3636	0	0	0	0.3477	0	0	0	0	0	0	0.4022	0	0	0	1.2256	0	0.3328	0	0.384	0	0	0.4165	0	0	1.4672	0	0.3577	0.3034	0.2982	0	0
LINC01138	2.0689	6.1441	8.547	3.6013	3.5556	13.0211	2.71	5.0578	3.3373	12.1408	5.6073	4.2902	9.3814	5.4945	5.6838	7.4818	5.8104	6.9091	3.064	3.9015	8.3263	6.2581	5.0234	6.5841	7.0864	5.4184	4.3695	7.9614	4.8261	5.1701	4.9793	6.6519	8.9878	12.0385	2.995	3.0904	6.9124	4.2572	3.1348	2.4992	4.5679	3.0288	0.4891	2.1619	5.3648	5.4609	14.0131	2.3981	4.5249
LOC388692	721.63	676.534	951.677	331.321	579.333	630.075	599.368	445.545	577.626	860.38	990.087	553.822	657.872	450.889	383.659	691.535	783.484	1065.82	459.977	478.257	721.918	655.367	658.406	818.851	598.804	597.833	433.833	833.805	622.562	634.306	402.905	728.381	979.267	731.704	547.088	383.209	551.075	630.776	555.486	795.168	623.142	1006.06	754.126	220.084	668.455	549.129	520.871	630.353	863.019
FMO6P	0.4138	0	0	0	0	0	0	0	0	0	0	0	0	0	0	0.5344	0.3058	0	0.383	0.3251	0	0.3477	0	0	0	0	0	0	0.8043	0.3231	0	0.7391	0.4085	0.2936	0	1.0301	0.384	0.3548	0	0	0	0	0	0	0	0	0	0	0.4114
OR2M1P	0	0	0	0	0	0	0	0	0	0	0	0	0	0	0	0	0	0	0	0	0	0	0	0	0	0	0	0.3062	0	0	0	0	0	0	0	0	0	0	0	0	0	0	0	0	0	0	0	0	0
LINC00493	532.947	1063.61	472.058	591.17	486	669.5	504.968	1228.12	567.615	355.322	451.787	509.36	587.511	497.592	480.639	556.327	507.033	489.454	515.128	544.258	553.543	543.416	473.543	568.31	571.344	548.164	1169.16	599.862	467.726	612.656	730.705	599.778	396.691	570.212	550.749	1397.89	461.982	644.612	643.26	559.825	543.964	588.592	894.486	1327.42	812.947	680.192	571.258	548.133	512.958
SNHG17	191.993	367.963	230.769	203.89	264.889	214.848	211.834	637.741	248.627	184.136	280.765	173.557	316.036	190.589	163.41	195.329	143.425	194.546	165.837	351.134	248.246	304.911	185.198	196.829	201.078	181.216	367.665	161.372	266.238	206.481	210.788	236.881	166.275	207.297	199.334	624.26	190.092	315.388	221.63	159.117	215.073	140.838	251.864	644.685	275.036	330.691	218.247	255.567	190.868
MIR99AHG	107.169	37.5473	97.6331	192.809	144	108.871	90.3342	45.0603	111.52	128.693	100.13	124.805	171.504	164.49	207.105	154.981	229.052	117.818	143.623	129.399	148.639	115.776	171.802	194.404	134.052	167.369	99.8752	162.597	120.249	163.181	112.863	163.341	107.854	167.364	200.333	16.4821	277.266	127.361	135.423	239.092	124.476	232.206	100.746	77.3968	106.939	218.741	161.598	130.182	169.889
LINC00207	0	0	0	0	0	0	0	0	0	0	0	0	0	0	0	0	0	0	0	0	0	0	0	0	0	0	0	0	0	0	0	0	0	0	0	0	0	0	0	0	0	0	0	0	0	0	0	0	0
LOC388955	310.334	461.49	303.419	266.498	244	373.994	414.183	664.409	292.568	237.96	262.341	232.059	202.287	201.235	180.107	177.159	185.015	140.364	207.583	234.414	320.715	209.648	155.057	279.65	271.352	227.574	302.122	263.339	193.847	197.433	294.606	281.227	230.416	221.977	226.622	730.363	200.461	341.641	297.492	223.264	270.65	208.481	525.737	344.61	266.452	217.224	210.197	305.242	229.124
FUNDC2P2	4.5516	3.4134	0.3287	1.3851	0.6667	0.3617	3.6134	2.299	2.7811	3.2376	1.6021	2.7301	5.5702	4.1208	1.7762	1.8705	1.2232	1.0909	0.766	0.6502	2.1587	3.8244	2.0094	1.0396	1.1811	0.9031	4.9938	2.7559	2.0109	3.8776	3.3195	1.4782	0.8171	2.0553	1.6639	1.0301	3.0722	2.8381	2.1944	3.3323	3.0453	4.0384	1.4672	1.7295	3.9342	1.5169	0.8945	1.0278	1.2341
LOC389033	3.724	0	0	0.277	0.6667	1.8085	1.355	5.0578	2.503	0	0.4005	1.5601	0	1.0302	2.1314	3.4737	0.6116	1.0909	0.766	1.3005	0.6168	2.4337	0	0.6931	0.8858	1.8061	0	0.3062	0	0.6463	2.4896	4.8041	1.2256	0.8809	0	2.0603	0.768	1.0643	1.8809	0.4165	0.3807	0	0.9781	1.7295	0.7153	0	2.6834	0.6852	1.6454
ISCA1P1	67.8597	45.0567	49.6384	78.6749	90.4444	62.5735	65.944	57.015	70.0827	82.5577	50.4656	74.103	94.9868	75.5489	77.7975	71.6118	93.8836	67.6364	58.5982	75.7539	72.4694	64.6675	72.3376	78.6624	69.9786	69.8374	76.779	83.9011	68.3692	81.429	102.905	81.3008	61.2808	66.3584	74.8752	57.6874	64.5161	78.7583	82.1317	86.2231	78.0355	86.32	54.2854	67.4519	75.8226	73.116	120.453	75.0258	74.455
LOC389332	30.6196	2.7307	2.3011	5.2635	3.1111	1.4468	4.5167	6.897	3.6154	5.261	0.4005	2.7301	15.8311	2.4038	0	1.336	1.2232	0.3636	0.383	0.6502	2.7754	2.4337	1.3396	6.9306	5.9054	0.9031	1.2484	1.8373	1.2065	2.9082	0.4149	6.2823	6.9452	2.6426	3.9933	1.0301	1.5361	2.8381	1.5674	4.9984	6.0906	2.524	4.8906	3.4591	2.5036	0	4.1741	0.6852	3.2908
RBAKDN	0.4138	1.8296	1.3149	0.554	2.1467	2.5319	1.9422	11.0352	0.5562	0.4047	2.0026	0.39	2.3454	0.8036	0.3552	1.7582	1.8349	2.3418	0.383	1.3005	1.5419	1.648	2.7194	2.3529	2.2529	0.602	3.7453	0.9186	0.551	1.3992	1.6598	0.3695	2.1693	1.1745	3.2945	7.2109	2.6882	0.3548	1.8809	0.4165	0.3807	0.6159	3.9125	4.3238	1.7883	2.7305	0.8945	0	1.2341
MGC72080	52.0575	136.392	52.6068	36.8526	33.8844	69.8761	55.7588	142.588	55.1902	26.2323	52.7606	30.2379	28.6368	44.3403	28.5826	43.9264	30.4648	68.6436	33.8453	32.9806	47.2654	57.3246	46.4133	52.9498	49.0234	33.2781	104.501	78.9681	64.2148	51.7688	100.942	88.6253	66.1914	71.808	65.8136	230.585	38.6406	45.7082	61.6834	26.2876	35.5423	32.2918	64.3893	74.7938	60.4471	88.1549	37.746	34.0802	43.3484
LINC00937	3.3102	8.8748	6.2459	1.3851	2.2222	3.617	0.9033	11.0352	3.6154	2.8329	5.2068	3.1201	3.2249	7.5549	2.4867	4.0081	1.529	3.2727	5.3619	0.6502	3.7006	7.6488	7.7026	2.0792	3.248	0.9031	4.3695	3.0621	10.8586	4.2007	4.9793	3.6955	6.1281	5.5788	3.9933	14.4218	2.6882	3.9024	1.5674	1.6661	1.142	2.0192	1.9562	3.4591	2.8612	3.944	2.6834	1.0278	2.8795
LOC389705	6.2067	12.9709	8.2183	3.3243	12.2222	6.1488	7.6784	22.5301	16.4083	4.4516	4.4057	13.2605	7.6224	6.5247	7.46	6.6802	5.5046	9.0909	2.681	2.9261	12.0268	6.2581	13.061	5.198	14.4681	15.9542	4.9938	8.5738	2.8152	2.2619	7.8838	3.6955	8.9878	2.9362	12.3128	1.0301	23.8095	9.9335	4.3887	10.4134	4.5679	5.5528	8.803	6.4858	23.6052	6.6745	6.5593	9.2498	7.4044
FAM205BP	0	0	0	0	0	0	0	0	0	0	0	0	0	0.3434	0.3552	0.2672	0	0	0	0	0	0	1.0047	0.6931	0.2953	0	0	0	0	0.3231	0	0.7391	0	0.2936	0.3328	0	0	0	0.3135	0	0	0	0	0	0.3577	0	0.2982	0.6852	0
GLIDR	136.961	288.09	157.791	183.113	228.444	239.443	163.957	354.965	186.053	272.764	200.661	158.346	244.503	219.092	222.735	253.581	198.776	283.273	184.604	182.069	352.479	168.275	178.5	249.502	277.552	219.747	419.476	217.102	237.684	124.405	277.593	234.664	167.092	226.382	164.393	226.629	181.26	316.807	313.48	248.256	187.285	206.461	156.009	191.979	143.777	221.775	239.118	205.55	179.35
PTGES2-AS1	3.724	2.048	7.8895	1.9392	4.6667	1.4468	1.8067	2.299	5.0059	2.8329	4.8062	1.5601	3.8112	3.7774	1.421	3.4737	3.0581	4	2.298	3.5764	4.0089	4.5198	4.0188	7.6237	4.7243	2.7092	3.7453	4.5931	2.8152	2.585	4.5643	3.6955	0.8171	10.5704	3.3278	1.0301	8.0645	3.5477	3.4483	5.415	1.5226	1.5144	2.9343	5.621	2.5036	7.5847	2.0871	2.0555	11.5179
AKR1C6P	0.4138	0	0	0	0	0	0	0.4598	0	0.4047	0	0	0	0	0	0	0	0.3636	0	0	0	0	0	0	0	0	0	0	0.4022	0	0	0	0.8171	0	0	0	0	0	0	0.4165	0	0	0	0	0	0	0	0	0
GUCY2GP	0	0	0	0	0	0	0	0	0	0	0	0	0	0	0	0	0	0	0	0	0	0	0	0	0	0	0	0	0	0	0	0	0	0	0	0	0	0	0	0	0	0	0	0	0	0	0	0	0
OR52A4P	0	0	0	0	0	0	0	0	0	0	0	0	0	0	0	0	0	0	0	0	0	0	0	0	0	0	0	0	0	0	0	0	0	0	0	0	0	0	0	0	0	0	0	0	0	0	0	0	0
GUCY2EP	0	0	0	0	0	0	0	1.3794	0	0	0	0	0.5863	0	0	0	1.529	0	0	0.3251	0	0	0	0	0	0	0	0	0	0.3231	0	0	0	0	0	0	0	0	0	0	0	0	0	0	0	0	0	0	0
SRP14P1	16.9649	7.5095	7.8895	13.2972	7.5556	6.1488	8.5818	5.9774	18.6331	6.0704	3.6047	8.9704	7.9156	4.4643	3.5524	3.4737	7.3394	16	5.3619	8.4532	5.8592	13.2116	5.3583	6.5841	5.3148	12.944	13.7328	18.6787	12.8695	15.8334	24.0664	11.456	12.6647	9.1023	7.3211	15.452	13.0568	4.9667	5.9561	7.0811	6.4712	6.0575	7.8249	12.9715	18.598	6.0677	3.2797	7.5368	9.8725
GOLGA8EP	0.4138	0	0	0	0	0	0	0	0	0	0	0.78	0.2932	0	0	0.8016	0.3058	0	0	0	1.5419	0	1.6745	0	0	0	0	4.8993	0	0.3231	0	0	0	0	0.9983	0	0.384	0	0	0	0	0	0	0	0	0	0	0	0
OR4N3P	0	0	0	0	0	0	0	0.9196	0	0	0	0	0	0	0	0	0	0	0	0	0	0	0	0	0	0	0	0	0	0	0	0	0	0	0	0	0	0	0	0	0	0	0	0	0	0	0	0	0
OR3A4P	0	0	0	0	0	0	0	0	0	0	0	0	0	0	0	0	0	0	0	0	0	0	0	0	0	0	0	0	0	0	0	0	0	0	0	0	0	0	0	0	0	0	0	0	0	0	0	0	0
OACYLP	0	0	0	0	0	0	0	0	0	0	0	0	0	0	0	0	0	0	0	0	0	0	0	0	0	0	0	0	0	0	0	0	0	0	0	0	0	0	0	0	0	0	0	0	0	0	0	0	0
SKINT1L	0	0	0.9862	0	0.2222	0.7234	0	0.4598	0.2781	0.8094	0	1.9501	0.5863	1.0302	0.3552	0	1.8349	0.7273	0.383	1.9507	0.9251	1.043	0.3349	1.0396	0.5905	0.9031	0.6242	0.3062	0	1.6157	0	0	0	0.2936	0	1.0301	0	0.3548	0.9404	0.4165	1.9033	3.0288	0	1.2972	2.1459	1.5169	0.8945	0.3426	2.4681
UOX	2.4827	23.211	5.5884	10.5269	3.7778	3.2553	8.5818	17.9321	5.8402	5.6657	8.4109	2.3401	19.6423	4.4643	7.1048	7.749	2.7523	12	4.9789	2.2759	8.3263	6.9535	11.0516	8.3167	8.858	7.8266	24.3446	9.4925	12.4673	7.7551	38.5892	10.3474	5.311	4.1107	10.9817	4.1205	3.0722	8.8692	19.1223	4.5819	6.0906	4.0384	6.8468	12.5391	3.5765	12.7422	10.7335	10.9627	1.2341
SUMO1P1	0.4138	0	0	0	0	0	0	0.9196	0.2781	0	0	0.39	0.5863	0.6868	0	0	0.6116	0.3636	0.383	0	0	0	1.0047	0	0.2953	0	0.6242	0	0	0.3231	0.4149	0	0.4085	0	0.3328	2.0603	0	0	0.3135	0	0	0	0	0	0	0	0	0	0
ANKRD20A11P	1.6551	0.6827	4.931	1.9392	1.7778	0.7234	0.9033	1.3794	0.8343	2.4282	2.8036	1.17	0.8795	1.717	0.3552	0	2.1407	3.6364	1.149	1.3005	3.7006	1.043	0.6698	2.4257	0.8858	0.9031	0.6242	0.6124	1.6087	1.6157	2.0747	2.5868	1.6342	0.8809	1.3311	1.0301	6.5284	1.4191	1.5674	3.7488	1.142	1.5144	3.4234	0.4324	1.4306	1.5169	1.4908	2.0555	1.2341
LOC391343	2.0689	0	0.3287	0.277	0.6667	0.3617	0	0.4598	0.8343	2.4282	0.801	1.5601	0	0	1.0657	1.6032	0	10.1818	0	0	2.1587	0	4.3537	0.3465	0.2953	0.602	0	0	0	0.3231	0	0.3695	7.3537	0.2936	1.3311	0	0	4.2572	0.3135	3.7488	0	0.5048	0.9781	0	1.7883	0.6068	0.2982	1.3703	1.6454
VENTXP7	0	0	0	0	0	0	0	0	0	0	0.4005	0	0	0	0	0	0	0	0	0	0	0	0	0	0	0	0	0	0	0	0	0	0	0.2936	0.3328	0	0	0	0	0	0	0	0	0	0	0	0	0	0
USP17L6P	0	0	0	0	0	0	0	0	0	0	0	0	0	0	0	0.2672	0	0	0	0	0.3084	0	0	0	0	0	0	0	0	0	0	0	0	0	0	0	0	0	0	0	0	0	0	0	0	0	0	0	0
USP17L9P	0	0	0	0	0	0	0	0	0	0	0	0	0	0	0.3552	0.2672	0	0	0	0	0	0	0	0.3465	0	0	0	0	0	0.3231	0.4149	0	0	0	0	0	0.384	0	0	0.4165	0	0.5048	0	0	0.3577	0	0	0	0
HSP90AB2P	69.9286	4.0961	35.1742	18.5606	37.3333	5.7871	29.3586	4.598	9.4556	42.0882	34.4448	13.2605	61.8587	26.4421	44.7602	40.0812	50.1528	27.6364	40.5975	20.1577	62.6012	79.9652	76.3563	47.4747	93.0095	18.0614	23.0961	62.7727	61.5323	67.2113	54.7718	36.9549	32.6831	27.894	48.5857	22.6629	81.7972	36.541	36.9906	54.1497	44.5373	12.6199	12.7155	17.2954	36.123	28.2149	106.44	17.1292	17.2768
TRIM75P	0	0	0.3287	0	0.4444	0.3617	0	0	0.2781	0	0	0.39	0	0.3434	0	0.5344	0.6116	0.3636	0.383	0	0.3084	0	0.6698	0	1.1811	0.301	0.6242	0	0	0	0.4149	0	0	0.2936	0	0	0.384	0	0	0	0	0	0	0	0.3577	0	0.2982	0	0.8227
LOC392196	0.4138	0	0	0	0.2222	0	0.4517	0	0.5562	2.0235	0	0	0.8795	0	0.3552	0.5344	0	0	0.383	0	0	0	0.3349	0.3465	0.2953	0	0	0.9186	0	0	0	0	0	0	0.3328	0	1.1521	0	0	0.8331	0	0.5048	0	0	0	0	0	0	0.4114
CTSL3P	0	0	0	0	0	0	0	0	0	0	0	0	0	0	0	0	0	0	0	0	0	0	0	0	0	0	0	0	0	0	0	0	0	0	0	0	0	0	0	0	0	0	0	0	0	0	0	0	0
SMIM10L2A	268.956	294.234	176.857	441.577	688.222	252.464	222.222	279.098	438.851	552.408	142.185	371.685	582.234	325.89	281.705	398.675	157.798	412.364	416.699	389.824	695.089	144.285	209.31	308.759	302.945	544.552	287.765	322.437	279.911	168.674	195.021	306.356	234.501	321.221	593.677	57.6874	253.84	356.896	377.43	372.384	315.949	226.148	217.631	336.395	178.112	389.851	347.346	607.058	252.571
ZNF321P	45.1019	23.211	72.3866	59.4467	54.3578	42.5753	41.8835	39.1151	44.0715	40.4694	37.3285	38.2215	57.4465	66.5723	50.2167	51.5097	47.6604	45.7636	43.2784	67.6258	65.5647	44.1547	45.6397	68.3289	48.3679	56.4238	43.0899	49.2995	40.2172	63.9799	53.2531	62.0177	56.5785	44.4513	49.2379	62.838	56.0676	40.0106	46.8746	69.9781	55.5765	60.7471	37.6574	56.9061	43.1009	55.2951	44.1622	44.8784	53.2661
RPL13AP17	0	0	0	0	0	0	0	0	0	0	0	0	0	0	0	0	0	0	0	0	0	0	0	0	0	0	0	0	0.4022	0	0	0	0	0.2936	0	0	0	0	0	0	0	0	0	0	0	0.3034	0.2982	0	0
LINC00200	0.8276	0	0.6575	0.554	0.2222	0	0	0	0	0	0	0	1.4658	0	0	0	0	0	0	0	0	1.3907	0	3.4653	0	0	0	0.3062	0	0	0	0.3695	0.8171	0	0.6656	5.1507	0	0	0	0	0.7613	0	0	0	2.5036	0	0	1.0278	0
GATA3-AS1	0	1.3654	0.9862	1.6621	0.4444	1.4468	0.9033	5.0578	0.2781	1.2141	2.4031	0.39	2.0522	1.3736	1.0657	0.5344	1.8349	0.3636	0.766	0.3251	0.9251	0.6953	2.6792	0	1.4763	1.8061	0.6242	0.6124	2.0109	0.3231	0.8299	0.7391	0.4085	2.9362	0.6656	9.2712	1.1521	0.3548	0.3135	0.4165	0.3807	0	1.9562	1.2972	1.4306	0	0	0	1.2341
LINC00999	127.858	176.814	201.183	342.125	224.222	168.189	266.034	83.6834	201.905	150.546	174.627	150.936	239.226	277.47	176.554	412.57	274.617	114.546	91.5358	111.517	200.447	173.142	148.359	243.611	228.242	202.89	119.85	165.659	113.815	137.977	184.647	113.821	192.013	182.045	248.253	97.8625	477.342	236.275	194.357	130.376	339.55	76.7289	286.588	172.954	329.399	174.75	122.838	156.218	224.599
BMS1P5	87.7211	21.163	115.713	103.607	106.889	37.9781	48.7805	55.6356	87.3253	82.9624	80.9052	112.325	76.224	70.7412	74.6004	102.875	121.101	89.4545	71.6201	187.922	107.625	82.399	144.005	108.118	204.03	112.282	61.7978	190.462	121.858	251.719	107.469	203.991	93.9638	169.126	154.409	39.145	271.121	56.408	58.6207	74.56	64.3317	121.151	143.783	49.7242	121.602	103.455	48.8968	69.887	222.953
LOC399815	4.1378	1.3654	10.5194	0.277	0.4444	4.7021	3.6134	5.0578	0.5562	0.8094	7.6099	0.39	2.6385	0.3434	1.7762	0.8016	0.9174	0.7273	1.532	0.9754	0.9251	3.8244	2.0094	1.7327	0	0.9031	0	0.3062	2.0109	0	0.4149	1.8477	4.9025	1.7617	0.9983	18.5424	0.768	0.7095	0	1.6661	1.5226	0	0.9781	0.8648	0.3577	0.3034	0.8945	0.3426	2.0568
LINC01002	56.6877	196.611	50.9533	174.248	73.1111	25.3187	157.633	23.9095	73.1419	62.3229	30.0391	93.6037	87.9507	66.9638	59.325	32.3322	85.3209	28.3636	147.836	60.1479	29.9129	112.647	62.2907	81.7812	45.1761	31.3064	66.7915	29.0898	107.782	73.0276	59.751	76.4967	37.177	33.4728	98.5025	37.0847	96.0061	144.39	56.1129	34.156	56.3378	7.0671	77.2711	44.5356	92.2747	126.815	18.7835	115.108	111.888
MIR100HG	1200.79	496.989	1017.75	735.5	805.556	657.202	945.348	722.803	929.709	512.343	1262.04	859.204	924.362	1475.61	1029.48	874.038	2122.63	635.273	1934.51	989.677	766.016	1257.89	1084.73	1788.1	923.895	1191.45	759.051	768.277	603.66	1588.19	454.357	1480.78	740.68	1552.67	1044.59	358.486	1229.26	815.61	1005.02	1327.5	1363.53	1828.87	1855.48	784.345	1246.07	844.323	1089.74	918.466	1286.71
LINC00938	385.228	308.57	427.679	522.191	486.667	397.866	358.627	325.078	533.408	462.971	358.866	511.7	532.395	527.125	475.311	454.521	597.246	397.091	362.313	454.523	452.702	458.236	582.385	547.171	543.294	526.791	698.502	621.603	493.867	723.813	586.307	663.341	448.167	472.73	579.701	361.576	581.029	448.071	549.53	708.529	521.125	512.367	385.866	523.617	591.917	492.396	688.73	478.932	516.66
LOC400043	62.0668	58.0276	138.396	17.7296	29.3333	163.487	212.737	130.583	57.8461	6.8798	59.6776	112.325	38.112	71.7714	44.0497	71.879	74.0059	75.2727	28.3416	33.4878	34.5386	22.2512	31.1453	106.385	138.481	79.1692	24.3446	61.8541	83.2495	34.575	25.3112	70.2143	79.665	200.25	43.594	113.314	35.7143	222.084	89.3417	76.2262	62.0477	29.2781	122.264	51.4537	46.1373	15.1693	54.8599	49.6746	53.4759
DICER1-AS1	38.8952	53.9315	72.9783	78.6749	47.1111	52.446	69.1057	185.759	73.42	42.8976	60.4786	50.702	55.7021	55.9748	47.2469	78.292	88.6848	42.1818	27.1926	50.7193	82.6459	54.585	83.3891	92.5236	71.4549	64.118	134.832	56.6485	53.4888	81.7521	84.6473	60.2365	64.5491	76.9287	103.161	112.284	132.873	60.3104	51.7241	77.4758	55.9572	78.2433	187.309	160.415	116.595	94.6565	48.8968	43.5081	74.0436
HERC2P2	269.784	154.968	1108.15	583.136	330.222	231.486	356.369	287.374	757.283	388.102	611.595	550.312	562.005	657.619	732.86	457.193	662.078	793.818	983.914	944.16	951.045	693.611	1259.54	394.005	560.124	975.316	867.665	1343.03	783.028	1283.8	617.842	951.589	1216.22	1665.13	1168.05	471.8	871.736	333.836	341.066	446.527	500.569	710.752	1232.91	436.708	1081.9	574.917	221.228	217.883	1428.63
BCAR4	0	0	0.6575	0	0	0.7234	0	0	0	0	0	0	0.2932	0	0	0.8016	0.3058	0	0	0.3251	0	0	0	0	0	0	0.6242	0	0	0	0	0	0.8171	0.2936	0.3328	0	0	0	0	0	0	0	1.4672	0	0	0	0	0	0
CRYM-AS1	0.8276	0	3.2873	1.6621	0.6667	2.1702	1.355	1.3794	1.6686	1.2141	2.0026	1.9501	1.1727	3.434	0.3552	2.9393	0.9174	2.9091	1.532	1.9507	2.467	2.086	1.3396	2.0792	1.4763	0.9031	1.2484	1.531	1.6087	1.9388	1.2448	2.5868	2.8598	2.0553	1.9967	12.3616	4.9923	2.1286	2.8213	2.0827	2.6646	1.0096	0	2.1619	2.5036	2.7305	0.2982	2.3981	2.0568
FLJ45079	0	0	1.3149	0	0	0.3617	0	0	0	0	0.801	0	0	0.3434	0	0	0	0.3636	0.766	0	0	0	0.6698	0	0	0.301	0	0	0.4022	0.3231	0	0.3695	1.2256	0.2936	0	0	0	0.3548	0	0.4165	0	0	0	0	0	0	0	0	0.4114
LINC00909	277.646	166.573	349.112	287.274	322.667	227.145	266.938	256.108	321.769	205.18	252.728	282.761	194.664	139.079	174.778	269.613	267.584	289.091	121.792	302.69	238.995	152.629	284.327	299.749	227.061	318.483	280.275	248.641	223.205	242.348	263.486	219.143	238.995	209.939	220.299	247.232	349.846	322.129	289.655	308.654	261.514	382.13	206.382	352.393	320.815	325.23	197.376	266.187	375.566
LGALS17A	66.6184	84.652	43.7212	0.277	0	81.3817	13.5501	96.0979	1.9467	0.8094	133.774	2.3401	10.8473	6.1813	11.0124	0	0.3058	11.6364	19.5327	0	0.3084	9.0395	0	3.4653	1.1811	2.1072	0	0.3062	86.0647	10.0171	0	0.3695	8.5793	3.2298	4.6589	36.0546	0.384	2.4834	0	4.9984	0	8.0767	50.3729	3.8915	2.8612	0	0	0	0.8227
SIGLEC16	13.6547	12.2882	9.2045	5.8175	6	7.5956	8.5818	13.3342	4.1716	8.4986	6.4083	7.0203	4.1044	7.5549	5.6838	4.8097	5.1988	8.7273	3.83	4.2266	4.0089	12.1686	7.0328	6.2375	6.2006	8.7297	6.8664	7.349	14.4782	10.3402	4.5643	8.1301	9.3964	12.0385	3.6606	11.3314	1.5361	5.6763	6.2696	8.3307	7.9939	4.0384	10.7593	10.3772	6.7954	6.9779	5.3667	6.5091	2.4681
FLJ26850	0.4138	0.6827	2.6298	0.8311	2.4444	1.0851	0.9033	0.9196	3.0592	8.0939	0.4005	0.78	1.4658	2.0604	3.9076	1.8705	3.0581	0.3636	4.5959	1.9507	0.6168	1.7384	3.349	1.7327	6.2006	3.0102	4.9938	4.2869	2.8152	1.9388	1.2448	3.6955	2.4512	4.1107	3.3278	0	2.3041	0.7095	0.3135	3.7488	1.5226	1.0096	0.4891	2.5943	1.4306	10.0117	1.1926	0.6852	2.4681
LINC01144	70.3424	55.2969	69.691	183.667	88.6667	81.7434	93.9476	105.294	93.1655	85.7952	68.489	110.764	80.3283	61.4693	71.7584	157.92	106.728	57.4545	32.5546	84.8574	102.999	51.1082	132.619	120.246	85.0373	121.614	127.341	100.436	63.141	128.283	92.9461	88.6918	74.354	76.9287	103.161	51.5066	178.187	94.3681	90.5956	175.778	119.528	138.314	125.199	195.005	158.798	153.817	81.6935	72.6277	111.888
GBP1P1	134.478	132.44	74.622	37.3983	9.7778	116.105	48.7805	44.6005	46.4437	19.83	142.585	65.1326	55.1158	81.3867	62.167	13.3604	13.1498	31.6364	77.748	24.0592	45.9487	54.2373	44.8761	43.3163	41.9281	37.3269	38.7016	55.4237	113.01	21.6498	13.6929	46.1936	61.2808	42.2814	63.228	62.838	38.7865	34.0576	16.6144	38.3214	16.7491	101.464	56.2416	28.9697	30.4006	52.7892	17.5909	15.4163	37.4332
LOC400794	0	4.7787	0	9.1418	10.2222	0.3617	0	3.6784	1.3905	0	1.2016	0.39	0.5863	1.717	0	1.336	0.9174	1.0909	0.766	3.5764	0.6168	1.3907	0.6698	0.6931	0.5905	0	1.8727	0.9186	2.0109	0.9694	0	1.1086	0.4085	0	0	0	0.384	1.0643	1.2539	0.8331	0	1.0096	2.4453	0.4324	0.3577	0.3034	1.7889	1.7129	0
C1orf220	18.2063	3.4134	49.6055	10.804	14.8889	15.1334	12.1951	11.495	14.4476	2.0235	30.0391	10.9204	11.4336	7.8983	5.6838	18.9718	17.3455	9.8182	6.8939	11.3793	15.0736	10.4302	20.4287	36.7322	12.9918	15.0512	9.9875	11.6359	24.1303	14.864	14.0166	18.4775	26.9635	12.9193	15.3078	15.452	72.8763	9.5787	4.7022	12.9126	6.4712	19.687	24.9419	15.9982	33.9771	15.324	5.3667	9.2498	23.0358
C1orf140	0	0.6827	0.3287	0.554	0.2222	0	0.4517	0	0	0	0	0.39	0	0.3434	0.3552	0	0.3058	0.3636	0.766	0.6502	0	0	0	0	0.2953	1.5051	0	0	0.4022	0.6463	1.2448	0	0.4085	0.2936	1.6639	0	0.384	0	0.3135	0	0.3807	0	0	0	0	0	0	0	0.4114
LINC00114	0	0	0	0	0	0	0	0	0	0	0	0	0	0	0	0	0	0	0	0	0	0	0	0	0	0	0	0	0	0	0	0	0	0	0	0	0	0	0	0	0	0	0	0	0	0	0.2982	0	0
LOC400927	35.4319	19.3812	61.3807	23.7465	20.4089	17.8027	10.1174	9.196	31.9294	22.2744	53.1491	27.149	39.9707	39.6632	39.8934	42.2643	52.6084	27.3855	26.0666	13.8633	36.8391	43.0213	55.6263	40.3257	35.9371	17.4714	34.6629	48.2094	40.744	61.1687	31.4606	58.0118	47.5049	49.9215	52.5391	23.6518	74.1398	23.9539	19.1003	34.4059	16.3684	31.8021	35.667	14.1001	35.0966	26.2156	26.7114	28.7907	81.3122
MIRLET7BHG	12.8271	7.5095	15.4504	6.0945	6.8889	7.9573	9.4851	39.5427	13.6272	5.6657	8.0104	7.4103	11.4336	12.0191	6.3943	13.3604	6.7278	9.4545	6.1279	11.3793	16.0358	21.2082	16.7448	15.5939	12.6965	11.1379	23.0961	13.7794	26.5433	7.432	12.8631	15.8906	16.7501	27.0131	14.6423	45.3258	8.0645	5.3215	8.1505	6.248	8.7552	4.0384	36.6793	9.9448	11.4449	7.5847	2.0871	8.5646	30.0288
LOC400940	0	0	0	0	0	0	0	0	0	0.4047	0	0	0	0	0	0	0.3058	0	0	0	0	0	0.3349	0	0.5905	0	0	0	0	0	0	0.3695	0	0	0	0	0.768	0	0	0	0	0	0	0	0.3577	0	0	0	0.4114
NOC2LP2	35.9988	24.5764	21.6963	32.4119	34	31.1059	16.7118	22.9899	24.1952	22.6629	26.8349	31.2012	23.7467	21.291	23.8011	30.1945	15.9021	26.5455	27.1926	21.1331	25.9039	28.857	26.4568	22.871	31.0032	24.6839	41.1985	18.9849	35.3911	40.0682	30.7054	29.9335	25.7379	25.8387	22.9617	31.9341	43.7788	23.0599	23.8245	25.4087	33.4982	27.259	27.3872	35.0231	24.6781	19.4167	29.2188	19.8698	24.2698
LINC01205	0	0	0	0	0	0	0	0	0	0	0	0	0	0	0	0	0	0	0	0	0	0.3477	0	0	0	0	0	0	0	0	0	0	0	0	0	0	0	0	0	0	0	0	0	0	0	0	0	0	0
MBNL1-AS1	48.7804	17.538	48.3531	71.3227	32.4422	42.5644	44.5664	24.3463	59.6009	58.2193	46.7648	80.3276	47.3615	70.8477	72.405	58.5801	59.1956	64.1491	70.2949	68.2793	55.6534	70.6163	67.006	51.1791	62.65	86.0867	58.4894	76.0775	65.3087	80.3982	85.8506	106.123	64.8391	86.7092	63.2346	35.6528	70.096	40.2519	57.5799	62.493	40.5937	42.1656	61.1762	33.8211	70.5222	51.6606	59.8241	49.0888	67.5237
FLJ42393	0	0	0	1.1081	0	0	0	1.8392	0.2781	0	0	1.17	0	1.717	0.3552	1.8705	0.3058	0	0.383	0	1.2335	0.6953	0.6698	1.0396	2.3621	0.301	3.7453	0	2.8152	0.9694	0.8299	1.1086	1.2256	1.4681	0	1.0301	0	0	0.3135	0	0	2.0192	3.4234	0	0.7153	0.3034	1.7889	0	0
LOC401127	5.3791	3.4134	10.1907	4.7094	12.4444	3.617	3.6134	5.9774	6.9527	2.4282	3.2042	8.5803	5.8634	5.8379	6.7496	10.4211	8.2569	6.9091	3.83	9.7537	10.1765	5.5628	8.0375	9.7029	8.858	4.5154	8.7391	6.4304	6.4347	9.3708	9.5436	7.391	10.2135	12.6257	6.9884	4.1205	16.5131	10.9978	8.7774	6.6646	15.6071	6.0575	9.2921	8.2153	13.9485	8.1914	3.5778	5.4813	10.6952
SYT14P1	0	0	0.3287	0.1441	0.6667	0.3617	0	0	1.3905	0.4006	0	1.17	0	1.0302	1.0835	0.8016	2.1407	0.7418	0	1.6256	1.1749	0	1.6745	1.05	0	0	0.6242	0.9247	0.8043	0.3231	0.8299	0.7391	2.0427	0.2936	0.9983	0	0.7834	0	0.627	1.2579	0	1.5144	0	0	0	0.3034	0.5963	1.0278	0
TMPRSS11BNL	0	0	0	0	0	0	0	0	0	0	0	0	0	0	0	0	0	0	0	0	0	0	0	0	0	0	0	0	0	0	0	0	0	0	0	0	0	0	0	0	0	0	0	0	0	0	0	0	0
FLJ33360	2.8965	2.048	6.5746	6.9256	2.2222	1.0851	3.6134	1.3794	6.3964	2.4282	2.4031	0.78	2.9317	3.434	3.1972	6.9474	2.4465	1.4545	1.915	2.2759	3.3922	7.3012	13.7307	3.8118	5.9054	0.9031	6.2422	8.5738	7.2391	6.7858	8.2988	4.8041	5.7195	4.1107	2.3295	4.1205	16.129	7.0953	2.1944	1.2496	3.0453	3.5336	20.0514	6.0534	13.9485	6.6745	0.2982	4.4536	9.0498
LINC01011	73.2389	137.901	76.5943	66.4859	75.3333	76.3179	108.401	86.9019	78.1478	36.4225	69.6906	49.142	72.4128	62.8429	49.0231	68.9397	98.1649	54.9091	27.9586	40.6405	53.9665	34.0721	87.7428	106.038	36.0227	87.5978	90.5119	62.1603	45.0432	58.4867	52.2822	52.476	58.8295	63.4222	84.5258	41.2053	99.8464	51.796	45.4545	97.4695	57.8605	127.209	163.345	140.957	103.72	62.8009	77.2212	60.6373	76.1004
CASC15	2.4827	0.6827	2.6298	1.1081	2.2222	2.8936	1.8067	0.9196	2.7811	0.8094	1.6021	1.5601	4.6907	2.7472	1.6554	2.6721	3.3639	3.6364	8.0429	2.9261	0.9251	2.086	2.6792	2.7722	0.8858	3.3113	1.8727	0.6124	4.8261	1.6157	2.0747	5.1737	4.0854	2.0553	4.3261	6.1808	3.1452	1.7738	2.5078	2.0827	0	0.5048	4.8906	0.4324	1.799	3.5648	2.0871	1.0278	1.2382
LINC00336	10.7582	12.2882	7.8895	13.2972	9.7778	14.4679	12.1951	22.9899	13.6272	10.9268	2.8036	17.1607	12.3131	7.2115	6.0391	13.6276	5.5046	9.8182	2.681	4.2266	15.7274	11.8209	14.7354	12.4751	13.2871	10.8368	13.7328	17.1477	9.6521	6.4626	12.8631	6.6519	20.4269	5.8724	8.985	12.3616	13.0568	8.8692	14.4201	11.663	6.4712	10.0959	15.1608	15.9982	11.8026	13.9558	5.0686	6.5091	18.9223
LINC00242	4.8454	2.7307	8.6555	4.1027	3.2533	6.5105	5.7724	8.7362	2.0635	0.9268	10.2974	3.8768	2.9317	15.3089	10.0995	6.8966	3.5352	4.7855	9.1536	4.1648	7.0157	33.276	6.7616	5.489	4.1338	5.5358	4.9938	8.8984	7.8383	3.5544	4.0456	14.0724	10.8426	9.666	4.4126	7.2109	2.4117	9.3446	3.1944	2.4992	1.5226	0.9238	7.7907	3.8309	9.5315	3.2948	4.1741	2.0555	7.6265
ZNF815P	52.5499	42.326	77.5805	41.5537	50.2222	55.7012	44.7154	47.8191	34.7633	27.9239	46.8609	32.3713	46.0276	36.4008	30.1954	56.6481	47.7063	40.3636	21.8307	31.8621	46.8738	41.721	52.2438	46.7816	28.641	41.2402	51.8102	21.4346	39.0107	22.296	29.0456	28.4553	50.6588	35.2345	74.8752	111.254	35.7143	41.5078	42.9467	42.4867	40.3501	41.3932	35.2121	51.4537	32.9041	64.0145	21.1688	45.221	37.4332
RASA4CP	78.8828	158.811	191.857	61.6823	90.2356	97.4627	81.2782	179.772	70.4248	79.6722	119.199	151.373	80.3811	85.4835	67.4636	107.105	108.351	59.28	100.257	138.617	105.056	79.5654	148.295	84.1584	99.8981	48.5521	99.2509	65.7093	129.696	97.4725	62.6017	117.287	110.841	114.298	155.178	367.17	100.757	112.284	74.7461	86.0356	137.483	71.4286	170.666	119.909	103.759	92.6511	73.0471	92.4564	114.751
GTF2IRD2P1	374.056	260.783	392.176	546.846	559.778	380.143	413.731	219.784	531.461	474.707	241.915	440.718	441.22	407.964	430.551	479.906	411.314	534.182	376.484	556.612	445.918	399.826	594.776	432.123	543.884	556.893	450.687	523.923	404.585	606.84	422.822	432.373	419.161	591.353	463.228	225.599	542.243	407.982	429.781	438.613	446.135	634.023	385.377	565.991	498.569	439.303	569.767	375.814	535.171
LINC00998	725.768	960.528	572.321	987.315	831.333	822.136	944.896	772.462	810.679	681.91	617.603	806.552	777.778	626.712	781.883	607.899	704.586	656	509	524.1	822.142	761.408	676.49	950.186	682.956	727.875	1428.21	1013.24	677.257	749.018	1076.76	815.965	661.015	672.686	788.353	566.572	777.266	1008.96	1133.23	930.543	862.578	1232.71	1814.4	994.052	1170.96	773.938	896.541	1102.43	724.805
ATP6V0E2-AS1	81.6386	118.861	94.7173	198.951	347.32	262.071	140.519	155.876	252.476	809.87	94.2025	317.929	173.108	40.5972	104.86	127.624	124.458	493.669	71.2639	110.363	417.519	61.1699	124.95	105.179	200.839	752.938	198.958	111.708	151.317	66.9495	182.573	88.3407	1007.26	106.749	436.499	103.188	74.2127	1435.33	814.21	196.201	204.263	73.7153	146.746	133.226	216.91	77.1511	202.6	166.519	186.401
LOC401463	4.1378	0	2.6298	0.8311	0.4444	0.7234	2.2584	0.9196	0	0.4047	2.8036	0	0.5863	1.7342	3.1972	1.336	1.8349	2.9091	0.766	0.6502	0.3084	2.086	1.3396	0.6931	0.5905	3.3113	2.4969	0.6124	0	1.6157	0	0.7391	3.2683	5.8724	1.0216	1.0301	0.768	0.3583	0.9404	0.4165	0.7613	0.5048	2.4453	0	1.4306	0.3034	0.9153	0	0.8227
VLDLR-AS1	37.6539	37.5473	18.7377	24.6552	39.1111	25.3187	28.4553	8.7362	46.1656	30.4087	15.2198	29.6412	26.1067	28.8459	55.7726	34.4779	114.984	17.0909	23.7457	41.941	56.1252	17.0361	39.8694	69.6526	56.6915	45.4545	71.7853	52.9985	35.7933	65.5956	47.3651	41.4265	27.3721	56.0816	99.8869	17.5122	63.3641	43.9911	25.0784	75.8096	17.1297	72.1858	61.1322	58.3719	54.721	54.3425	49.4931	58.5818	62.1144
FAM74A1	0	0	0	0	0	0	0	0.4598	0	0	0	0	0	0.3434	0	0	0	0	0	0	0	0	0	0.3465	0	0	0	0	0	0	0	0	0	0	0	0	0	0	0	0	0	0	0	0	0	0	0	0	0
FAM74A4	0	0	0	0	0	0	0	0	0	0	0	0	0	0	0.3552	0	0	0	0	0	0	0	0	0	0	0	0	0	0.4022	0	0	0	0	0	0	0	0	0	0	0	0	0	0	0	0	0	0	0	0
ZNF674-AS1	92.6865	56.6623	103.222	223.559	148.889	126.955	84.9142	77.2462	136.55	152.975	89.3161	156.396	148.344	268.885	124.334	142.155	145.871	143.273	241.67	161.912	134.145	275.706	155.727	143.464	171.256	208.91	125.468	246.191	127.086	208.419	182.573	312.639	143.397	290.978	159.401	60.7777	166.667	132.683	169.279	200.771	156.452	221.101	74.8258	163.441	174.177	183.245	257.305	98.3214	174.414
FAM224B	0	0	0	0	0	0	1.355	0	24.1952	0	0	0	0	0	0	0	0	0	0	0	0	0	0	20.4453	24.8025	0	29.3383	0	0	0	6.2241	0	17.1586	0	0	0	10.7527	0	2.8213	4.1654	0	0	0	0	2.1459	0	0	23.2957	0
GOLGA2P3Y	0	0	0	0	0	0	0	0	0	0	0	0	0	0	0	0	0	0	0	0	0	0	0	0	0	0	0	0	0	0	0	0	0	0	0	0	0	0	0	0	0	0	0	0	0	0	0	0	0
MSLNL	0	0	0	0	0	0.7234	0	0	0	0	0	0	0	0	0	0	0	0	0	0	0	0.3477	0	0	0	0	0	0	0	0	0	0	0	0	0	0	0	0.3548	0	0	0	0	0	0	0	0	0	0	0
MGC57346	196.959	114.69	216.821	257.655	200.553	181.572	161.247	162.769	244.706	277.535	185.061	216.459	183.524	176.51	242.529	227.127	357.852	204.364	114.803	284.483	249.874	123.077	262.224	237.373	312.161	241.875	115.699	282.937	204.022	345.136	201.66	229.12	228.781	223.152	287.188	145.125	301.459	199.024	205.016	244.923	218.286	321.282	86.8419	135.336	184.793	190.554	173.277	162.145	256.841
ZNF833P	22.3441	9.5575	27.6134	21.8849	23.1111	13.3828	20.7769	8.2764	27.8106	23.877	15.2198	30.0312	18.1765	9.9587	19.5382	25.1176	17.4312	33.4545	20.2987	27.3104	20.0447	9.3872	31.8151	24.2571	15.9445	29.1993	28.7141	13.7794	29.7607	21.6498	29.8755	26.9771	27.3721	35.2345	17.97	6.1808	20.7373	24.8337	21.6301	24.1591	14.8458	30.2877	26.8982	26.8078	33.6195	24.2709	15.5039	20.8976	39.9013
RPL21P44	3.724	0.6827	2.9586	1.6621	1.7778	0.3617	1.355	3.2186	1.3905	2.0235	1.6021	1.9501	1.759	1.3736	2.1314	1.336	2.7523	2.9091	2.298	2.2759	1.2335	2.4337	0.6698	1.0396	1.1811	1.2041	3.1211	0.9186	3.6195	3.2313	1.6598	2.9564	4.0854	3.8171	0.6656	8.2411	1.9201	1.0643	2.5078	1.2496	1.9033	0.5048	0	1.7295	1.4306	1.5169	0.5963	1.3703	2.4681
LINC01000	897.072	311.984	1409.93	995.349	731.333	534.587	515.808	361.402	920.253	808.984	912.787	750	587.511	806.999	715.098	992.678	1102.14	1033.82	920.72	811.184	1032.77	862.929	1299.4	985.532	1024.29	854.907	442.572	1063.16	1076.61	1482.53	593.776	810.791	1128.38	1301.62	1000	488.282	1440.09	649.224	551.724	1107.57	972.208	744.573	1499.45	458.76	774.321	794.265	672.332	694.759	1838.75
LOC402644	0	0	0	0	0	0	0	0	0	0	0	0	0	0	0	0	0	0	0	0	0	0	0	0	0	0	0	0	0.4022	0	0	0	0	0	0	0	0.384	0	0	0	0	0	0	0	0	0	0	0	0
FAM92A1P2	0	0	0	0	0	0	0	0	0	0	0.4005	0	0	0	0	0	0	0	0	0	0	0	0	0.3465	0	0	0	0	0	0	0	0.7391	0.4085	0	0	1.0301	0.384	0	0	0	0	0	0	0	0.3577	0	0	0	0.4114
WDFY3-AS2	98.0656	6.8268	76.2656	96.4045	113.111	43.7653	98.916	7.3568	90.3845	74.8685	56.0729	148.986	115.216	84.134	115.808	65.1988	227.217	66.5455	51.7043	130.375	90.047	50.4129	109.511	95.2959	76.1792	101.746	13.1086	91.2501	59.9236	99.8475	65.1452	76.1271	61.6893	78.1032	100.499	0	119.432	69.5344	81.5047	124.961	112.676	130.742	25.92	32.8612	65.8083	104.061	112.105	86.6736	143.974
NPSR1-AS1	0	0	0	0	0	0	0	0	0	0	0	0	0.2932	0	0	0	0	0	0	0	0	0	0	0	0	0	0	0	0	0	0	0	0	0	0	0	0	0	0	0	0	0	0	0	0	0	0	0	0
SPATA31B1P	0	0	0	0	0	0	0	0	0	0	0	0	0	0	0	0	0	0	0	0	0	0	0	0	0	0	0	0	0	0	0	0	0	0	0	0	0	0	0	0	0	0	0	0	0	0	0	0	0
LOC407835	96.4105	116.055	50.6246	42.6618	50	74.1478	67.299	63.4522	73.1419	71.6309	58.8765	50.312	76.224	71.7714	48.6679	74.2839	42.8134	41.4545	52.0873	54.6208	61.3677	68.1443	60.6162	58.2171	69.3881	61.7098	58.0524	45.0126	86.0647	97.2624	72.1992	55.0628	98.8663	56.6689	50.5824	92.7118	82.5653	70.9534	47.6489	72.8939	80.7001	46.946	51.8401	66.5872	46.8526	59.7671	67.6804	38.7119	40.3126
MIR17HG	26.4818	4.7787	50.2959	37.1213	13.5556	15.9146	17.1635	66.211	45.0532	13.7596	18.8245	23.0109	26.9716	141.139	33.3925	13.6276	64.5258	35.2727	82.7269	35.7636	28.0626	182.182	28.8011	64.1081	44.5855	37.6279	54.9313	67.0596	22.5216	138.623	52.2822	247.598	36.7685	102.474	69.5507	140.098	62.596	23.7694	36.3636	62.0639	33.1175	28.2686	141.338	29.4021	69.0272	34.8894	47.4061	27.4067	84.3274
PRR26	2.4827	2.048	0.6575	6.3716	1.7778	1.8085	0.4517	0.4598	1.1124	1.2141	1.6021	0.78	0.2932	1.0302	1.7762	0.8016	2.7523	1.4545	2.298	1.3005	2.467	2.4337	1.3396	1.0396	2.0669	0.602	2.4969	0.9186	2.0109	1.6157	0.4149	2.2173	2.4512	2.0553	3.3278	2.0603	1.1521	1.7738	1.2539	1.6661	1.142	0.5048	2.4453	1.2972	1.7883	3.6406	1.4908	1.0278	1.6454
FAM35BP	242.474	159.747	195.924	394.76	318.889	269.825	284.101	392.208	303.97	221.773	279.964	340.094	355.321	328.294	306.217	297.937	274.005	281.091	251.628	255.547	242.695	284.05	256.531	306.333	320.957	284.166	333.333	248.029	295.596	312.468	234.44	310.421	191.605	273.068	257.571	154.52	319.508	277.783	317.555	376.132	306.813	419.99	216.652	353.69	260.73	402.29	270.721	311.408	331.139
LINC00596	0	0	0	0	0	0	0	0	0	0	0	0	0	0	0	0	0.3058	0	0	0	0	0	0.3349	0	0	0	0	0	0	0	0	0	0	0	0	0	0	0	0	0.4165	0	0	0	0.4324	0	0	0	0	0
HCG18	567.109	302.904	615.575	609.105	451.267	577.322	436.852	462.714	547.758	629.603	467.255	640.885	552.202	652.11	784.131	519.816	620.65	586.316	707.281	633.234	551.242	729.69	674.334	529.977	680.655	493.781	557.622	756.378	642.53	780.542	500.332	693.725	563.493	612.003	668.952	555.467	776.613	540.417	502.677	752.74	545.883	656.739	359.946	703.342	501.72	647.517	627.066	573.046	726.446
LINC00593	1.6551	0	1.3149	0	0	0.7234	0	0.4598	0	0	3.6047	0	0.2932	0	0	0	0	0.3636	0.766	0	0	1.043	0	0	0	0	0	0.3062	0.8043	0	0	0	1.2256	0.2936	0	1.0301	0	0.3548	0	0.4165	0	0	0	0	0	0	0	0	0
CNTFR-AS1	0	0	0.9862	0.277	0	0	0	0	0	0	0	0	0	0	0.3552	0	0.3058	0.7273	0	0	0	0	0	0	0.2953	0.301	0	0	0	0	0	0	0.4085	0.2936	0	0	0	0	0.3135	0	0	0	0	0	0	0	0.2982	0	0
TTTY9B	0	0	0	0	0	0	0	0	0	0	0	0	0	0	0	0	0	0	0	0	0	0	0	0	0	0	0	0	0	0	0.4149	0	0.4085	0	0	0	0	0	0	0	0	0	0	0	0	0	0	0	0
ATP5EP2	64.1357	106.498	34.5168	22.716	20	40.1483	34.327	162.769	30.5917	21.4488	35.2458	23.0109	29.6101	24.7251	20.9591	32.3322	21.1009	39.2727	20.6817	20.4828	32.9967	41.0256	21.0985	24.2571	20.3735	31.0054	88.015	21.1284	54.6954	52.3472	47.3029	26.6075	26.1465	33.7664	20.2995	132.887	34.1782	30.51	31.0345	31.2402	38.4468	20.1918	144.272	95.9893	43.2761	23.0573	29.517	25.0086	27.972
LINC01555	0	0	0	0	0	0	0	0	0	0	0	0	0.2932	0	0	0.5344	0	0	0.383	0.3251	0	0	0	0	0	0.301	0	0	0	0	0.4149	0	0	0.5872	0	0	0	0	0	0	0	0	0.4891	0	0	0	0.2982	0	0
THAP7-AS1	5.0274	92.3595	82.3932	137.349	52.6489	108.751	83.9205	111.326	45.8124	74.743	93.9662	60.3354	45.2946	74.7659	70.4973	97.9719	121.067	35.1091	29.0732	67.4405	114.495	57.4394	111.34	100.32	102.257	85.3943	128.433	87.0734	61.102	84.7217	85.0622	53.3888	121.083	133.031	98.4759	81.1537	72.8533	81.1778	90.768	148.266	76.3301	88.0162	100.042	76.0694	99.1094	105.254	75.4264	43.1278	45.4792
LINC00575	0	0	0	0	0	0	0	0	0	0	0	0	0	0	0	0	0	0	0	0	0	0	0	0	0	0	0	0	0	0	0	0	0	0	0	0	0	0	0	0	0	0	0	0	0	0	0	0	0
FAM35DP	73.6526	32.0859	68.3761	104.161	93.5556	58.5948	75.8808	109.892	101.231	65.9652	79.7036	76.4431	92.3483	103.021	98.4014	73.215	79.2047	98.5455	57.4493	84.5322	64.4515	85.528	73.0074	72.0783	81.4941	91.8122	56.804	80.839	86.4669	94.0311	58.0913	86.105	65.7747	72.5244	70.2163	40.1751	94.086	85.1441	90.5956	97.8861	94.0232	114.084	80.6945	88.2064	75.1073	95.2632	75.7305	83.5903	109.42
LOC440040	0	0	0	0	0	0	0	0	0	0	0	0	0	0	0	0	0	0.3636	0	0	0	0	0	0	0	0	0	0	0	0	0	0	0	0.2936	0	0	0	0	0	0	0	0	0	0	0	0	0	0	0
LINC00167	4.9653	2.048	1.3149	9.1418	5.3333	4.3404	4.5167	9.6558	3.6154	3.6423	4.8062	6.2402	5.277	4.8077	6.7496	6.413	5.5046	4.7273	1.149	5.5271	4.9341	1.7384	8.7073	8.6633	4.7243	3.9133	8.1149	9.7987	5.2282	10.0171	10.7884	7.391	6.1281	6.166	3.6606	9.2712	9.6006	5.6763	4.7022	9.1638	4.5679	9.0863	15.6498	7.7829	9.6567	10.6185	4.1741	5.1388	7.8157
FAM66C	25.2405	8.8748	20.0526	36.2902	46.6667	24.957	29.3586	14.7136	50.8934	50.9915	20.026	55.3822	38.6983	24.7251	11.7229	31.7978	23.8532	41.0909	34.0866	46.8178	29.6045	50.0652	67.3141	28.4155	50.7862	30.1023	29.3383	48.3809	35.7933	46.5309	23.6515	40.6504	37.9941	34.3537	35.9401	20.6026	56.4516	48.2483	30.721	38.7379	30.8335	44.9268	19.5623	27.2402	41.4878	34.8894	56.9469	36.999	64.9938
DDX12P	29.3783	46.4221	135.766	17.4525	14.6667	39.4249	25.2936	50.1181	39.7692	21.4488	94.1224	30.8112	23.4535	26.7855	9.9467	33.6682	43.425	63.2727	53.2363	35.1134	27.1375	45.1977	35.8339	21.4849	35.1369	35.2197	48.0649	25.1091	51.0758	34.575	20.332	37.694	62.9149	49.3283	39.9334	166.881	52.6114	19.5122	16.6144	28.741	19.4137	12.6199	47.4386	34.1584	40.0572	25.7878	19.678	16.444	50.5965
FLJ12825	0.4138	3.4134	1.9724	1.1081	1.1111	1.4468	2.71	0.4598	1.9467	0	2.0026	1.9501	0.2932	1.3736	1.0657	2.9393	0.9174	0.3636	0.383	0.6502	0	0.3477	0	1.0396	1.7716	0	0.6242	0.6124	0.4022	0.9694	0	0.3695	1.2256	1.7617	2.3295	3.0904	0.768	4.612	0.627	1.6661	0	1.0096	0.4891	2.1619	1.4306	0	0.2982	0.3426	0
LOC440173	18.62	0	7.5608	3.8783	2.2222	0	0	0	1.9467	2.0235	10.013	9.3604	4.1044	1.3736	1.421	0.8016	0	6.1818	1.532	1.6256	0.6168	8.3442	5.0234	4.1584	4.7243	1.8061	0.6242	17.1477	0.4022	2.585	4.1494	0.7391	3.2683	2.349	7.3211	0	3.0722	14.9002	0.627	7.9142	0	0	9.7811	7.7829	1.073	7.2813	2.6834	2.7407	1.2341
LINC00238	0	0	0	0	0	0	0	0	0	0	0	0	0	0	0	0	0	0	0.383	0	0	0	0	0	0	0	0	0	0	0	0.4149	0	0	0	0	0	0	0	0	0	0	0	0	0	0	0	0	0	0
CXADRP3	2.4827	1.3654	0	0.8311	0.6667	0.7234	0	0	1.1124	1.2141	0.4005	0.39	5.5702	1.0302	1.0657	0	0.3058	0.7273	1.915	0.9754	0.3084	2.7814	1.0047	0.3465	1.4763	1.2041	0.6242	0.9186	2.0109	0.6463	1.2448	1.8477	1.6342	1.4681	0.9983	0	3.0722	0.7095	1.5674	0.8331	2.284	1.5144	0.9781	1.7295	0.3577	0.9102	0.8945	0.6852	1.2341
NF1P2	0	0	0	0	0	0	0	0	0	0	0	0	0	0	0	0	0	0	0	0	0	0	0	0	0	0	0	0	0	0	0	0	0	0	0	0	0	0	0	0	0	0	0	0	0	0	0	0	0
WHAMMP2	74.894	32.7685	141.354	130.756	84.2222	60.4033	56.9106	53.7964	159.911	79.7248	80.5047	117.395	77.983	63.8731	116.163	109.555	148.624	118.909	42.5124	129.725	108.858	70.9257	173.811	125.444	125.489	142.083	105.493	131.67	119.043	139.916	104.979	106.061	138.494	123.908	152.745	81.3804	151.306	74.8559	75.2351	114.547	92.5006	146.391	76.2929	84.3149	166.667	99.814	43.5301	72.2851	171.534
CATSPER2P1	61.1979	52.9007	24.405	33.6086	53.3711	44.8323	35.2846	33.1101	20.4464	62.7034	36.6797	40.0312	55.4412	41.3905	35.7762	56.3248	41.1926	39.36	46.1088	28.6727	61.9228	37.5593	52.9437	50.0113	30.7463	43.1156	41.9538	60.8926	42.1556	28.833	68.1162	51.0163	56.1822	43.1094	44.5923	16.5233	72.6344	45.0483	43.768	45.2275	23.2698	37.4255	42.0687	34.6426	31.9206	53.3474	60.0089	34.7277	27.2974
TTLL13P	17.9621	15.5514	11.0914	9.1723	8.4378	8.4673	3.8528	12.5801	6.2212	2.5172	8.3509	5.975	2.3248	3.8152	3.0515	4.7189	4.0734	7.96	8.3455	5.5629	16.1036	9.6549	14.4307	13.1612	13.6296	5.4214	18.5518	10.4693	4.444	6.9635	25.473	15.085	9.376	19.2938	10.183	10.3425	21.2826	15.0067	5.2696	1.7203	3.3117	11.1358	12.7937	12.297	7.7718	3.4859	4.3023	5.4676	11.6742
SNX29P2	91.4534	0.6827	191.617	21.9957	10.6822	42.8538	40.0949	127.695	15.8965	18.4986	239.76	9.8791	11.8763	32.6234	16.8135	16.5883	22.0581	43.96	112.562	17.1991	20.0262	49.8844	18.7609	22.0532	15.2742	20.2197	2.4969	9.768	39.8753	31.7702	10.9751	28.4109	107.013	26.5022	28.6722	399.238	47.5384	12.4239	14.953	39.8251	14.6935	21.5346	13.4246	5.6988	26.9421	8.7648	7.576	13.6006	49.3172
SMG1P2	123.848	43.0087	287.304	96.6815	106.107	98.215	116.983	45.9339	204.975	87.1388	161.979	88.986	245.667	148.989	169.961	115.247	109.825	117.604	160.437	262.463	137.319	265.989	103.744	149.448	70.4953	124.097	59.3009	122.049	122.61	168.099	93.361	153.27	108.798	146.784	165.338	93.2578	101.417	75.3064	97.8056	110.703	72.5083	150.727	71.3681	64.5766	69.8104	111.431	91.3029	80.1645	104.842
CDIPT-AS1	0	4.0961	0.9862	1.1081	0.2222	0.3617	0.4517	1.8392	1.9467	0	0.801	0.78	0	0.6868	0.7105	0.2672	0.6116	0.3636	1.532	1.6256	0.6168	0.6953	0	0.3465	0.8858	0	1.2484	0	0.4022	0.3231	0	0	0.4085	0.2936	0.6656	0	0.384	0	0	0.4165	0.3807	1.0096	0.9781	0.4324	1.4306	1.2135	0	0	0.4114
YBX3P1	34.7574	19.7977	15.4504	13.0201	11.5556	15.5529	10.8401	22.0703	21.4142	14.569	12.0156	22.2309	26.0921	45.6727	26.9982	30.1945	18.3486	21.0909	32.9376	16.5813	18.5028	39.9826	19.7589	16.2869	22.1451	17.1583	25.593	21.7408	28.9564	51.0547	29.4606	42.4982	23.6952	22.9024	24.6256	17.5122	17.6651	15.9645	19.7492	18.3276	25.5043	11.1055	33.745	9.0801	15.7368	17.5964	35.48	12.6756	20.1563
SUZ12P1	125.375	138.584	186.391	187.823	119.556	128.402	125.565	307.146	224.988	133.954	155.803	174.727	154.5	184.065	181.528	190.787	180.733	206.546	184.987	169.39	226.66	234.333	170.797	168.76	250.092	142.384	355.181	189.543	220.792	335.41	233.61	215.078	218.16	168.245	227.621	352.305	168.587	180.931	148.276	193.69	104.682	160.525	253.821	241.27	218.526	108.916	112.105	121.617	231.181
TBC1D3P2	0	0	0	0.277	0.2222	0	0	0.4598	0	0	0	0	0	0	0	0	0.3058	0	0	0	0	0	0	0	0	0	0	0	0	0	0.4149	0	0	0.2936	0	0	0	0	0	0	0	0	0	0	0.3577	0	0	0	0.4114
PLEKHM1P1	195.56	161.221	433.172	199.729	177.56	184.881	162.159	147.126	272.269	117.964	252.124	148.315	147.335	220.465	202.153	214.555	205.492	259.6	287.982	380.629	268.571	318.759	300.616	299.409	228.231	283.913	185.649	279.13	351.003	329.742	216.838	308.618	331.795	305.615	342.223	237.167	327.78	179.253	140.95	225.28	184.838	139.924	262.37	170.792	240.583	174.872	108.471	228.332	341.033
LOC440461	4.5516	18.4323	6.9034	3.3243	3.3333	3.9787	5.4201	40.0025	6.9527	2.0235	14.0182	3.1201	2.9317	6.1813	1.0657	2.4049	0.6116	3.2727	4.5959	1.3005	4.0089	4.5198	2.6792	1.3861	2.3621	6.3215	6.8664	1.8373	2.8152	1.2925	5.3942	5.1737	8.1708	2.349	6.9884	38.1149	2.3041	1.7738	2.1944	2.9158	2.284	0.5048	7.3359	6.4858	2.5036	1.2135	0.2982	5.1388	2.8795
BAIAP2-AS1	1081.62	936.634	930.309	1298.69	1697.78	1154.9	1149.05	1231.8	1455.61	1670.17	724.141	1556.55	1057.75	898.001	1269.63	1445.06	1214.37	1328.73	971.275	1370.07	1428.42	857.366	1421.97	1250.97	1521.22	1172.49	1200.37	935.773	1173.13	1095.41	1032.37	1063.93	1220.71	1046.17	1152.41	449.137	1272.27	1239.56	1431.97	1229.2	1289.3	1018.68	1162.49	1343.85	1130.19	1106.45	1178.89	1414.18	1322.91
CLEC4GP1	0	0	4.931	0	0.2222	2.5319	0.9033	4.598	0.2781	0	3.6047	0	4.6907	0.6868	0.3552	1.0688	0.6116	4	0	0	0.6168	0.3477	0.3349	2.0792	0	0.602	0	0	1.2065	0	0.4149	1.8477	1.6342	0	0.3328	19.5725	1.1521	0	0	0	0.3807	0	4.4015	2.1619	0.7153	0	0.2982	0.3426	1.6454
LINC00982	136.961	122.199	201.183	198.904	187.333	243.422	135.953	310.364	367.656	109.672	163.012	122.075	258.868	221.152	184.014	322.788	292.66	166.546	84.6419	140.128	145.864	216.949	426.658	336.135	316.232	192.354	544.32	272.832	411.422	212.297	385.477	301.922	122.153	343.83	303.827	85.5009	513.441	180.931	209.718	156.201	149.219	190.308	579.044	666.737	251.431	288.824	111.509	221.309	347.594
P2RX6P	0	0	0	0	0	0	0	0	0	0	0	0	0	0	0	0	0	0	0	0	0	0	0	0	0	0	0	0	0	0	0	0	0	0	0	0	0	0	0	0	0	0	0	0	0	0	0	0	0
MIAT	311.124	149.745	713.501	69.8877	50.7756	210.406	154.471	130.601	64.2592	27.1671	362.599	35.5421	154.494	117.839	61.325	39.6724	59.0029	148.065	219.292	38.6963	52.1378	248.768	51.4836	74.206	53.1601	57.7965	23.0961	61.7592	208.972	91.2845	46.8755	143.333	448.984	158.294	163.394	289.848	152.446	37.357	29.2508	67.154	33.1175	40.3836	108.894	35.4555	62.5823	47.6468	32.0215	27.7493	123.55
ACTR3BP2	0	0	0	0	0	0	0	0	0	0	0	0	0	0	0	0	0	0.3636	0	0	0	0	0	0	0	0	0	0	0	0	0	0	0	0	0	0	0	0	0	0	0	0	0	0	0	0	0	0	0
LOC440896	0.4138	0	8.8757	0.554	0	1.4468	0	1.8392	0	0	5.2068	0	0	0.6868	0.7105	0	0	1.0909	2.298	0.3251	0	0.6953	0.6698	0	0.2953	0	0	0	6.8369	0	0	0.7391	7.7622	1.7617	0.9983	13.3917	0.768	0	0	0	0	0	0	0.4324	0	0	0	0	0
FAR2P1	33.9299	6.8268	23.6686	70.9183	30.4444	37.6164	23.9386	42.7613	49.2248	21.8535	21.6281	33.9314	6.1566	20.9476	52.2202	42.2189	37.003	25.4545	19.1498	31.8621	37.6224	20.1651	47.5553	51.633	57.5773	34.0157	59.3009	35.5202	18.4999	42.007	44.3983	26.9771	29.8233	26.7195	38.6023	24.7232	69.1244	55.6984	37.3041	68.7285	24.743	49.9748	26.4091	27.6726	79.3991	47.0248	33.9893	29.4622	54.2986
LINC01124	8.6894	12.2882	8.8757	1.3851	3.1111	8.319	7.6784	6.897	3.0592	2.0235	8.4109	1.17	6.7429	3.0906	6.3943	7.4818	6.422	4.7273	0.383	1.6256	8.3263	1.7384	7.0328	5.198	3.248	2.1072	7.4906	2.7559	3.2174	5.1701	8.7137	4.065	6.1281	2.9362	5.3245	7.2109	5.7604	3.1929	3.7618	6.248	3.4259	4.5432	2.9343	9.5125	4.2918	8.1914	1.7889	3.7684	3.2908
THUMPD3-AS1	234.613	169.304	406.64	320.517	214.667	188.082	159.892	224.841	326.775	188.183	301.993	219.189	312.225	319.366	264.654	271.751	289.908	264.364	243.968	189.547	292.653	378.618	341.259	322.273	450.579	288.682	277.778	512.593	358.335	554.816	319.502	610.865	352.16	601.042	359.401	351.275	549.923	267.495	250.47	342.393	205.557	253.407	498.349	306.993	565.093	246.35	228.086	221.309	510.078
EEF1A1P9	10017.2	12858.2	11273.2	10190.9	10480	11156.2	13025.3	12570.4	9135.79	8149.74	8879.14	8617	6521.25	6822.06	9051.86	10543.2	9656.86	10670.9	9354.27	12422.7	9198.37	7756.98	9159.08	10866.5	11075.8	10855.2	8137.33	6588.99	6828.47	9711.06	7847.3	7870.29	7327.14	9319.83	7437.6	11733.2	7458.91	15804.9	10204.4	11683	12993.5	13036.9	7253.21	10965.3	9351.93	9164.99	8955.87	12687.6	8756.07
GUSBP5	12.4134	1.3654	11.5056	22.439	8	10.1275	5.8717	5.5176	11.1242	17.8066	5.6073	7.0203	12.8994	10.6455	11.3677	13.3604	7.0336	9.8182	10.3409	13.3301	14.4939	4.1721	16.075	13.8612	16.2398	9.6328	7.4906	6.7366	14.4782	8.0783	16.5975	13.3038	12.6647	7.9278	13.6439	30.9039	13.0568	11.3525	15.047	14.5788	6.4712	14.6391	15.6498	9.9448	17.1674	16.3828	5.963	13.7033	19.745
CRSP8P	110.479	96.9402	108.153	130.202	134.667	109.956	106.143	74.0276	114.58	116.957	93.3213	113.105	83.8464	81.7301	107.282	86.041	82.2628	119.636	112.984	107.616	115.334	117.862	90.422	101.533	131.394	136.364	95.5056	134.425	121.858	125.698	98.3402	109.386	123.379	128.606	103.494	106.103	87.1736	113.88	113.793	95.8034	145.032	123.17	86.5631	121.068	114.807	89.1955	98.6881	103.46	119.293
NR2F1-AS1	73.2389	43.6914	60.4865	27.1484	31.1111	37.9781	38.8437	54.716	32.8165	18.6159	38.45	25.741	27.8511	37.7744	66.0746	29.9273	50.7644	57.0909	70.8541	30.5617	41.9397	35.4628	39.8526	55.4449	23.6215	46.6586	21.8477	20.8222	32.9781	39.0989	34.8548	64.3016	52.2929	35.5282	44.2596	60.7777	23.8095	44.3459	41.6928	27.4914	12.5618	23.7254	90.4756	32.4288	44.3491	26.698	19.3798	21.9253	45.2489
C5orf56	149.474	185.729	234.602	96.2466	77.5111	190.878	104.413	198.651	112.018	68.5512	172.873	84.259	86.221	147.063	103.858	110.432	149.125	102.582	132.06	99.3221	124.151	142.345	134.722	171.176	125.648	100.117	129.251	111.025	151.357	111.348	80.1328	177.834	128.608	136.314	165.78	427.587	183.452	83.1361	78.7586	105.5	62.7253	135.437	236.019	140.547	151.549	108.024	65.9213	74.0734	123.439
LINC00602	1.6799	0.867	5.2827	5.9505	28.7889	8.0658	1.7254	13.4123	10.6654	48.9842	3.2042	7.8432	3.905	3.1524	7.8224	6.9955	0.3058	35.7636	3.4891	0.9168	25.9872	7.5863	4.6048	1.3237	11.917	28.4497	11.3358	1.4637	32.5759	0.3684	5.4647	3.544	65.1823	6.768	36.4193	1.1125	0.4954	27.6683	26.5549	0.529	1.4922	0	0	7.0868	3.2189	8.4978	9.4395	4.6317	3.5582
RNF216P1	341.781	200.687	291.256	388.388	329.707	304.548	301.242	232.658	377.39	254.148	312.406	313.963	254.178	248.934	274.6	352.399	327.828	289.051	263.884	381.045	359.88	294.738	354.926	290.316	360.177	323.299	299.625	339.279	221.174	347.657	266.39	293.422	323.513	278.94	274.759	216.328	313.364	233.792	313.48	271.582	311.761	301.848	341.851	342.881	390.2	303.69	254.621	272.354	255.45
PMS2CL	85.2384	35.4992	143.327	112.472	91.1111	94.4027	71.8157	89.6607	96.2247	88.2234	67.2875	111.934	100.557	56.3182	90.2309	99.4015	108.257	129.091	75.833	133.301	166.217	83.442	182.853	120.246	107.478	109.573	71.7853	113.603	76.8148	140.239	141.909	85.3659	122.97	115.393	111.814	71.0791	98.3103	141.552	95.6113	98.3026	73.4676	84.3009	125.688	59.2366	103.72	114.983	116.577	81.1923	107.363
LOC441204	6.6205	8.8748	11.8343	4.9864	2.6667	6.8722	7.2267	6.4372	6.6745	1.2141	4.4057	1.17	7.0361	6.8681	3.9076	5.077	4.2813	2.5455	4.9789	9.7537	5.2425	5.2151	7.7026	2.4257	2.3621	4.8164	0.6242	3.3683	8.8478	4.847	9.9585	9.6083	7.3537	3.2298	9.6506	16.4821	3.8402	1.4191	1.2539	2.9158	5.7099	3.5336	6.3577	3.0267	3.9342	0.3034	4.1741	3.0833	10.2838
ZNRF2P1	68.2735	17.0669	47.666	52.3576	66.6667	37.2547	32.972	12.8744	69.5265	74.0591	37.2484	67.0827	61.2724	78.2961	79.5737	79.8953	79.2047	55.6364	53.6193	76.4041	76.1699	77.5315	78.0308	58.5636	67.6164	55.0873	38.7016	82.6763	76.0105	65.2725	88.3817	108.278	86.2016	47.8602	128.12	6.1808	68.7404	53.2151	44.2006	49.1513	53.6732	20.6966	17.117	17.7278	44.7067	47.6316	86.7621	64.7483	60.8803
RP9P	139.857	228.014	151.545	133.526	122.889	164.21	160.795	570.61	162.692	86.1999	128.968	113.105	121.372	76.5791	107.638	151.774	132.416	145.818	108.771	134.601	177.935	128.64	140.321	218.661	142.91	142.685	252.185	109.316	117.434	122.144	209.544	131.929	129.098	196.433	127.454	356.425	139.017	103.237	171.16	114.964	100.495	122.665	288.544	347.205	176.681	134.703	66.1896	154.505	120.115
SPDYE7P	6.6205	1.3654	9.5332	5.2635	6	2.8936	3.6134	11.9548	5.0059	8.9033	6.4083	7.8003	4.1044	6.1813	6.3943	5.6114	6.1162	4.7273	6.8939	4.8769	10.1765	7.6488	7.3677	6.2375	7.0864	3.3113	6.8664	9.1863	12.8695	14.864	4.5643	9.2387	10.622	8.2214	4.3261	13.3917	11.5207	4.9667	4.7022	8.7473	7.2326	3.5336	13.6936	5.621	4.6495	6.6745	7.1556	3.7684	13.1633
DTX2P1-UPK3BP1-PMS2P11	24.4212	13.8925	56.693	35.4259	21.0778	29.4385	18.3559	12.9617	34.2237	20.3845	30.5918	29.9727	53.3539	56.9432	41.3854	58.4999	56.2476	23.6145	44.956	42.3832	49.5197	47.3638	46.8252	50.6281	40.8917	29.5515	23.8077	61.2723	52.6483	48.2338	24.5477	64.7413	60.2717	83.6996	58.6889	17.6255	70.0691	18.6962	19.2633	25.8461	25.9687	29.2428	43.8049	19.894	24.7961	46.9702	25.4919	34.6592	33.4759
OR2A9P	563.153	246.447	582.84	856.005	752	607.288	530.262	546.241	787.04	754.755	412.136	515.211	395.192	518.54	343.517	432.076	730.274	868.364	307.928	1121.35	1200.52	620.947	925.653	749.545	743.486	676.4	722.222	505.856	425.9	1288.32	427.386	1139.32	544.173	1142.77	996.672	329.642	1577.57	610.2	735.423	1061.34	710.313	983.846	688.593	879.902	787.554	732.677	670.543	623.159	1122.99
FAM90A7P	0	0	0	0	0.2222	0.3617	0	0	0	0	0	0	0.2932	0	0	0.2672	0.3058	0.3636	0	0	0	0	0	0.3465	0.8858	0.602	0	0	0.4022	0.3231	0	0	0	0.5872	0.3328	0	0.384	0	0.627	0.4165	0	0	0.4891	0.4324	0.3577	0.3034	0	0	0.4114
REXO1L6P	0	0	0	0	0	0	0	0	0	0	0	0	0	0	0	0	0	0	0	0	0	0	0	0	0	0	0	0	0	0	0	0	0	0	0	0	0	0	0	0	0	0	0	0	0	0	0	0	0
SUGT1P1	4.1378	0.6827	5.5884	8.3107	13.3333	2.8936	9.9368	9.196	6.6745	7.2845	10.4135	10.1404	6.1566	11.3323	13.8544	6.1458	8.8685	7.2727	4.9789	4.8769	5.5508	8.3442	18.0844	14.5543	7.677	8.1276	6.8664	9.7987	4.4239	20.0341	7.4689	13.3038	6.5366	11.1576	6.3228	1.0301	9.6006	17.7384	8.1505	9.1638	9.8972	7.5719	2.9343	10.8096	8.226	6.0677	11.3298	6.1665	9.0498
AQP7P3	0	0	0.3287	0.277	0	0	0.4517	0	0	0	0.4005	0.78	0	0.6868	0.7105	0.5344	0.9174	0	0.766	0.3251	0.3084	0	0.3349	0	1.1811	0	1.2484	0	0	0.6463	0	0.3695	0	0.2936	0.3328	1.0301	0	0	0	0	0.3807	0	0	0.4324	0	0	0	0	0
LOC441454	9.9307	0.6827	3.2873	4.9864	4	1.4468	0.9033	0	1.3905	3.6423	3.2042	4.6802	2.3454	2.0604	5.3286	3.2065	4.2813	18.5455	3.447	1.9507	2.467	3.4767	9.3771	5.891	8.2675	2.4082	1.2484	2.7559	3.6195	4.847	3.7344	3.3259	5.7195	3.2298	2.3295	1.0301	9.2166	20.5765	1.5674	7.4977	4.5679	4.5432	2.9343	2.5943	1.7883	1.8203	1.4908	0.6852	5.3476
LOC441455	12.8271	13.6536	12.4918	7.4797	9.3333	3.2553	7.2267	22.0703	8.8994	12.1408	12.8167	8.5803	14.3653	12.0191	9.5915	10.9555	11.9266	6.1818	7.6599	8.1281	6.1676	12.5163	12.3912	8.6633	13.5823	7.8266	18.1024	11.6359	10.0543	16.4797	5.8091	10.7169	7.3537	23.1961	7.9867	14.4218	6.9124	6.3858	9.4044	14.5788	7.2326	13.1247	31.7887	15.9982	13.9485	8.1914	9.2427	8.9072	14.3974
RPS26P11	0.8276	4.0961	0	1.1081	0.2222	0.7234	0.4517	1.3794	0.5562	0.4047	1.6021	0.39	1.1727	0.3434	1.7762	1.336	0.3058	0.7273	2.681	0.3251	0.3084	1.3907	0	1.0396	0.2953	0.9031	0.6242	0.6124	4.0217	0.9694	2.0747	0	0.8171	0.8809	0.3328	3.0904	1.9201	1.0643	0.627	2.9158	3.8066	0.5048	1.4672	2.5943	0.3577	0.3034	1.4908	1.3703	0.4114
TTTY6B	0	0	0	0	0	0	0	0	0	0	0	0	0	0	0	0	0	0	0	0	0	0	0	0	0	0	0	0	0	0	0	0	0	0	0	0	0	0	0	0	0	0	0	0	0	0	0	0	0
LOC441601	0	0	1.3149	0.8311	0.2222	0.7234	0	0	0	0	0.4005	0	23.4535	1.3736	0.3552	0.8016	0.3058	0	0	0.9754	0	0	0	1.7327	13.5823	2.7092	0	0.3062	0.8043	0.3231	0	2.2173	0.4085	0.2936	0.3328	0	0	0	1.5674	0.4165	0	0.5048	0	0	0.3577	2.4271	0.5963	0	0.4114
LOC441666	67.0322	4.0961	28.9283	72.8574	152	15.1912	45.1671	34.0251	77.3135	46.9446	34.8453	72.9329	92.9346	73.8318	59.325	22.4455	35.7797	72	43.2784	13.005	97.7565	36.8535	72.0027	82.8208	68.207	44.8525	83.6454	41.0319	63.5431	14.864	37.3444	62.8234	70.2686	56.6689	22.9617	19.5725	140.937	114.235	59.5611	63.7301	40.3501	112.569	31.7887	64.8576	84.4063	78.2736	59.6303	69.2018	73.2209
WBP11P1	20.2752	2.7307	8.8757	8.8648	10.4444	4.3404	5.8717	0.4598	9.7337	14.569	11.6151	15.9906	3.8112	7.2115	7.8153	8.5507	10.3975	5.8182	8.4259	10.7291	5.5508	12.864	9.0422	5.891	11.8107	4.8164	1.8727	6.1242	13.2717	17.4491	6.639	8.1301	10.622	6.166	6.9884	7.2109	13.0568	12.0621	9.7179	12.9126	12.1811	11.6103	5.3796	2.5943	3.9342	8.4948	11.0316	5.8239	7.8157
ZFAS1	1343.95	2549.12	1490.14	1300.35	1160.89	1781.35	1696.48	3509.64	1489.81	1032.78	1290.08	1689.94	1267.96	1608.85	1408.53	1404.45	1528.74	1247.27	1252.39	1797.29	1317.71	1644.15	1147.35	1553.84	1509.71	1246.84	2209.74	999.464	875.126	1567.19	1517.84	1519.59	978.45	1434.05	1422.63	5908.83	1379.42	1617.03	1484.64	1411.23	1765.12	1776.38	1528.79	2830.82	2158.08	1784.21	1148.48	1430.63	1426.98
SLC25A51P1	0.8276	0.6827	0.9862	1.1081	0.4444	0.3617	0	0	0	0.4047	0.801	0.78	0	0	0.7105	0	0.3058	0.7273	0.766	1.3005	0.3084	0	0.6698	0.3465	0.2953	0.9031	0	0.6124	1.2065	0	0	0	0.4085	0	0	0	0	0	0.3135	0.4165	0.7613	1.5144	0	0	0.7153	0.9102	0.2982	1.3703	0
GSTM2P1	0.8276	5.4614	0.9862	0.554	0	4.3404	0.9033	0	1.9467	4.8563	2.0026	1.9501	5.8634	6.1813	2.8419	4.2753	0.9174	1.0909	1.915	0.3251	1.2335	3.1291	2.6792	2.7722	3.248	2.1072	4.3695	3.3683	3.6195	5.1701	3.7344	2.5868	2.8598	1.4681	0.9983	2.0603	5.7604	1.0643	1.8809	1.6661	1.142	1.0096	0.4891	3.4591	2.8612	3.3372	2.3852	1.0278	1.6454
TUBBP6	2.0689	0	0	0.277	0.4444	0	0	0	0	0.4047	0.4005	1.5601	0.2932	1.0302	0.7105	0	0	0	0	0	0	0.3477	0	1.0396	0.5905	0	0	0.3062	1.2065	1.2925	0.4149	0	1.2256	0	0.3328	0	1.5361	0.3548	0	1.2496	0.7613	0.5048	0	0	0	0	0	0.3426	0.4114
SDR16C6P	0	0	0	0	0	0	0	0	0	0	0	0	0	0	0	0	0	0	0	0	0	0	0	0	0	0	0	0	0	0	0	0	0	0	0	0	0	0	0	0	0	0	0	0	0	0	0	0	0
PTGER4P2-CDK2AP2P2	22.3441	2.7307	24.6548	24.6552	15.5556	18.4465	16.7118	6.897	61.4614	35.6131	14.0182	24.571	26.9716	12.0191	24.5115	17.6357	33.6391	46.5455	11.1069	24.0592	37.0056	14.2547	30.1407	14.9008	31.0032	27.9952	48.0649	25.1091	21.3151	7.1089	29.0456	21.4339	14.7074	45.5113	21.2978	8.2411	40.3226	50.0222	49.8433	9.9969	10.2778	17.163	33.2559	6.0534	20.7439	28.2149	16.1002	23.9808	31.6742
UQCRBP1	154.753	303.109	87.1137	94.4653	128.222	177.231	161.698	480.03	157.408	112.505	129.769	100.234	129.581	114.01	102.309	103.677	128.134	81.0909	106.09	72.1775	147.097	187.744	113.865	142.424	132.871	118.001	300.25	123.096	134.727	144.763	165.145	125.647	95.1895	137.708	115.807	421.324	120.968	203.282	148.589	153.285	91.3586	182.736	156.009	284.941	152.361	162.312	138.044	109.284	100.782
XRCC6P5	2.0689	0	1.3149	0.277	0.6667	0.3617	1.355	0	0.5562	0.4047	1.2016	0.78	0.5863	0.3434	0.7105	0.5344	0.3058	0.7273	0.766	0	0.6168	1.3907	1.6745	0.3465	0.5905	0	0.6242	0.9186	2.8152	0.9694	0.8299	0.7391	1.2256	0.2936	0.6656	0	0.384	0	0.627	1.2496	0.3807	0.5048	0.4891	1.2972	1.4306	0	0.5963	0	1.6454
DPY19L2P4	11.172	1.3654	17.7515	22.439	21.3333	14.1062	16.2602	8.7362	44.497	11.3314	15.6203	17.5507	15.8311	12.7059	20.9591	8.2835	21.7125	4.7273	21.4477	6.8276	12.952	10.4302	15.0703	24.9502	23.3262	30.4034	33.7079	22.9656	22.9238	23.9117	21.9917	25.8684	22.4696	30.8302	22.2962	7.2109	29.9539	28.7361	22.5705	24.1591	17.8911	24.2302	33.2559	18.1601	57.2246	11.8321	9.5408	20.8976	39.0786
STAG3L3	177.797	92.0932	448.813	158.857	141.98	238.839	101.301	144.837	254.325	158.458	186.05	120.168	147.998	138.66	144.234	206.346	212.155	229.789	208.02	161.287	298.031	166.724	323.031	211.224	202.034	288.561	167.609	225.734	193.646	228.987	160.747	346.12	270.653	242.24	192.955	199.372	375.63	112.752	191.815	154.493	123.844	122.16	150.547	180.014	148.523	165.427	102.033	153.22	296.503
STAG3L2	103.859	71.6812	112.755	59.2832	130.667	73.7861	62.3306	22.0703	76.7573	38.446	99.3291	99.844	44.5617	68.3374	94.849	113.029	107.645	113.091	21.0647	53.6455	204.456	66.4059	69.6584	93.9097	193.696	109.874	64.2946	129.526	104.967	84.0141	151.867	66.8884	154.836	102.18	219.967	77.2599	215.438	142.971	64.8903	79.1419	76.8935	103.988	39.1246	69.1815	52.2175	74.0262	65.2952	90.7846	101.193
EIF3IP1	2.0689	1.3654	0	0.277	0	0.3617	0.9033	0.9196	0.5562	0	0.801	1.17	1.1727	0.6868	0.3552	0.5344	0.3058	0.3636	0.383	0.3251	0.3084	0	0.3349	0	0.5905	0.301	1.8727	0.6124	0.8043	2.9082	0.4149	1.4782	0.8171	0.2936	0	4.1205	1.9201	0	0.3135	0.8331	2.284	0.5048	2.9343	0	0.7153	0.9102	0.5963	0	0.8227
GGNBP1	0	0	0	0.277	0	0	0	0	0	0	0.4005	0	0	0	0	0	0	0	0	0	0	0	0.3349	0	0	0	0	0	0	0	0	0.3695	0	0	0	0	0.384	0	0	0	0	0	0.4891	0	0	0	0	0	0
TTTY3B	0	0	0	0	0	0	0	0	0	0	0	0	0	0	0	0	0	0	0	0	0	0	0	0	0	0	0	0	0	0	0	0	0	0	0	0	0	0	0	0	0	0	0	0	0	0	0	0	0
TTTY4C	0	0	0	0	0	0	0	0	0	0	0	0	0	0	0	0	0	0	0	0	0	0	0	0	0	0	0	0	0	0	0	0	0	0	0	0	0	0	0	0	0	0	0	0	0	0	0	0	0
TTTY17B	0	0	0	0	0	0	0	0	0	0	0	0	0	0	0	0	0	0	0	0	0	0	0	0	0	0	0	0	0	0	0	0	0	0	0	0	0	0	0	0	0	0	0	0	0	0	0	0	0
SUMO1P3	198.2	238.937	132.807	204.721	178.222	198.571	192.412	257.027	240.84	146.904	159.808	164.587	274.113	250.685	183.659	183.572	183.792	156	194.179	123.222	198.288	214.515	202.612	205.839	198.42	192.655	352.684	223.532	197.869	216.821	244.398	193.644	161.373	176.466	154.077	277.105	193.548	183.415	222.884	208.268	145.032	221.101	207.849	215.327	238.197	232.697	242.695	167.866	163.307
GEMIN8P4	19.4476	28.6725	18.4089	24.3781	21.1111	22.7869	24.8419	23.4497	27.5325	19.83	18.424	22.2309	24.0399	11.3323	26.9982	32.3322	17.1253	14.9091	12.2558	22.1084	22.5118	12.5163	31.1453	25.2967	33.3653	37.6279	21.8477	36.1326	29.3585	20.0341	45.2282	25.4989	17.5672	40.8133	26.9551	17.5122	23.4255	25.898	24.4514	22.0764	26.6463	19.687	33.745	39.347	38.6266	28.5183	25.0447	23.9808	31.6742
GS1-124K5.11	434.882	499.72	483.235	488.671	496.222	458.993	395.212	532.447	476.674	560.097	439.371	405.616	535.913	621.561	485.968	579.307	504.586	501.091	636.538	621.962	522.088	639.722	536.839	522.221	552.152	497.592	596.13	505.856	502.715	652.078	531.535	579.453	527.423	475.373	526.456	831.316	572.965	582.173	501.881	484.015	456.412	507.32	500.795	613.553	487.482	516.667	555.754	424.461	562.32
HCG11	623.151	197.976	510.519	502.522	550	487.567	495.483	244.153	527.567	487.657	553.119	555.772	397.83	365.382	493.073	493.534	533.638	520.727	256.224	449.972	354.021	213.125	566.309	594.646	432.863	629.44	311.486	334.686	400.563	432.672	370.125	322.616	581.35	294.796	449.584	267.834	564.132	354.058	347.022	711.444	598.78	729.43	285.61	254.674	390.2	348.287	342.278	322.371	398.601
LOC494141	0	0.6827	0	0	0	0	0	0.9196	0	0	0	0	0.2932	0.3434	0	0	0	0	0	0	0	0	0	0	0.2953	0	0	0.3062	0	0	0.4149	0	0	0	0	0	0	0.3548	0.9404	0.4165	0	0	0	0	0.3577	0.3034	0	0	0
FLJ25758	0	0	0	0	0	0	0	0	0	0	0	0	0	0	0	0	0	0	0	0	0	0	0	0	0	0	0	0	0	0	0	0	0	0	0	0	0	0	0	0	0	0	0	0	0	0	0	0	0
BDNF-AS	137.643	100.668	144.54	218.506	208.138	126.825	131.382	43.6809	174.851	102.979	122.299	158.381	156.716	146.888	150.44	171.149	155.312	96.8582	93.7151	158.543	176.535	108.349	231.028	184.122	178.315	204.889	152.428	178.973	164.701	170.035	235.125	159.819	148.275	119.912	227.251	43.966	303.61	171.168	171.389	279.063	189.744	229.091	105.935	167.666	218.001	197.113	174.836	144.981	145.179
LINC00293	0	0	0	0	0	0	0	0	0	0	0	0	0	0	0	0	0	0	0	0	0	0	0	0	0	0	0	0	0	0	0	0	0	0	0	0	0	0	0	0	0	0	0	0	0	0	0	0	0
A1BG-AS1	94.5319	171.489	159.056	42.3376	26.5911	157.356	100.226	188.361	60.0876	84.998	104.304	68.7988	72.791	33.9867	54.5222	68.5523	66.4005	76.5782	50.9613	101.432	33.1786	86.2234	54.1159	58.8651	56.9691	64.3558	29.8002	60.6201	107.621	99.6245	43.0456	86.929	63.9444	152.648	64.213	143.384	38.3986	55.663	71.2414	17.532	49.4326	58.7683	127.385	62.3801	71.334	41.9917	65.4949	17.7972	35.6109
ARGFXP2	2.8965	0	1.3149	0.554	0.6667	0	1.355	0.4598	0	0	1.2016	0.39	0.8795	1.717	0.7105	0.2672	0.6116	0.7273	0.766	0.6502	1.2335	0.6953	1.6745	1.3861	0.5905	0.301	0.6242	0	1.2065	1.2925	0.4149	0.3695	0.8171	0.2936	0.9983	1.0301	1.9201	0.3548	0.3135	0.4165	1.5226	0	0.4891	0.8648	0.3577	1.2135	0.2982	1.3703	1.2341
DPRXP4	1.6551	0	3.616	1.6621	0.4444	0	1.355	1.3794	0.8343	5.261	1.6021	0.39	1.1727	1.717	0.7105	1.336	0.9174	2.5455	1.915	2.2759	1.5419	1.3907	1.6745	2.4257	1.7716	0	0.6242	0.3062	2.8152	1.2925	2.0747	0.3695	2.0427	0.8809	1.3311	1.0301	1.1521	1.7738	1.8809	2.9158	1.142	2.0192	4.4015	2.1619	0.7153	1.2135	0.2982	0.3426	2.4681
LOH12CR2	69.9286	54.6142	51.2821	78.952	73.3333	66.9138	73.1707	80.4648	75.3668	56.2525	50.0651	84.2434	82.9669	59.4089	84.5471	76.4215	86.2383	48.7273	36.3845	68.6012	90.6638	37.8966	97.1199	120.593	95.9622	102.047	79.2759	78.0831	54.6954	58.4867	91.2863	94.9741	57.6039	83.3884	113.478	32.9642	129.032	64.2129	72.4138	96.6365	84.1261	79.7577	83.6288	111.123	121.245	107.399	69.1711	58.2392	89.675
MIR4435-2HG	175.028	720.908	101.249	114.688	104.667	190.976	179.314	772.462	123.479	143.262	134.174	63.5725	177.074	1411.05	90.5861	114.098	151.987	229.454	594.408	41.6159	93.1308	1071.88	132.284	282.422	108.659	163.155	221.598	117.89	138.749	128.606	204.149	324.834	122.97	633.341	140.765	401.751	73.7327	175.255	151.724	103.301	62.809	101.464	547.744	216.625	167.382	180.515	223.614	240.151	65.4052
LOC541473	4.2619	4.2258	5.0099	3.7454	1.2044	5.9716	1.6802	3.6784	2.9618	0.7892	1.8945	0.8073	1.5098	2.9018	4.1421	4.2005	4.5015	4.2218	4.8181	2.1751	3.2257	6.1434	6.1286	4.1584	5.6337	3.1337	6.5481	4.6207	5.8315	5.3575	2.9004	4.7598	1.4585	5.5817	3.0283	7.5406	6.1098	3.122	1.2884	2.9574	2.4172	4.0384	3.1838	4.7303	5.4471	1.9386	2.0304	2.6927	4.1752
UBA6-AS1	338.057	251.908	305.72	219.68	262	276.698	225.384	257.487	227.491	99.9595	201.061	213.728	289.944	196.77	301.581	230.868	329.051	341.804	171.965	296.188	153.573	239.548	338.245	270.63	278.438	311.559	280.899	218.32	223.205	268.845	303.734	246.489	179.757	269.25	307.155	171.002	352.519	346.962	302.821	251.163	317.471	383.14	373.151	348.502	356.581	387.727	189.624	359.37	221.308
LINC01420	436.537	1101.16	355.358	454.597	487.111	617.054	553.749	899.826	611.833	584.784	419.746	463.339	563.764	496.562	433.748	560.87	386.238	445.818	510.149	411.932	509.444	578.183	488.613	564.845	569.277	445.214	782.771	571.079	420.269	466.278	575.934	522.543	383.209	503.56	466.556	881.792	444.316	642.838	526.959	529.834	441.567	588.592	449.444	818.936	705.293	637.414	588.253	505.996	469.765
LOC553137	4.5516	5.4614	1.6437	5.8175	3.7778	0.3617	2.71	0.4598	2.7811	2.8329	3.2042	3.1201	2.9317	4.1208	8.881	5.6114	2.1407	4.7273	1.915	2.601	4.6257	2.4337	1.0047	3.4653	3.5432	3.6123	2.4969	1.8373	2.8152	0.3231	0.4149	5.1737	1.6342	1.4681	2.995	1.0301	6.9124	2.4834	3.7618	1.6661	1.5226	0	0	2.1619	1.073	1.8203	1.1926	3.0833	3.7022
MIR31HG	38.4814	37.5473	40.1052	27.4254	38.6667	25.6804	37.9404	33.1055	23.3609	11.3314	20.4266	32.7613	26.0921	25.0685	32.6821	25.1176	0.9174	39.2727	65.1092	36.739	20.6615	26.0756	20.4287	21.4849	33.6606	27.0921	18.7266	35.5202	22.5216	32.9594	23.6515	31.0421	4.4939	31.1238	19.6339	8.2411	19.2012	37.9601	14.4201	30.4072	11.4198	22.211	11.2483	38.4822	42.5608	41.5639	22.6595	31.8603	38.6672
JPX	371.573	297.647	357.988	390.327	377.333	328.782	155.375	225.301	267.538	233.913	282.367	321.373	379.361	360.574	362.7	342.828	433.332	336	302.949	384.622	360.497	374.446	408.908	248.462	249.797	378.086	244.07	414.912	315.705	504.408	217.842	424.242	210.397	390.516	400.666	340.974	272.658	377.118	238.244	289.909	305.29	450.278	539.919	380.931	309.37	370.434	398.33	180.541	477.17
ANKRD30BL	0.4138	0	0.9862	0	1.3333	1.4468	0.4517	2.7588	3.0592	1.6188	3.6047	3.5101	0	4.4643	2.1314	0.8016	2.1407	1.8182	0	0.9754	8.3263	2.7814	5.0234	1.3861	2.3621	0	9.3633	1.531	2.413	2.2619	2.4896	0.7391	2.8598	3.8171	2.6622	10.3013	3.4562	1.4191	0.627	0.8331	2.6646	1.0096	3.9125	0.4324	2.1459	0.6068	0	1.3703	4.1135
DPY19L2P1	5.3791	0	11.8343	13.2972	6.2222	2.8936	8.1301	1.8392	23.639	14.1643	5.2068	7.0203	7.0361	7.2115	10.302	7.2146	16.5137	4.3636	7.2769	12.3547	8.0179	2.086	10.7167	5.891	5.9054	10.2348	9.3633	16.5353	12.0652	19.3879	4.9793	8.8692	8.9878	16.4428	7.9867	0	27.2657	13.1264	5.3292	22.9095	26.6463	43.9172	28.8544	8.2153	20.0286	5.1576	4.4723	8.5646	21.8017
PGM5-AS1	4.9653	1.3654	3.2873	6.6486	2.8889	7.9573	1.8067	11.9548	6.1183	0	2.0026	6.2402	4.1044	2.0604	6.3943	12.5588	3.6697	7.6364	4.2129	2.9261	5.5508	3.1291	4.3537	4.5049	1.4763	9.3317	4.9938	1.2248	4.8261	4.2007	1.6598	8.1301	6.1281	7.3405	2.6622	4.1205	6.1444	3.9024	5.0157	0.8331	1.5226	6.5623	8.314	15.1335	6.4378	2.4271	3.876	2.3981	7.4044
DUSP5P1	0	0	2.6298	1.9392	1.3333	1.8085	0	0	1.3905	0.4047	1.2016	0.78	0.5863	1.717	0	4.8097	0.9174	1.0909	1.532	0.6502	1.2335	0	5.0234	2.4257	0.8858	1.5051	1.2484	1.2248	2.0109	2.585	0.4149	0.3695	1.2256	2.0553	2.3295	2.0603	2.3041	4.9667	2.5078	1.6661	2.284	0.5048	1.9562	3.8915	2.5036	0.9102	0	1.0278	0
SERTAD4-AS1	27.7232	19.115	29.2571	27.4254	29.3333	26.4038	18.5185	74.9472	70.6389	46.1352	20.026	44.0718	61.2724	251.715	72.4689	41.4173	121.101	29.8182	58.9812	38.6898	41.6313	272.229	47.8902	155.592	47.8335	47.2607	205.368	105.642	72.3909	133.776	42.3237	201.035	45.7563	276.004	86.8552	66.9585	89.0937	35.8315	47.3354	55.8159	41.1114	23.7254	101.724	58.3719	103.72	39.7436	190.519	41.4526	47.3056
SNORA6	0	0	0	0	0	0.3617	0	0	0	0.4047	0	0	0	0.6868	0	0	0	0	0.383	0	0.6168	0	0	0	0.2953	0	1.2484	0	0	0	0.4149	0	0	0	0	2.0603	0.384	0.3548	0	0	0	0	0	0	0	0	0	0	0
SNORA10	0	0	0	0	0	0	0	0.4598	0	0	0	0	0	0	0	0	0	0	0	0	0	0	0	0	0.2953	0	0	0.3062	0	0	0	0	0	0	0	2.0603	0	0	0	0.4165	0	0	0	0	0	0	0.2982	0	0
ZFAT-AS1	0	0	0.3583	0.2909	0	0.7198	0	0	0	0	0.4686	0	0	0	0	0.3126	0	0.3964	0.9307	0	0	0	0	0	0	0	0	0	0	0	0	0	0	0	0.3727	0	0	0	0	0	0	0	0	0	0	0.986	0.7126	0	0
HAS2-AS1	2.4827	0	1.6732	0.554	1.2244	2.2208	0	0.6759	0.584	2.2906	2.5593	1.17	5.8135	14.8385	8.7247	3.2065	0.6116	1.4545	11.0073	3.9047	3.3922	4.259	2.7997	2.5713	2.4537	6.3215	14.0824	1.0625	2.9359	5.0635	0	3.8359	6.6306	3.4383	4.8918	2.0912	2.4654	1.7738	2.8213	1.6661	1.142	0.5048	4.8906	1.2972	1.4306	2.1237	0.8945	2.0555	1.0942
SNORD16	0	0	0	0	0	0	0	0	0	0	0	0	0	0	0	0	0	0	0	0	0	0	0	0	0	0	0	0	0	0	0	0	0	0	0	0	0	0	0	0	0	0	0	0	0	0	0	0	0
SNORD18A	0	0	0	0	0	0	0	0	0	0	0	0	0	0	0	0	0	0	0	0	0	0	0	0	0	0	0	0	0	0	0	0	0	0	0	0	0	0	0	0	0	0	0	0	0	0	0	0	0
SNORD18B	0	0	0	0	0	0	0	0	0	0	0	0	0	0	0	0	0	0	0	0	0	0	0	0	0	0	0	0	0	0	0	0	0	0	0	0	0	0	0	0	0	0	0	0	0	0	0	0	0
SNORD18C	0	0	0	0	0	0	0	0	0	0	0	0	0	0	0	0	0	0	0	0	0	0	0	0	0	0	0	0	0	0	0	0	0	0	0	0	0	0	0	0	0	0	0	0	0	0	0	0	0
SMG1P5	154.753	25.9418	85.7988	67.0399	82.2156	58.9529	117.434	8.2764	126.249	76.8919	48.8635	97.1139	49.8388	110.555	130.728	78.4791	119.572	181.087	114.516	86.483	127.361	84.485	74.9263	73.0243	141.138	85.1896	147.316	145.449	153.996	76.9052	256.432	109.745	162.561	117.155	113.478	69.0188	97.5077	26.9623	31.9749	140.373	126.76	197.375	69.4461	97.7188	135.551	79.1838	69.1711	92.4975	126.697
PGM5P2	4.1378	1.3654	5.2597	5.5405	3.3333	5.4254	5.4201	0	3.3373	2.0235	2.0026	3.1201	4.6907	3.0906	6.7496	6.6802	5.8104	9.0909	6.1279	5.202	4.3173	2.086	5.6932	3.1188	2.9527	5.1174	2.4969	0.9186	4.8261	4.5238	3.7344	4.8041	6.9452	5.5788	4.3261	0	4.6083	2.1286	4.0752	2.4992	2.284	2.0192	6.8468	0.4324	3.5765	2.7305	2.3852	4.111	6.993
KLKP1	1.2413	0.6827	0.3287	0.554	0.4444	0.7234	1.8067	1.3794	1.6686	1.2141	3.6047	0	4.1044	0.6868	0.7105	0.2672	0	0.3636	0	0.6502	0.6168	1.3907	3.0141	2.0792	1.1811	0.9031	0	0.3062	0.4022	1.9388	1.2448	0	1.2256	1.7617	0	2.0603	2.6882	3.9024	1.2539	2.0827	1.5226	1.5144	0	0.4324	1.073	0.3034	0.8945	0.6852	2.0568
SNORD68	0	0	0	0	0	0	0	0	0	0	0	0	0	0	0	0	0	0	0	0	0	0	0	0	0	0	0	0	0	0	0	0	0	0	0	0	0	0	0	0	0	0	0	0	0	0	0	0	0
UBE2MP1	110.479	159.064	71.9921	81.9992	87.1111	102.36	83.5592	90.5803	89.5502	82.5577	70.4916	88.1435	87.3644	74.5187	61.4565	90.3164	66.0549	76	74.684	72.5026	86.0381	88.6571	76.3563	69.3061	93.3048	72.2456	99.2509	76.8583	80.8365	94.6774	103.734	76.4967	67.0003	78.1032	63.228	104.043	64.1321	99.3348	100.627	71.2277	79.1775	65.1186	76.2929	142.254	99.7854	76.7567	83.1843	72.9703	84.7388
LOC606724	74.0664	178.862	180.145	4.9864	2.6667	241.251	38.8437	428.992	4.4497	5.6657	245.92	5.0702	57.168	60.7825	8.881	6.9474	6.7278	20.7273	67.0241	3.9015	7.4011	36.5059	8.3724	10.3959	12.9918	8.7297	9.9875	8.5738	49.8693	6.4626	6.2241	8.8692	52.7015	17.6173	13.3111	2467.16	7.6805	5.3215	3.1348	7.9142	1.5226	4.5432	36.6793	16.863	14.6638	9.1016	5.0686	1.3703	11.9292
FDPSP2	2.4827	1.3654	3.9448	1.3851	0.8889	0.7234	0.9033	3.6784	2.2248	2.4282	5.6073	1.17	3.8112	4.8077	2.1314	3.4737	5.1988	0.7273	4.9789	1.3005	1.5419	2.086	1.6745	4.1584	3.248	0.301	3.1211	1.2248	1.6087	3.2313	1.2448	2.5868	3.6768	2.0553	3.3278	5.1507	3.8402	0.3548	0.627	2.0827	2.3715	2.0192	8.314	1.2972	0.3577	2.1237	0.5963	1.0278	2.4681
SCART1	7.448	4.0961	38.7903	17.4525	10.4444	11.2126	4.9684	1.8392	27.2544	15.7831	19.6255	22.6209	22.574	19.574	14.9201	21.9111	26.2996	30.5455	19.5327	30.8868	22.2034	40.3303	37.8433	29.4551	9.1533	18.0614	22.4719	43.7878	44.6411	16.1566	31.1203	55.4324	51.4758	28.7749	38.9351	11.3314	31.49	20.9313	12.5392	14.1622	14.8458	6.5623	20.5404	4.3238	25.0358	15.4727	3.876	6.5091	53.8873
LINC00589	0.4138	0	1.3149	0	0	0	0.4517	1.8392	0	0	1.6021	0	0	0.3434	0	0	0	0.3636	0.766	0.3251	0.3084	0	0.3349	0	0	0	0	0	0	0	0	0	0.4085	0	0	3.0904	0	0	0	0	0	0	0	0	0	0	0	0	0
SCARNA9	6.6205	5.4614	3.9448	5.2635	4.2222	5.7871	3.1617	6.897	8.3432	4.0469	4.4057	3.1201	4.1044	7.8983	5.6838	6.9474	8.2569	3.2727	8.8089	8.1281	8.6346	9.3872	5.6932	5.5445	14.7634	9.6328	3.7453	3.6745	7.2391	10.0171	2.4896	4.8041	6.9452	10.5704	3.6606	82.4105	3.0722	2.8381	2.5078	4.1654	1.9033	5.5528	2.9343	6.9181	3.5765	4.5508	6.2612	4.111	4.9362
LINC00051	0	0	0	0	0	0	0	0	0	0	0	0	0	0	0	0	0	0.3636	0	0	0	0	0.6698	0	0.2953	0.301	0.6242	0	0	0	0	0	0.4085	0.8809	0	0	0	0.3548	0.627	0	0	0	0	0	0.7153	0	0	0	0.4114
SNORD74	0	0	0	0	0	0	0	0	0	0	0	0	0	0	0	0	0	0	0	0	0	0	0	0	0	0	0	0	0	0	0	0	0	0	0	0	0	0	0	0	0	0	0	0	0	0	0	0	0
SNORA27	0	0	0	0	0	0	0	0.4598	0	0	0.4005	0	0	0.6868	0	0.5344	0	0	0	0	0.9251	0	0	0	0.5905	0	0.6242	0	0	0	0	0	0	0	0	1.0301	0	0	0	0	0	0	0	0	0	0	0	0	0
SNORA21	0	0	0	0	0	0	0	0.9196	0	0	0	0	0.5863	0	0.3552	0	0	0	0.383	0	0	0	0	0	0	0	1.2484	0	0	0	0	0	0	0.5872	0.3328	0	0.384	0	0	0	0	0	0	0.4324	0	0.3034	0	0	0
SNORA3A	0	0	0	0	0	0	0	0	0	0	0	0	0	0	0	0	0.3058	0	0	0	0	0	0	0	0	0	0	0.3062	0	0.3231	0	0	0	0	0	0	0	0	0	0	0	0	0	0	0	0	0	0	0
SNORD72	0	0	0	0	0	0	0	0	0	0	0	0	0	0	0	0	0	0	0	0	0	0	0	0	0	0	0	0	0	0	0	0	0	0	0	0	0	0	0	0	0	0	0	0	0	0	0	0	0
SNORA52	0	0	0	0	0	0	0	0	0.2781	0	0	0	0.8795	0	0	1.0688	0	0	0	0	0.6168	0	0	0	0	0	0.6242	0	0	0	0.4149	0	0	0	0	0	0	0	0	0	0	0	0	0	0	0.3034	0.8945	0	0
SNORD2	0	0	0	0	0	0	0	0	0	0	0	0	0	0	0	0	0	0	0	0	0	0	0	0	0	0	0	0	0	0	0	0	0	0	0	0	0	0	0	0	0	0	0	0	0	0	0	0	0
SNORA4	0	0	0	0	0	0	0	0	0	0	0	0	0	0	0	0	0	0	0.5592	0	0	0	0	0.2322	0	0	0	0	0	0	0	0	0	0	0.0699	0	0	0	0	0	0	0	0	0	0	0	0	0	0
SNORA41	0	0	0	0	0	0	0	0	0	0	0	0	0	0	0	0	0	0	0	0	0	0	0	0	0.2953	0	0	0	0	0	0	0	0	0	0	0	0	0	0	0	0	0	0	0	0	0	0	0	0
SNORD95	0	0	0	0	0	0	0	0	0	0	0	0	0	0	0	0	0	0	0	0	0	0	0	0	0	0	0	0	0	0	0	0	0	0	0	0	0	0	0	0	0	0	0	0	0	0	0	0	0
SNORD96A	0	0	0	0	0	0	0	0	0	0	0	0	0	0	0	0	0	0	0	0	0	0	0	0	0	0	0	0	0	0	0	0	0	0	0	0	0	0	0	0	0	0	0	0	0	0	0	0	0
SMG1P1	126.223	1.3927	43.7278	81.7638	64.5556	59.8861	26.2918	37.8138	16.3665	25.083	128.114	73.6154	86.7546	116.452	107.055	90.1614	49.113	200.975	117.855	259.566	59.7703	179.025	110.295	62.1502	125.315	43.1698	42.3908	184.5	23.4144	155.261	64.444	97.3171	240.887	123.456	243.098	119.186	126.525	15.6878	56.4232	101.272	39.5659	133.892	27.0595	12.777	14.0486	26.5129	55.1342	96.6154	140.416
RPL31P11	40.9641	8.1921	4.6022	1.3851	1.7778	1.8085	5.4201	5.0578	1.3905	3.2376	2.8036	3.1201	2.9317	0.6868	0.7105	1.336	1.8349	4	3.064	1.3005	2.1587	3.1291	1.6745	3.1188	3.8385	2.1072	8.1149	2.1435	10.4565	19.3879	5.8091	1.8477	6.9452	4.1107	3.3278	22.6629	10.7527	4.9667	2.8213	7.4977	10.2778	2.524	17.6061	6.9181	2.1459	2.7305	1.1926	1.0278	2.0568
LOC641367	4.9653	2.7307	6.9034	3.0473	2.6667	2.8936	2.71	3.2186	5.0059	7.2845	3.6047	3.5101	7.0361	7.2115	3.9076	2.6721	3.6697	6.1818	6.1279	4.2266	3.3922	8.3442	5.3583	5.891	4.7243	4.2143	0.6242	6.1242	8.0434	7.7551	2.4896	9.6083	2.0427	5.2852	5.6572	4.1205	6.5284	7.0953	3.4483	7.4977	2.284	5.048	1.9562	3.8915	2.8612	2.7305	8.3482	5.4813	8.2271
SNORA19	0	0	0	0	0	0	0	0	0	0	0	0	0	0	0	0	0	0	0	0	0	0	0	0	0	0	0	0	0	0	0	0	0	0	0	0	0	0	0	0	0	0	0	0	0	0	0	0	0
KC6	1.6551	0.6827	3.9448	2.2162	1.1111	0.3617	0.9033	0	2.2248	0	0.4005	0.78	0.8795	0	3.9076	2.6721	1.529	0	4.9789	1.3005	0	0.3477	4.3537	0.3465	2.6574	1.5051	0	0.9186	0.8043	7.7551	0	0.7391	1.2256	5.2852	6.9884	0	2.6882	0.3548	1.8809	0	0.7613	0	0	0.8648	1.4306	1.2135	1.1926	0	2.8795
DEFB109P1B	0	0	0	0	0.4444	0	0	0	0	0	0	0	0	0	0	0	0	0	0	0	0.3084	0	0	0	0	0	0	0	0	0	0	0	0	0	0	0	0	0	0	0	0	0	0	0	0	0	0	0	0
SNHG6	598.324	1363.99	875.082	571.778	506.222	1050.73	854.11	2744.54	768.963	292.189	713.728	537.442	551.451	690.585	587.922	579.04	568.5	633.455	400.613	728.278	613.985	991.221	658.406	678.16	603.824	653.823	1270.91	532.496	495.878	716.705	787.967	797.487	585.436	893.783	757.072	4806.59	591.398	832.993	657.68	647.714	751.805	659.768	1187.43	1333.47	1098.35	695.361	486.583	658.788	653.64
SNORD87	0	0	0	0	0	0	0	0	0	0	0	0	0	0	0	0	0	0	0	0	0	0	0	0	0	0	0	0	0	0	0	0	0	0	0	0	0	0	0	0	0	0	0	0	0	0	0	0	0
FAM138F	0	0	1.3149	0.277	0	0.7234	0	0	0	0	0	0	0.5863	0	0	0	0.6116	0.3636	0	0.3251	0	2.086	0.6698	0	1.7716	0.9031	0	0	0.4022	0	0	0.3695	0	2.9362	0.3328	0	0	0.3548	0	0.8331	0	0.5048	1.4672	0	0.3577	0.9102	0	0	1.6454
SEPT7P2	114.617	70.9985	244.576	165.661	107.556	116.105	80.3975	104.834	194.674	95.1032	132.572	135.335	144.532	120.535	155.95	169.143	161.773	153.454	117.197	167.764	202.606	194.003	201.607	190.245	176.275	180.915	199.75	183.725	205.51	162.535	192.116	205.469	204.678	229.612	179.035	177.183	206.221	131.264	123.511	148.703	103.54	152.953	167.258	170.792	195.994	148.052	80.799	123.33	241.876
ZNF876P	27.3094	10.9228	26.2985	58.7292	19.3333	21.7018	13.0985	26.2085	22.5266	31.5662	22.0286	34.3214	25.2125	27.8157	50.444	17.1013	35.4739	20.7273	38.2995	41.2907	28.6794	28.857	35.8339	30.4947	27.46	19.8675	41.8227	32.1519	24.1303	54.286	31.5353	40.6504	36.7685	26.1323	32.6123	13.3917	42.6267	21.286	27.2727	52.0671	28.9302	46.946	29.3434	26.3754	33.6195	36.4063	25.641	18.8421	37.4332
TRIM53AP	0	0	0	0	0	0	0	0	0.2781	0	0	0	0	0	0	0	0	0	0	0	0	0	0	0	0	0	0	0.3062	0	0	0	0	0	0	0.6656	1.0301	0	0	0	0	0	0	0	0	0	0	0	0	0
ZNF487	37.6539	20.4803	37.1466	57.067	37.7778	38.7015	41.1021	12.8744	38.6567	29.138	39.6515	45.6318	45.4412	79.3263	49.7336	59.3202	70.642	45.0909	91.9188	57.2218	52.1163	68.1443	61.9558	46.7816	51.0814	41.2402	43.6954	29.7022	46.6519	75.6127	32.7801	46.9327	51.0673	46.9794	45.2579	23.693	41.4747	38.6696	48.2759	58.7316	52.5312	57.0419	45.9714	44.5356	41.8455	42.4741	50.0894	58.2392	30.4401
BMS1P6	116.884	9.9739	132.801	115.378	75.32	50.6737	59.6116	57.5806	117.828	44.1724	22.9939	82.0983	117.493	52.1081	126.966	110.261	77.2292	108.96	52.095	83.5634	116.481	56.2364	122.934	163.801	73.95	107.288	54.7066	120.254	142.674	178.165	87.1784	178.178	85.0414	135.359	142.799	47.3963	135.899	70.6554	91.7774	53.4125	35.9953	85.3963	121.281	52.3142	151.566	134.345	48.4824	28.4036	238.84
LOC642846	48.4121	101.036	292.899	30.4727	25.5556	89.339	42.4571	191.736	186.053	45.7305	159.007	78.3931	92.0551	61.1259	21.3144	67.6037	130.887	151.636	93.8338	56.2464	95.2895	64.3199	179.169	38.1183	89.4663	93.9193	116.729	142.081	93.706	103.079	32.7801	64.6711	122.561	119.21	45.9235	218.388	144.777	56.0532	86.2069	21.2434	87.9327	26.2494	139.381	38.0498	88.6981	43.6876	40.2504	25.0086	132.456
LOC642852	756.388	189.784	639.382	698.933	814.222	563.161	576.784	160.929	676.076	857.143	574.347	851.404	554.676	501.026	671.758	736.159	951.68	752.727	444.657	711.696	730.553	707.866	894.173	563.112	722.226	748.344	303.995	816.351	497.889	859.852	738.174	747.228	814.626	650.371	888.852	146.279	1228.11	746.43	747.022	866.396	695.087	451.287	405.428	330.342	668.813	816.109	1211.39	596.78	872.892
LOC642929	0	0	0	0	0	0	0	0	0	0	0	0	0	0	0	0.5344	0	0	0	0	0	0	0	0	0	0	0	0	0	0	0	0	0	0	0.6656	0	0	0	0	0	0	0	0	0	0	0	0	0	0
FLVCR1-AS1	50.0672	47.1048	52.9257	34.351	42.8889	44.8503	37.4887	120.927	32.8165	21.8535	6.8089	30.4212	29.3169	40.5217	23.0906	56.1137	21.7125	28.7273	31.7886	4.8769	39.1643	14.6023	10.0469	38.1183	10.6297	34.3167	41.1985	36.745	26.5433	6.1395	38.1743	31.0421	29.8233	46.0985	33.6106	21.6328	30.3379	68.8248	28.5266	8.3307	6.8519	44.9268	39.1246	49.2918	9.6567	32.1589	7.7519	66.8038	21.8017
GRIK1-AS1	0	1.3654	2.3011	0	0	0	0	0	0	0.4047	0.4005	0	0	0	0	0	0	0.7273	0	0	0.3084	0	0	0	0	0	0	0	0	0	0	0.7391	0.8171	0.2936	0	3.0904	0	0	0	0	0	0	0	0	0	0.6068	0.2982	0	0
SLED1	0.8276	2.048	0	0.8311	0.6667	1.0851	1.8067	0.9196	0.2781	0	0.4005	0	0.8795	1.717	1.0657	0	0	0	1.149	0	0.6168	1.043	0.3349	0	0.8858	0	1.2484	0.3062	0.8043	0.6463	1.2448	0.7391	0.8171	0.2936	0.3328	5.1507	1.5361	0.3548	0	0	0.7613	0.5048	4.4015	1.7295	0.3577	1.5169	0	0.3426	0.4114
CYMP	0	0	0	0	0	0	0	0	0	0	0	0	0	0	0	0	0	0	0	0	0	0	0	0	0	0	0	0	0	0	0	0	0	0	0	0	0	0	0	0	0	0	0	0	0	0	0	0	0
EHMT1-IT1	0.4138	0.6827	0.9862	1.1081	1.1111	1.8085	0.4517	1.3794	0.2781	2.8329	0.4005	1.5601	1.4658	1.3736	1.0657	0.8016	1.2232	0.3636	1.149	1.3005	0	3.8244	2.0094	0	2.0669	1.2041	1.2484	0.3062	0.8043	1.2925	1.2448	1.4782	2.4512	5.2852	2.995	8.2411	0	2.1286	0.3135	0	0.7613	0	0	1.7295	0	1.8203	1.4908	0	0.4114
TUBBP5	47.1708	0	67.7186	97.5126	69.1111	77.403	66.8473	39.0829	0.2781	13.7596	0.4005	78.3931	49.8388	35.3706	25.222	3.7409	4.2813	26.9091	34.0866	49.4188	82.3375	27.1186	37.1735	55.0983	74.7029	31.6075	70.5368	1.8373	39.815	31.99	20.7469	0.3695	1.2256	5.5788	96.173	19.5725	93.702	4.612	0.9404	60.3978	51.0086	58.5563	45.4823	28.105	36.4807	99.5106	5.0686	84.9607	62.5257
CCT6P1	56.6877	25.9418	93.0309	62.0535	68.8889	65.467	47.4255	36.7839	68.9703	51.3962	66.4864	77.6131	58.6338	58.0353	50.0888	53.4416	65.4433	72	37.9165	89.7342	70.9275	58.0617	74.0121	74.504	54.6246	75.2559	39.9501	67.3658	69.1735	73.6739	60.9959	71.323	71.9028	70.7627	75.208	132.887	71.8126	93.3038	57.3668	72.4774	60.1444	81.7769	57.2197	88.6388	95.4936	67.9585	32.2004	52.4153	106.952
LOC643387	53.7912	50.5182	46.3511	50.1414	49.3333	44.4887	65.944	140.239	37.5443	56.6572	50.8661	51.8721	19.6423	22.6647	36.9449	23.2471	38.532	63.2727	37.5335	33.8129	53.0414	44.8501	33.8245	34.653	56.9868	49.6689	85.5181	38.276	49.4671	67.8575	50.6224	51.7369	50.6588	40.8133	26.6223	69.0188	33.4101	50.3769	64.8903	48.7348	36.5434	40.3836	45.9714	67.0196	54.0057	35.4962	34.8837	64.4057	51.8305
TSG1	0	0	0	0	0	0	0	0	0	0	0.4005	0	0	0	0	0	0	0	0.766	0	0	0	0	0	0	0	0.6242	0	0.4022	0	0	0	0	0	0.3328	1.0301	0	0	0	0	0	0	0	0	0	0	0	0	0
BRDTP1	0	0	0	0	0	0	0	0	0	0	0	0	0	0	0	0	0	0	0	0	0	0	0	0	0	0	0	0	0	0	0	0	0	0	0	0	0	0	0	0	0	0	0	0	0	0	0	0	0
SCGB1B2P	7.0342	28.6725	7.5608	6.3716	8.8889	9.7658	7.6784	26.2085	8.0651	3.6423	6.0078	6.6303	4.3975	6.8681	3.5524	12.2916	10.7033	5.8182	4.5959	3.9015	8.3263	5.9105	8.0375	13.8612	6.7912	3.9133	10.6117	10.1049	7.6413	4.5238	9.5436	4.4346	4.0854	7.3405	10.6489	5.1507	11.1367	7.0953	7.21	8.7473	9.8972	6.5623	16.6279	12.9715	13.2332	7.888	4.4723	10.6201	6.1703
UG0898H09	1.6551	0	1.3149	0.554	1.5556	0	2.71	1.8392	0.2781	0.4047	0.801	6.2402	0.8795	1.717	2.8419	3.2065	3.0581	0.7273	0.383	5.8522	1.5419	1.043	0.3349	1.7327	2.0669	2.7092	0	0	0	0.6463	1.2448	1.8477	0.8171	2.6426	0.9983	0	1.5361	0.7095	3.7618	1.6661	0	1.0096	4.4015	1.7295	1.073	0.6068	1.1926	2.7407	3.7022
LINC01128	127.858	223.236	138.725	104.161	126.444	107.424	120.596	162.769	163.526	47.3493	108.141	112.715	124.304	141.826	125.4	182.77	159.021	162.182	149.368	153.458	129.211	143.937	127.26	146.582	143.205	113.486	138.577	116.972	123.869	146.378	110.373	125.647	150.751	161.785	142.096	138.038	170.507	135.166	130.721	107.883	127.141	119.132	159.922	169.495	163.448	127.119	92.1288	104.145	142.328
LOC643923	0	0	0	0	0	0	0	0	0	0	0	0	0	0	0.3552	0.2672	0	0	0.766	0	0	0.3477	0	0	0	0	0	0	0	0	0	0.3695	0	0	0	1.0301	0	0	0	0.4165	0	0	0	0	0	0.3034	0	0	0
ZNF733P	0.4138	0	0	0	0	0	0	0	0	0	0	0	0	0	0	0	0	0	0	0	0	0	0	0	0	0	0	0	0	0	0	0	0	0	0	0	0	0	0	0	0	0	0	0	0	0	0	0	0
GLYCAM1	0	0	0	0	0	0	0	0	0	0	0	0	0	0	0	0	0	0	0	0	0	0	0	0	0	0	0	0	0	0	0	0	0	0	0	0	0	0	0	0	0	0	0	0	0	0	0	0	0
RPL23AP53	178.752	89.4308	155.161	220.511	177.333	118.636	140.921	97.4773	207.745	142.452	192.25	162.246	221.929	215.658	168.739	120.511	235.474	157.091	208.732	222.385	140.621	178.705	188.881	187.82	135.823	163.757	147.316	155.554	132.717	166.089	181.328	251.663	165.458	283.638	157.404	79.3201	159.754	285.942	220.376	164.948	249.333	242.807	155.52	112.42	120.172	154.12	171.437	233.984	221.72
LOC644145	0	0	0	0	0	0	0	0	0	0	0	0	0	0	0	0	0	0	0	0	0	0	0	0	0	0	0	0	0	0	0.4149	0	0.4085	0	0	0	0	0	0	0	0	0	0	0	0	0	0	0	0
BCRP3	9.1031	22.5284	32.2156	46.5373	30.8689	23.872	18.505	86.8882	35.3028	14.1481	17.1863	44.0562	14.6497	14.4024	25.222	42.1922	12.8348	59.9673	28.7131	17.8688	26.0797	12.492	38.148	34.653	26.5741	45.4515	29.9438	28.1681	32.1496	14.4989	15.7676	17.3245	36.7358	23.7275	41.2413	33.7986	27.6421	40.4328	33.8495	17.078	30.0646	24.2302	41.071	14.2687	53.6481	46.7124	13.715	8.2151	32.8671
LOC644172	17.3787	16.3843	12.1631	50.1414	16.6667	8.319	22.5836	25.2889	20.5799	17.4019	4.4057	11.7005	12.0199	23.6949	22.0249	10.1539	10.7033	26.1818	11.4899	15.6059	41.6313	22.9465	13.3958	35.3461	39.566	14.1481	16.2297	17.4539	15.6847	59.133	34.0249	30.303	10.2135	17.9109	32.9451	8.2411	19.5853	38.3149	31.348	14.5788	22.459	36.3453	16.6279	16.4306	14.3062	11.2253	7.7519	17.8143	12.752
MT1IP	0	4.7787	1.9724	1.1081	0.4444	1.0851	1.8067	0.9196	1.1124	1.2141	0.4005	0	2.3454	0	0.7105	0.2672	0.6116	0	0.383	3.2512	1.5419	0.3477	2.0094	1.0396	1.7716	0	0	2.1435	0	1.2925	0	0.3695	0.8171	0.8809	0.6656	7.2109	0	0	0.627	2.0827	2.284	0	0	0.4324	0.7153	1.5169	0.2982	0	1.2341
TMEM30C	0	0	0	0	0	0	0	0	0	0	0	0	0	0	0	0	0	0	0	0	0	0	0	0	0	0	0	0	0	0	0	0	0	0	0	0	0	0	0	0	0	0	0	0	0	0	0	0	0
RPL13AP6	22.7578	17.0669	6.2459	2.2162	2.8889	22.0635	7.6784	24.3693	11.6805	8.0939	14.0182	7.4103	27.2647	27.8157	4.2629	11.7572	4.5871	2.1818	6.1279	4.2266	13.2604	12.864	11.3865	13.8612	12.106	4.5154	12.4844	11.0235	15.2825	12.6021	12.8631	7.0214	10.2135	7.0469	9.3178	56.6572	15.361	10.2882	7.837	14.5788	10.6585	5.5528	4.8906	7.7829	10.7296	14.8659	17.8891	4.111	10.2838
SMIM10L2B	107.582	30.0378	88.0999	148.762	111.556	98.3814	91.2376	64.3718	151.568	160.664	38.0495	217.239	126.649	65.2467	133.925	164.6	103.364	106.909	65.4921	209.705	213.708	51.4559	154.052	129.256	151.177	114.991	100.499	129.22	76.4126	118.266	80.9129	96.8219	90.6955	117.448	208.652	14.4218	154.762	127.007	137.304	156.201	135.515	104.493	104.658	136.633	153.076	185.976	89.4454	133.607	150.555
INTS4P2	9.1031	6.8268	11.5056	6.0945	11.5556	9.4041	9.4851	1.8392	13.9053	19.0206	10.013	5.8502	8.7951	12.3625	4.6181	8.5507	3.0581	7.2727	11.1069	10.7291	7.4011	7.3012	6.363	11.782	5.0196	9.6328	2.4969	14.0856	12.4673	4.847	4.9793	10.3474	12.6647	6.4597	15.6406	1.0301	15.361	8.1596	7.5235	13.7457	6.0906	8.5815	5.8687	13.4039	5.7225	5.4609	6.2612	8.5646	11.9292
LOC644669	0.8276	0	0	0	0	0	0	0	1.1124	0.4047	0.801	0	0.5863	0.3434	1.0657	0	0.9174	0	0	0	2.467	0	1.3396	0	0	0	1.8727	0	0.8043	0.3231	0.4149	1.1086	0.4085	0.5872	0	0	0	0	0.3135	0	0.7613	1.0096	0	0	0.7153	0	0	0	0.4114
LINC01184	542.878	676.534	413.873	561.806	468.222	452.12	547.426	537.045	525.064	448.806	463.803	569.423	618.001	527.125	605.684	429.136	508.562	343.636	388.74	473.055	420.322	469.014	602.478	530.885	533.845	466.586	614.856	610.58	493.465	494.067	621.577	541.759	491.88	526.756	569.384	473.86	610.983	562.306	613.48	656.878	493.717	639.071	764.886	543.075	620.529	562.174	569.767	510.107	508.021
LOC644936	40.5503	24.5764	40.1052	49.3103	14	31.1059	48.3288	96.5577	43.1064	29.138	42.0547	32.7613	10.8473	15.7966	60.0355	9.0851	13.4556	28.3636	52.4703	27.6355	20.6615	146.371	29.8058	32.5739	46.0619	35.2197	48.6891	50.2182	56.304	85.6297	33.195	53.2151	38.8112	82.5075	32.6123	63.8681	25.3456	24.4789	22.884	24.9922	62.0477	36.3453	131.556	25.9431	50.7868	14.5625	22.6595	32.888	25.9153
PIK3CD-AS1	2.8965	3.4134	8.547	0.277	0	6.8722	2.2584	9.196	0	0	8.0104	0	1.1727	0.3434	0	0	0	0.7273	3.064	0	0.3084	0.6953	0	0.3465	0.5905	0	0	0.3062	0.8043	0.6463	0	0	4.4939	0.8809	0.9983	18.5424	0	1.0643	0	1.2496	0	0	3.9125	0	0	0	0.2982	0	0.4114
LOC645166	67.8597	179.544	47.3373	62.8845	54	81.02	48.7805	160.929	89.8283	42.4929	48.0625	51.092	41.0437	71.7714	71.7584	75.6199	76.4524	48	60.5132	31.537	57.6671	65.7106	36.5037	69.6526	102.458	31.6075	88.015	131.976	44.6411	40.3914	128.216	79.8226	67.8174	59.6051	68.8852	116.405	66.4363	68.1153	67.3981	48.3182	46.4406	28.7733	76.2929	82.153	37.5536	54.3061	85.2713	58.2392	53.0646
LINC00461	2.0689	0	0.9862	0	0.4444	0	0	0	0	0	2.0026	1.17	0.2932	0	0	0.5344	0	0	0	0.9754	0	1.3907	0.3349	0	0	0.602	0.6242	0.3062	0.4022	0.3231	0.4149	0.3695	0	0.2936	0.3328	1.0301	0.384	0	0.3135	0.4165	0	0	5.3796	0.4324	0.3577	0	0	0.6852	2.8795
FAM86C2P	137.375	137.218	141.354	272.315	208.444	156.253	138.211	188.058	187.165	208.013	116.552	204.368	170.625	126.716	165.542	275.224	236.697	169.454	106.09	178.168	182.253	79.2699	288.68	196.829	202.554	165.864	175.406	151.573	168.108	157.365	185.062	126.755	167.501	161.198	206.323	81.3804	216.206	239.468	183.386	183.693	253.901	164.059	245.996	216.192	218.526	188.099	168.157	156.218	195.393
GGT8P	1.6551	6.1441	9.2045	2.7702	2.4444	3.617	2.71	0.9196	3.0592	13.7596	2.8036	2.7301	2.6385	8.5851	1.7762	4.5425	14.3731	3.6364	8.4259	3.9015	3.7006	2.4337	3.0141	14.9008	10.0391	2.4082	3.7453	3.3683	4.8261	28.7587	2.4896	6.6519	4.0854	5.2852	8.985	3.0904	9.9846	4.9667	1.2539	4.1654	4.1873	0.5048	14.1827	3.4591	1.4306	3.3372	1.1926	2.7407	8.2271
FUT8-AS1	28.9397	17.736	28.3596	31.8135	16.4022	18.4067	22.4435	24.1302	20.1571	13.0231	17.3946	24.883	21.0466	10.7108	17.1901	21.2003	24.9204	14.9855	9.4715	15.2971	23.2149	16.6362	24.6249	34.5318	23.7543	17.4052	11.5543	24.5212	15.2182	13.145	21.4523	17.5351	27.2373	19.7372	23.391	14.9575	28.3026	23.3472	18.0815	39.7876	13.0947	33.2812	31.4268	16.2793	33.4371	16.756	13.384	21.6684	22.5381
CEP170P1	5.3791	0.6827	3.2873	2.7702	3.5556	1.8085	1.8067	0	4.7278	8.0939	7.6099	10.9204	5.277	5.8379	3.1972	1.8705	6.1162	5.8182	2.298	0.9754	2.467	7.3012	6.6979	3.4653	3.5432	3.6123	1.2484	4.8993	10.4565	3.5544	2.4896	3.6955	7.7622	3.5235	3.6606	0	4.6083	4.2572	5.9561	5.8315	5.3293	5.5528	1.4672	1.7295	1.4306	1.5169	6.2612	1.7129	0.4114
LINC00264	0.4138	0	2.3011	0	0	0.7234	0.4517	1.3794	0	0	0	0	0.5863	0	0.3552	0	0	0.3636	0.766	0	0	0.3477	0.6698	0	0.2953	0	0.6242	0	0	0	0.4149	0.7391	1.6342	1.4681	0.3328	9.2712	0.384	0	0	0	0	0	0	0.8648	0	0.6068	0	0.6852	0.4114
FLJ42627	31.4472	16.3843	78.8067	41.8307	56.8089	35.0845	16.7118	33.1055	48.1124	14.569	34.4248	57.3596	18.7628	36.0574	53.9964	49.4041	42.2721	57.88	23.7457	38.8426	37.4065	32.9213	64.3168	62.7359	43.4044	45.4816	25.593	39.3784	57.5628	55.2554	27.8008	46.1899	81.2992	61.6604	36.6822	43.2655	48.3871	57.8271	30.721	81.6245	52.5198	44.8965	53.7963	30.6993	46.8526	36.1029	28.1246	40.9147	73.6323
ASH1L-AS1	30.4045	37.3288	39.5496	56.3274	40.3867	46.3767	31.364	50.1181	34.7855	45.0465	25.6133	33.1708	44.5265	46.2359	32.0426	61.8453	66.0977	28.4	40.1838	44.9354	65.2841	35.3864	58.9317	53.0954	53.4908	53.5491	61.6792	64.2058	42.6181	68.9206	66.3237	54.8522	48.4772	36.7966	53.1947	100.427	68.3257	45.3463	47.0878	62.9678	29.1091	38.945	16.804	69.0561	39.1273	52.8772	51.3655	28.3077	41.8881
RPL13AP3	16.5512	48.4701	24.9836	14.1282	9.1111	14.4679	18.5185	72.6482	10.2899	5.6657	14.8193	10.9204	12.6063	12.0191	8.1705	20.8422	7.3394	18.9091	8.4259	20.8079	13.5687	7.3012	9.712	15.5939	13.5823	17.1583	24.3446	12.2483	22.9238	28.4355	12.4481	9.2387	25.7379	18.2045	10.6489	88.5913	19.9693	8.8692	15.9875	11.663	29.3109	7.0671	61.1322	42.806	26.824	10.0117	10.4353	15.7588	16.0428
LINC00520	0	1.3654	0	0.277	0	0	0	0.4598	0	0	0	0	0.2932	0.3434	0	0.5344	0	0.7273	1.149	0	0	0.3477	0.6698	0.6931	0.2953	0	0	0.9186	0.8043	0.3231	0	0.3695	0	0	1.6639	0	0	0	0	0	0	0	0	0	0	0	0	0	0.4114
LOC645752	0.4138	0	1.3149	4.7094	0.2222	0.7234	2.2584	0	6.6745	4.4516	4.8062	5.4602	3.8112	6.1813	12.0782	0	0	0.3636	1.149	0	0.3084	2.4337	10.7167	0	10.9249	0.301	0	0.3062	0	0.6463	2.9046	10.7169	1.2256	2.6426	0.3328	1.0301	4.2243	0.3548	0	0.4165	0.7613	4.0384	0.4891	0	6.0801	0.3034	0.2982	0	13.5747
ANKRD36BP2	83.5833	109.228	297.502	2.2162	3.1111	94.4027	17.1635	135.641	4.7278	0.4047	152.198	0.78	67.4289	21.291	4.2629	6.1458	7.6452	54.1818	68.5561	4.8769	2.7754	92.4815	2.0094	9.0098	1.1811	59.3016	5.618	1.531	32.9781	11.9558	1.2448	19.5861	127.055	174.998	8.3195	250.322	6.5284	5.3215	3.1348	19.5772	3.4259	23.2206	11.2483	9.9448	10.372	2.1237	1.1926	2.0555	6.5817
TMEM14EP	0.4138	0	1.3149	0.277	0	0.3617	0.9033	0	0	0	1.2016	0.39	0	0	0.7105	0	0	0	0.383	0	0	0	0	0	0	0	0.6242	0	0.8043	0	0	0.3695	0.8171	0	0.9983	0	0.384	0	0	0	0	0	0	0	0	0	0	0	0
NAP1L6	31.861	0	21.6963	31.0267	23.5556	17.3614	22.5836	9.6558	35.3195	23.4723	15.6203	27.6911	31.3691	21.291	35.8792	23.5143	25.0764	19.2727	16.8518	15.9311	16.6525	12.5163	39.5177	52.3261	34.8417	26.189	28.0899	2.4497	22.9238	38.1295	46.473	26.9771	26.1465	29.6557	34.2762	6.1808	41.4747	29.8004	26.3323	57.8986	23.9816	27.259	40.5918	22.484	29.3276	25.4844	18.1872	52.7578	20.5677
ADORA2A-AS1	2.4827	0.6827	6.5779	1.9392	1.3378	1.4468	0.9033	0	0.5562	2.0235	8.4189	0.39	1.4658	2.4073	0.7105	2.6721	3.9755	2.1818	1.149	2.601	1.8503	1.7419	4.3603	5.198	1.4793	0.602	0.6242	1.531	2.8152	1.9388	2.9046	0.7391	2.4512	4.4043	0.3328	1.0301	2.3041	1.0643	0.9404	1.6661	3.0453	1.5144	0	0.8648	1.7883	0.9102	0.2982	0.3426	3.7104
RAET1K	2.8965	2.048	4.931	1.1081	1.3333	4.3404	0.4517	1.8392	1.9467	2.8329	6.4083	0.78	2.0522	0.3434	1.0657	2.9393	0.6116	1.0909	1.915	0.3251	1.5419	1.3907	0.3349	1.3861	2.6574	1.8061	0.6242	1.2248	3.6195	0.9694	0.8299	2.2173	1.2256	3.2298	0.3328	12.3616	1.5361	1.0643	0.627	1.6661	0	3.5336	1.4672	0.4324	1.4306	0.6068	0.8945	1.0278	0
POM121L10P	1.6551	10.9228	13.478	8.5905	14.02	17.3614	5.8853	11.5088	6.4131	25.9166	4.4418	21.8565	7.9244	1.0508	11.7229	15.792	15.9113	11.6691	17.6293	3.5894	10.0008	13.9313	13.0911	3.4653	18.3066	10.2378	19.3695	3.9838	8.8719	17.168	10.3734	5.5876	6.1608	4.7537	6.0133	5.3464	10.7604	24.1348	29.1599	1.2496	15.9954	49.47	32.2876	3.4591	11.0873	6.3802	8.0501	8.2289	22.6656
LINC00643	2.8965	0	5.2597	0.277	0	1.0851	3.1617	1.3794	0.2781	0	7.2094	0.39	1.1727	0.6868	0.3552	0	1.529	0	0.383	0	0	2.086	0.3349	0	0.8858	0	0	0	0.4022	0.3231	0.4149	6.6519	0.4085	0.2936	1.9967	13.3917	0.384	0	0	3.3323	0.3807	0	0.9781	0	0.3577	0.3034	0	0	0
LOC646214	117.513	27.3071	182.774	81.1682	93.1111	67.9989	110.208	45.9799	93.9999	89.0328	138.18	102.964	108.766	103.021	111.545	90.0492	262.69	86.5455	106.09	80.6307	89.7386	100.478	158.406	134.454	134.052	73.4497	59.9251	159.841	120.651	237.178	67.6349	208.426	107.446	96.895	125.458	61.8079	297.619	69.8891	92.4765	95.8034	86.7907	143.362	207.849	67.4519	142.346	96.1734	115.385	112.71	325.38
CXADRP2	0.8276	0	1.3149	0	1.1111	0.3617	0.9033	0	0.5562	2.0235	0	0.39	0.2932	1.717	1.421	0.2672	0.6116	0	0.383	0.3251	0.6168	0.6953	2.0094	0.6931	0	0.9031	0.6242	0.3062	1.2065	2.2619	0.4149	0.7391	1.6342	0.5872	0.3328	0	0.768	0.3548	0.9404	1.6661	0.7613	1.5144	0.4891	0	0	0.3034	2.3852	0.6852	0
COL6A4P2	2.4827	1.3654	22.6824	10.2499	5.3333	6.5105	1.8067	1.3794	6.9527	3.2376	1.6021	0.78	5.8634	13.7362	6.7496	1.8705	1.2232	2.9091	10.7239	4.5517	17.5777	22.5989	6.6979	3.1188	7.9722	7.5256	11.8602	22.047	9.6521	17.7722	0.4149	15.1515	11.8476	24.0769	18.3028	18.5424	8.0645	10.2882	1.8809	9.5803	2.6646	4.0384	28.8544	17.7278	9.6567	3.3372	2.3852	1.7129	12.3406
TPTE2P1	190.338	84.652	118.343	251.261	54.6667	61.4884	57.3622	123.686	138.219	119.79	106.939	226.209	143.946	256.523	134.281	124.786	388.378	41.8182	11.1069	132.651	251.022	209.996	216.343	425.193	77.3603	39.1331	362.047	340.81	86.8691	213.267	274.274	298.226	120.927	303.604	502.496	27.8135	485.407	26.2528	109.718	276.164	118.005	441.696	972.246	152.199	216.023	372.558	74.2397	363.481	185.52
LOC646471	69.8376	12.7592	164.218	80.0047	53.6733	39.2007	35.7272	4.598	102.001	68.9437	78.0655	57.1295	51.3838	63.0524	67.2469	105.195	101.755	101.96	34.2168	91.1452	111.581	108.429	161.182	108.887	94.6778	76.3697	23.9451	134.885	157.125	132.665	124.934	148.215	129.323	137.47	143.804	10.3013	265.131	64.5889	44.4859	73.3604	51.1228	59.7728	91.5124	41.5089	122.371	61.7269	32.0513	74.6078	240.95
IGF2BP2-AS1	0.8276	0	0.6575	0	0	0	0	0.9196	0.2781	0	0	0	0.2932	5.4945	0.7105	0	0.3058	0	1.149	0	0	1.3907	0.6698	0.3465	0.5905	0.301	0.6242	1.531	0	0.9694	0.4149	0.7391	0.4085	0.8809	0	0	0.384	0	0	0.4165	0	0.5048	0.9781	0	0	0	0.2982	0.3426	0.4114
LOC646762	272.267	122.199	227.482	296.416	376	174.699	169.377	99.7763	224.988	213.679	202.663	277.301	206.098	210.85	255.062	264.269	337.614	184.727	190.732	301.715	253.18	188.787	257.535	231.136	278.733	248.946	143.571	203.322	221.195	316.345	194.191	229.49	281.483	226.382	255.907	61.8079	387.481	188.027	219.436	275.331	224.209	238.263	229.857	190.681	260.014	248.777	220.93	215.485	273.139
LOC646813	0	0	0	0	0	0	0	0	0	0	0	0	0	0	0	0.2672	0	0	0	0	0	0	0	0	0	0	0	0	0	0	0	0	0	0	0	1.0301	0	0	0	0	0	0	0	0	0	0	0	0	0
LINC00598	2.8965	0	3.9448	4.1554	2.4444	2.1702	0	0.4598	3.6154	6.4751	3.2042	1.9501	4.9839	2.7472	3.9076	5.8786	3.9755	2.5455	3.83	2.601	4.3173	1.3907	6.0281	3.4653	2.3621	2.1072	1.8727	3.3683	3.2174	1.9388	3.7344	4.4346	4.9025	3.2298	3.6606	4.1205	7.2965	0.7095	1.2539	4.5819	1.9033	2.0192	0	0.4324	1.4306	4.2474	3.5778	2.0555	3.2908
LOC646999	8.2756	2.7307	14.1354	15.2363	13.1111	6.1488	11.2918	8.2764	8.3432	4.0469	5.2068	13.2605	4.6907	4.1208	6.7496	5.8786	6.422	10.1818	3.064	8.1281	11.1017	5.5628	13.3958	7.9702	7.3817	5.4184	9.3633	3.3683	7.2391	3.5544	5.8091	6.6519	5.311	4.1107	7.3211	1.0301	9.6006	15.255	9.7179	8.7473	6.4712	15.6487	7.3359	6.4858	13.2332	13.0456	0	5.4813	10.6952
PA2G4P4	89.79	36.8646	47.3373	49.5874	47.3333	45.9354	60.9756	54.2562	45.8875	41.2788	51.6672	56.1622	31.9554	24.7251	40.4973	42.7533	39.7553	54.1818	33.3206	48.7686	46.5654	42.4163	32.8198	46.4351	39.566	45.4545	55.5556	41.9505	78.0213	79.1671	43.1535	37.694	46.5734	41.4006	43.2612	69.0188	61.4439	46.1197	51.4107	59.5647	65.8543	45.9364	99.7677	57.0747	38.9843	41.2605	28.6225	43.1655	50.1851
EMBP1	172.132	53.2489	159.106	76.4587	60	126.232	151.762	57.015	104.846	86.1999	106.138	77.6131	112.284	147.664	74.9556	93.2557	150.153	105.818	127.537	74.4534	78.0202	85.528	55.9277	126.137	63.778	77.9651	104.869	135.957	110.195	106.633	96.6805	90.5395	100.501	138.883	125.458	146.279	101.766	65.6319	121.317	218.265	86.7907	142.352	91.9428	99.4484	108.727	54.3061	109.422	223.364	69.5187
CTAGE11P	13.6547	7.5095	13.478	14.4053	14.4444	10.4892	18.5185	4.598	10.2899	10.1174	12.8167	11.7005	11.4336	15.7966	11.3677	12.826	12.5382	26.1818	11.1069	16.9064	14.8023	16.3407	9.3771	13.5147	13.8776	20.1686	9.9875	9.7987	24.9346	30.3743	13.6929	31.7812	16.3415	26.1323	15.9734	3.0904	39.1705	11.7073	18.8088	25.8253	12.5618	17.6678	8.314	5.621	15.0215	7.888	18.4854	24.666	28.7947
LOC647859	5.3791	0	4.2735	20.7768	140.444	0	0	1.3794	9.7337	6.8798	0	0	14.6585	14.7664	0	1.0688	5.5046	2.1818	1.532	0	0	28.1617	5.6932	9.3563	0	9.0307	0.6242	6.4304	3.2174	10.0171	46.0581	2.5868	13.4818	36.409	0	13.3917	13.4409	0	1.5674	2.9158	8.3745	3.0288	12.2264	5.621	4.2918	0.3034	0	0.3426	33.731
MIR924HG	1.2413	4.0961	1.6437	1.3851	0.6667	0.3617	0.4517	0	1.1124	0.4047	0.801	0	1.4658	1.0302	1.421	0.2672	1.2232	1.0909	5.7449	0.9754	0.6168	1.043	0.6698	2.4257	0.2953	0	0	1.2248	0.8043	2.9082	0.8299	0.7391	2.0427	0.8809	1.6639	1.0301	0.768	0.3548	0.9404	0.8331	0.3807	1.0096	0	1.7295	1.4306	0.9102	2.0871	0.6852	1.6454
NORAD	14479.4	5218.39	9526.96	15319.2	16649.6	10786.9	12723.6	9556	13041.8	12499.8	11022.7	16445.4	15683.4	13341.6	15395.7	13718.2	13358.1	13055.3	9899.66	12314.7	12255.6	10240.8	13514.4	13522	11671.4	13803.1	10317.1	11025.3	10509.1	11482.5	12498.3	11484.1	12443.7	8385.52	9847.92	4476.95	13494.2	13582.3	14696.2	17879	15477.3	17559.3	6794.96	8280.16	10397.4	15809.8	13246.3	13863.7	12682
LL22NC03-63E9.3	0	0	0	0	0	0	0	0	0	0	0	0	0.2932	0	0	0	0	0	0	0	0	0	0	0	0.2953	0	0	0	0	0	0	0	0	0	0	0	0	0	0	0	0	0	0	0	0	0	0	0	0
ACTG1P4	14.5278	16.9645	31.9987	16.1145	14.66	16.6778	10.1174	10.6857	18.266	6.9527	18.8365	14.8518	12.1343	14.89	11.4423	16.8635	32.8042	21.0582	2.0797	27.2291	25.5586	15.3742	28.2887	24.2225	13.8067	13.2872	14.3571	15.6319	14.5626	34.1582	18.029	18.8101	17.7387	26.6138	15.5973	4.1205	65.6567	11.4377	8.3103	27.9954	14.7316	25.0076	68.7126	24.473	34.9893	17.1231	3.1664	11.0894	37.2151
DLGAP1-AS1	170.477	250.543	228.139	133.249	169.111	214.848	161.247	236.337	200.793	163.901	211.074	90.4836	109.059	339.283	129.307	167.005	249.846	180	187.285	74.4534	175.777	245.806	167.113	285.888	267.808	219.747	184.145	155.86	192.64	259.797	166.805	183.666	269.635	188.798	183.028	324.491	246.544	154.324	135.11	182.026	77.2742	187.784	444.064	232.19	271.817	151.693	223.017	119.562	129.988
RPL23AP64	3.724	0	8.8757	4.4324	2	2.8936	4.9684	0	2.2248	6.4751	4.8062	4.6802	1.759	6.5247	4.9734	3.7409	6.422	3.6364	4.5959	5.8522	3.3922	3.4767	6.0281	2.4257	2.6574	2.4082	0.6242	4.8993	7.2391	9.6939	1.2448	3.3259	5.7195	1.4681	2.995	2.0603	8.8326	2.8381	1.2539	6.6646	3.8066	4.5432	0.9781	0	1.7883	1.8203	0.2982	3.4258	8.6384
TSSC2	19.8614	25.2591	24.6548	16.8985	12.6667	26.4038	18.0668	35.8643	11.9586	12.9502	19.225	18.3307	24.333	21.9779	18.4725	32.3322	23.2415	20.3636	24.1287	17.5567	19.7363	18.4268	20.0938	17.673	18.8972	19.5665	24.3446	14.3918	16.8912	12.9252	20.7469	21.4339	13.4818	20.5535	18.9684	50.4764	16.8971	15.9645	19.4357	11.2465	11.4198	10.0959	38.1465	24.6459	22.5322	22.754	16.6965	15.4163	15.6314
BEND3P3	60.4117	2.048	124.589	86.1546	84	57.148	40.1987	1.3794	106.237	127.074	68.489	99.844	82.6737	75.8923	115.098	87.6443	129.969	116.364	81.9609	121.271	44.4068	87.9618	130.275	85.9395	102.163	79.1692	5.618	122.177	116.228	97.2624	39.0041	62.8234	111.123	103.355	117.471	5.1507	117.127	79.8226	50.7837	73.3104	82.2228	60.0707	15.1608	4.7562	55.794	56.1264	64.6989	45.5636	150.967
ABCA17P	19.8614	19.7977	9.8619	24.3781	25.5556	20.6167	18.5185	32.6457	32.2603	21.8535	20.4266	24.961	26.6784	33.997	22.0249	35.5387	16.5137	12.7273	18.3838	14.6306	32.3799	31.6384	32.4849	23.2175	20.6688	27.3931	44.9438	35.8264	19.7064	22.296	42.7386	26.9771	22.0611	26.4259	28.619	22.6629	34.9462	21.9956	22.884	19.9938	23.9816	21.7062	16.6279	57.5071	32.5465	41.5639	23.8521	17.8143	18.5109
LRRC37A16P	2273.71	1123	2012.49	2369.39	2291.33	1539.38	1887.99	1481.01	1985.68	2074.87	1994.99	2321.37	2036.94	2019.22	2159.15	2047.35	2317.73	2029.45	1478.36	2299.6	2269.37	1760.63	2275.95	2302.69	1833.91	1964.18	1848.31	1723.03	1908.71	2109.4	1865.15	1883.22	2073.33	1635.76	2096.84	866.341	2510.75	1978.89	2039.5	2406.75	2063.56	2248.86	1978.24	1561.34	1953.51	2344.87	1727.19	2155.53	2168.24
ZNF192P1	16.1374	24.5764	44.05	18.0066	14.8889	20.9784	14.9051	36.7839	41.994	12.9502	17.2224	12.8705	31.0759	17.857	18.4725	27.5224	25.688	18.9091	25.6607	26.6602	45.3319	16.6884	23.1078	49.5538	40.4518	20.7706	26.8414	41.3381	17.6956	34.2519	35.6846	34.3681	32.6831	31.7111	40.2662	28.8437	52.9954	9.2239	22.2571	43.3198	27.4076	36.3453	25.92	42.3737	43.9914	39.7436	12.5224	24.3234	41.1353
LOC652276	43.4468	19.115	51.6108	39.6145	38.4444	32.5527	19.4219	11.495	43.1064	51.3962	36.8479	46.0218	26.9716	32.28	49.7336	25.3848	43.425	44	36.3845	54.6208	47.1822	43.807	43.5365	30.1481	50.7862	26.189	23.7203	37.6636	63.141	52.9935	46.473	45.8241	52.7015	39.3452	45.9235	20.6026	58.3717	33.7029	25.7053	37.9048	37.6854	27.7638	24.9419	16.4306	39.6996	35.4962	32.7967	30.8325	49.3624
SNORA48	0	0	0	0	0.2222	0.3617	0	0.9196	0	0	0.4005	0	0.8795	0.6868	0	1.0688	0	0	0	0	1.5419	0.3477	0	0.3465	0	0	2.4969	0	0	0	0	0	0.4085	0.2936	0	2.0603	0.384	0	0.9404	0	0	0	0	0.8648	0	0	0	0	0
SNORD10	0.4138	0.6827	0	0	0.2222	1.8085	0	0.9196	0.2781	0	0.4005	0.39	0.5863	0.6868	0.3552	0.2672	0.3058	0	0.383	0.9754	0.6168	0	1.0047	0	0.5905	0	2.4969	0.3062	0	0.3231	0	0.3695	0.8171	1.1745	0.6656	3.0904	0	0.3548	0.3135	0.4165	0	0	0	0	0.7153	0	0.2982	0.3426	0.4114
UCA1	0.4138	0	0	0.277	0	0	0	0	0.2781	0	0	0	0	1.717	0.3552	0	0.3058	0.3636	0.383	0	0	0	0.3349	0.3465	0.8858	0	1.2484	0	1.6087	0	1.6598	0	0	0.2936	0	0	0.768	0	0	0.8331	0.3807	0	0	0	0	0.3034	0.2982	0	0.4114
FAM86FP	43.8606	62.8064	43.0638	60.9454	92.2222	100.913	43.8121	201.392	89.5502	107.649	34.0443	99.064	70.0674	30.2195	45.8259	124.252	110.703	63.6364	42.8954	56.2464	57.0503	39.6349	90.7569	111.236	67.9117	80.6743	136.08	58.1796	36.5976	115.681	48.9627	88.6918	60.0552	59.3115	50.2496	50.4764	66.0522	111.752	35.7367	116.214	116.863	76.2241	132.535	217.489	67.5966	81.0041	71.8545	107.229	90.4977
RPSAP9	27.7232	50.5182	29.9145	22.993	20.6667	36.5313	47.8771	56.5552	28.923	21.0441	40.4526	27.6911	29.9033	39.4915	17.4067	39.0124	29.3577	21.4545	21.8307	19.5074	21.895	23.9896	21.7683	29.4551	22.1451	25.286	29.9625	19.9035	26.9455	36.1907	36.9295	21.4339	42.488	24.0769	22.629	62.838	34.9462	31.2195	28.8401	34.5725	37.6854	28.2686	37.6574	40.2117	29.6853	37.0131	37.8652	31.5177	21.8017
GUSBP3	58.3428	49.8355	137.081	67.594	91.7778	75.9562	45.6188	33.1055	136.828	64.3464	90.1172	50.6864	87.3644	70.7412	60.675	79.3608	35.7797	95.6364	51.7043	127.449	72.7777	45.8931	105.827	93.2167	66.1401	91.5111	61.1735	267.014	77.6191	65.5956	77.1784	61.3452	80.8906	82.5075	100.166	79.3201	94.8541	199.024	66.4577	98.3026	79.9388	94.3968	104.169	62.2633	70.4578	64.3179	47.7042	58.9243	198.272
ABCC6P1	5.7929	0	5.2597	3.3243	4	2.8936	1.355	1.3794	4.4497	3.6423	8.4109	3.9002	7.9156	1.0302	5.6838	8.2835	5.5046	6.1818	6.5109	4.5517	4.3173	3.1291	4.3537	5.5445	0.5905	3.9133	2.4969	3.3683	3.2174	1.6157	3.3195	5.5432	2.0427	11.1576	7.3211	0	3.8402	1.7738	5.0157	1.6661	4.1873	3.0288	8.803	0	5.3648	3.0339	4.1741	2.0555	2.0568
GTF2H2B	70.3424	10.2402	223.866	6.0945	191.556	112.488	46.5221	34.9447	48.3905	216.107	29.6385	115.445	262.386	207.759	38.3659	239.686	68.8072	114.182	126.388	54.2957	37.6224	15.993	230.744	10.0494	257.474	68.3323	176.03	447.37	96.9234	9.6939	7.0539	41.02	17.9757	100.125	18.9684	439.866	129.416	183.769	6.8966	84.9734	18.2717	104.493	190.243	66.5872	156.652	84.3413	55.158	14.3885	19.3336
AGAP7P	3.3102	12.2882	12.1631	8.0337	2.6667	6.5105	22.1319	13.3342	5.5621	2.8329	6.0078	2.3401	2.3454	10.6455	3.5524	7.4818	3.0581	9.8182	4.2129	8.1281	9.5598	6.9535	7.7026	4.1584	7.9722	10.2348	9.9875	23.8843	6.8369	5.8164	5.3942	28.0857	11.0305	9.3959	5.99	25.7533	7.2965	2.4834	2.5078	22.9095	3.8066	4.5432	14.6717	14.2687	10.7296	5.4609	5.3667	4.7962	7.8157
FAM153C	0.4138	0	3.2873	1.9392	0.4444	1.0851	0	0.4598	1.3905	1.2141	0.4005	0.39	0	0	0	0	0	0.7273	1.915	0.9754	6.476	1.043	1.6745	1.0396	1.4763	3.0102	0	0	4.8261	3.8776	0	2.9564	6.1281	1.4681	0.6656	0	0	2.1286	0	0	0.7613	1.0096	0	0.8648	7.1531	0	0.8945	0	9.0498
RRN3P2	11.5858	13.6536	44.05	16.8985	3.1111	19.8933	6.7751	17.9321	6.3964	2.8329	30.4396	4.2902	10.8473	11.6757	5.3286	13.3604	7.0336	8.7273	9.9579	13.9803	4.0089	15.6454	8.3724	7.9702	3.8385	14.7502	8.7391	4.8993	16.489	19.3879	8.7137	10.3474	28.5977	19.379	6.6556	90.6516	20.3533	3.5477	3.1348	4.9984	2.284	6.0575	33.2559	2.1619	12.1602	3.0339	2.9815	2.7407	17.2768
GSTTP2	0	0	0	0	0	0	0	0	0	0	0	0	0	0	0	0	0.3058	0	0	0	0	0	0	0	0	0	0	0	0	0	0	0	0	0.2936	0	0	0	0	0	0	0	0	0	0	0	0	0	0	0
MLLT4-AS1	12.4134	4.0961	25.9698	19.9458	17.1111	6.8722	11.2918	11.0352	19.7455	9.7127	10.4135	11.7005	11.7268	53.2276	32.6821	18.1702	50.1528	5.8182	18.3838	39.0149	16.3442	33.0291	37.1735	52.6726	22.4404	18.0614	28.0899	22.047	16.0869	52.3472	11.2033	29.5639	10.622	46.6858	59.5674	6.1808	63.7481	7.8049	11.9122	49.9844	22.8397	32.3069	51.351	13.8363	28.97	36.4063	26.2373	13.3608	32.0856
PSG10P	0	0	0	0	0	0	0	0	0	0	0	0	0	0	0	0	0	0	0	0	0	0	0	0	0	0	0	0	0	0	0.4149	0	0.4085	0.2936	0	0	0	0	0	0	0	0	0	0	0	0	0.5963	0	0
DUX4L6	0	0	0	0	0	0	0	0	0	0	0	0	0	0	0	0	0	0	0	0	0	0	0	0	0	0	0	0	0	0	0	0	0	0	0	0	0	0	0	0	0	0	0	0	0	0	0	0	0
DUX4L5	0	0	0	0	0	0	0	0	0	0	0	0	0	0	0	0	0	0	0	0	0	0	0	0	0	0	0	0	0	0	0	0	0	0	0	0	0	0	0	0	0	0	0	0	0	0	0	0	0
HSPB1P1	221.372	1080.68	165.352	170.37	148.222	394.972	252.936	758.668	178.822	80.9389	301.993	281.201	237.467	327.264	250.089	435.282	284.709	218.546	253.16	175.567	289.569	273.968	265.238	415.49	410.718	218.543	804.619	362.857	353.107	280.478	310.373	370.658	156.879	1254.35	209.318	849.858	240.783	124.878	256.113	95.3869	189.569	126.199	918.45	598.852	486.409	231.787	330.65	351.833	241.464
SPCS2P4	2780.18	3045.43	1759.7	2796.28	2543.78	2523.92	2516.71	2053	2081.9	2540.67	1919.3	1712.95	2522.72	1968.05	2072.47	1942.6	1731.8	2823.27	1815.4	1385.68	2162.36	2375.66	1992.3	2295.42	2010.78	2508.73	3629.84	2591.75	2071.99	1789.5	3196.68	2215.82	2122.77	2373.63	1933.11	2289.98	1917.43	2882.48	2506.58	2218.47	2326.22	2839.98	2620.86	2847.68	2384.84	2734.72	2333.04	2649.88	1590.29
WASH7P	905.348	1499.84	1782.71	1417.53	915.333	1417.85	984.643	2240.6	1534.31	690.409	778.212	938.378	934.623	870.529	727.886	1148.46	1076.76	992.727	752.968	1431.2	1398.81	1101.09	1614.2	1673.05	1566.1	1145.7	1478.78	1045.09	1092.7	1312.23	1448.13	1141.54	886.528	1319.53	1431.95	2334.28	1501.92	1022.08	864.89	1099.66	999.235	730.944	2117.62	2598.63	1639.13	1124.05	662.492	884.893	1310.57
LYPLA2P1	57.5153	77.1426	41.7488	43.7699	55.3333	61.8501	58.2656	77.706	57.568	55.8478	56.0729	42.9017	52.7704	60.7825	35.524	71.3446	35.1681	57.0909	55.1513	40.6405	58.5922	60.8431	48.2251	53.0191	57.8726	45.4545	49.3134	49.2995	73.9996	55.2554	48.9627	32.5203	39.6282	46.9794	42.5957	62.838	53.7634	70.5987	59.2476	42.4867	54.0538	28.2686	64.5556	70.911	44.7067	50.9689	52.4747	55.4985	39.9013
TBC1D3P1-DHX40P1	0.4138	0.6827	0	0.277	0	0	0.4517	0	0.2781	1.6188	0	0.39	29.9033	1.717	2.8419	0	27.5229	0.3636	1.915	0	0.6168	0	1.3396	0.3465	0	0.602	0	0	1.6087	0	0	0	0	0	1.9967	0	0.768	0	0	0.8331	0	0.5048	0	0	0	0.6068	1.7889	0.3426	0
LOC653653	91.4451	23.8937	99.9343	35.7362	38.4444	72.3393	57.3622	5.9774	48.6686	39.2554	100.931	48.752	86.4849	106.799	66.4298	44.6238	83.7919	63.2727	75.45	30.5617	35.1553	53.8896	45.5459	53.7122	48.7193	35.5208	14.3571	37.9698	73.1953	51.701	36.5145	63.5625	58.8295	49.622	50.5824	22.6629	42.6267	35.8315	37.931	49.9844	26.6463	54.5179	23.9638	21.1868	25.3934	31.2488	41.4431	36.999	44.0148
SEC1P	15.3098	10.2402	17.1039	16.8985	6.4444	1.4468	4.9684	9.6558	8.6269	4.0469	3.2042	15.6123	1.1727	4.8111	7.46	1.8731	7.6452	7.2727	4.2129	13.3301	16.0358	12.1686	10.7234	2.7722	10.9279	9.9338	8.7391	2.4527	11.2608	20.0341	8.7137	5.5432	19.2013	5.8724	6.6556	14.4218	4.2243	5.6763	11.9122	7.9142	8.3745	5.5528	9.7811	9.9448	11.0944	1.5169	5.3667	1.0278	13.5911
FAM226B	11.5858	5.4614	14.4642	7.7567	7.5556	13.3828	10.8401	17.0126	5.0059	5.261	12.4161	23.4009	9.3814	21.9779	8.881	11.49	16.5137	12.3636	3.447	12.6798	11.1017	19.1221	16.4099	15.9404	15.354	16.5563	18.1024	15.9228	16.489	20.6804	7.4689	12.1951	9.8049	16.4428	5.99	30.9039	19.5853	6.3858	11.2853	19.5772	10.2778	12.1151	33.2559	27.2402	19.3133	16.3828	12.8205	8.9072	16.0428
LOC653786	1.2413	30.7205	0.6575	0.277	0.2222	2.8936	1.8067	5.5176	1.9467	0.8094	3.2042	0	0.2932	1.3736	1.7762	2.4049	1.529	0.7273	2.298	0.3251	1.5419	0.3477	0	1.3861	1.7716	0.602	1.2484	1.531	4.4239	0.6463	0.4149	0.7391	2.0427	1.4681	3.6606	6.1808	0.768	0.7095	0.3135	0	0.7613	0.5048	7.8249	1.2972	1.073	0.9102	0.2982	0.6852	0.8227
SNORA5A	0	0.6827	0	0	0	0	0	0	0	0	0.4005	0	0.5863	0	0	0.5344	0	0	0	0	0.3084	0	0	0.3465	0	0	0.6242	0.6124	0	0	0	0.3695	0	0	0	1.0301	0	0	0.9404	0.4165	0	0	0	0	0	0	0.2982	0	0
SNORA8	166.525	67.6397	336.114	130.911	97.7867	122.517	114.381	141.567	188.695	92.0356	209.12	120.23	118.681	178.501	131.787	106.613	163.18	193.407	195.082	138.773	138.765	264.737	133.825	182.996	124.19	150.993	135.293	162.921	219.558	235.226	133.751	259.024	176.963	179.032	166.722	318.403	231.405	178.448	134.244	223.518	124.48	139.253	218.413	161.418	244.435	130.019	91.6696	134.947	258.852
SNORA75	0	0	0	0	0	0	0	0	0	0	0	0	0	0	0	0	0	0	0	0	0	0	0	0	0	0	0.6242	0.3062	0	0	0	0	0	0	0.6656	2.0603	0	0.3548	0	0	0	0	0	0	0	0	0	0	0
SNORA13	0	0	0	0	0	0	0	0	0	0	0	0	0	0	0	0	0	0	0	0	0	0	0	0	0	0	0	0	0	0	0	0	0	0	0	0	0	0	0	0	0	0	0	0	0	0	0	0	0
LOC654342	227.578	567.988	241.617	338.801	253.111	300.57	250.226	662.57	301.467	106.435	144.187	207.878	148.93	202.952	292.362	292.326	301.528	127.273	158.177	188.897	209.699	251.369	194.24	321.927	326.862	143.287	348.315	271.301	163.684	144.116	292.531	221.36	239.404	234.603	257.904	332.732	293.011	174.9	270.533	247.839	217.357	121.656	676.366	446.221	184.907	276.385	231.365	237.068	180.173
FAM138B	0	0	0	0.554	0.2222	0	0	0	0	0	0	0	0	0	0	0	0	0	0	0	0	0	0	0	0.5905	0	0	0	0	0	0	0	0	0	0	0	0	0	0	0	0	0	0	0.4324	0	0	0	0	0
PAX8-AS1	18.2104	11.6055	45.6936	14.4053	17.3333	70.6212	31.1653	19.7713	25.5858	6.4792	97.727	22.6209	14.3653	15.7966	62.167	16.5723	14.6789	58.1818	31.4056	10.7291	20.6707	39.6662	32.15	37.7787	48.1317	43.3474	22.4719	14.0856	61.1341	11.6327	3.7386	34.0022	40.0368	17.03	59.9068	24.7232	5.768	50.0222	24.1379	10.4176	6.4712	14.1343	64.5556	31.5641	32.196	16.9896	12.2242	23.6383	20.9872
SNHG20	130.754	107.863	235.371	195.579	153.556	192.423	186.54	185.299	199.402	121.004	139.381	130.265	144.826	101.991	136.057	168.608	184.709	212	96.1318	144.355	220.492	164.103	233.088	205.839	236.215	194.461	145.443	169.333	129.097	270.784	172.614	168.514	241.446	155.326	131.115	182.333	245.392	193.348	181.818	214.933	163.304	171.126	137.914	252.512	247.139	268.193	93.3214	131.895	212.258
KGFLP2	354.724	210.292	252.774	319.215	466.82	239.913	251.92	178.669	348.406	346.572	317.645	312.707	463.392	386.862	411.897	359.074	295.807	325.229	236.365	242.507	300.578	129.133	352.786	534.87	280.484	228.028	245.506	383.881	233.453	309.734	206.49	111.456	207.027	265.43	354.662	72.4079	371.202	472.295	286.194	454.75	465.354	507.799	265.446	294.683	199.896	248.479	244.767	278.836	422.522
NCF1B	134.892	135.17	172.584	6.9256	2	128.402	86.7209	108.053	7.2308	15.3784	142.986	5.0702	20.5218	15.1098	5.3286	3.7409	5.1988	68.3636	73.152	0.9754	3.0838	28.5093	19.7589	7.9702	9.1533	15.6532	3.1211	13.167	86.0647	12.6021	3.7344	11.456	120.927	18.2045	56.5724	798.352	6.9124	3.5477	2.5078	22.493	1.9033	3.5336	34.7231	7.3505	5.0072	3.0339	1.4908	5.8239	9.0498
NCF1C	57.5153	197.976	241.617	3.6013	1.7778	186.635	26.6486	217.945	7.787	23.4723	294.783	5.8502	26.9716	49.7936	10.6572	10.6883	6.7278	49.4545	73.918	1.3005	7.7095	80.6606	17.0797	11.089	19.1924	10.8368	3.1211	20.8222	139.956	11.6327	5.3942	21.8034	86.6102	23.1961	40.9318	838.527	1.5361	3.1929	6.8966	22.0764	1.9033	5.048	22.0076	8.6477	4.6495	3.0339	5.6649	3.7684	6.1703
HSP90AB4P	0.8276	0	0.3287	1.1081	0.4444	0.3617	0.4517	0.4598	0	0	1.2016	0.78	0.2932	1.717	0	0.5344	0.3058	0.7273	0	0.3251	0.3084	0.3477	1.0047	0.3465	0.5905	0.301	0	0	0.4022	1.6157	0.8299	0.3695	0.4085	0.8809	0.3328	0	1.1521	0.7095	0	0.8331	0.7613	1.0096	1.4672	0	1.073	0.3034	0	0	0.4114
ZNF826P	136.961	105.132	116.7	202.228	142.222	123.7	90.7859	199.553	154.627	138.405	155.803	189.548	177.074	181.661	156.661	136.009	124.465	91.6364	56.6833	132.651	152.957	126.206	164.434	229.75	146.453	229.681	247.815	133.813	155.238	137.007	133.61	128.973	104.177	184.1	285.191	62.838	296.467	207.539	110.972	219.098	312.142	289.753	162.367	329.909	182.403	109.826	113.596	64.4057	139.449
SCARNA3	0	0	0	0	0	0	0	0	0	0	0	0	0	0	0	0	0	0	0	0.3251	0	0	0	0	0.5905	0	0	0	0	0	0	0	0	0	0	0	0	0	0	0	0	0	0	0	0	0	0	0	0
SCARNA20	0	0	0	0	0	0	0	0	0	0	0	0	0	0	0	0	0	0	0	0	0	0	0	0	0	0	0	0	0	0	0	0	0	0	0	0	0	0	0	0	0	0	0	0	0	0	0	0	0
SCARNA21	0	0	0	0	0	0	0	0	0	0	0	0	0	0	0	0	0	0	0	0	0	0	0	0	0	0	0	0	0	0	0	0	0	0	0	0	0	0	0.3135	0	0	0	0	0	0	0	0	0	0
SCARNA18	0	0	0	0	0	0	0	0	0	0	0	0	0	0	0	0	0	0	0	0	0	0	0	0	0	0	0	0	0	0	0	0	0	0	0	0	0	0	0	0	0	0	0	0	0	0	0	0	0
SCARNA2	8.2756	11.6055	8.8757	7.4797	4	32.9144	9.0334	77.706	32.2603	1.6188	8.4109	20.6708	12.8994	17.857	18.8277	20.0406	5.5046	3.2727	3.83	19.1823	20.3531	28.1617	16.075	13.8612	30.7079	6.9235	43.0712	8.88	10.8586	36.8369	22.8216	18.4775	13.0732	7.0469	23.9601	213.237	11.1367	16.6741	14.7335	17.4945	11.8005	5.5528	57.7088	26.8078	23.2475	13.9558	12.8205	8.222	3.2908
SCARNA7	0	3.4134	0.3287	2.7702	1.5556	2.8936	0.9033	7.3568	1.3905	1.2141	1.2016	0	0.5863	2.0604	0.7105	1.8705	1.529	0	0.383	0	4.9341	0	1.0047	1.3861	3.8385	0.602	8.7391	0	0.8043	0.3231	0.4149	1.1086	0.8171	3.5235	0.3328	3.0904	1.5361	1.0643	4.0752	0.8331	0	1.0096	4.4015	5.1886	1.7883	2.1237	1.7889	0.6852	2.8795
SCARNA17	7.448	9.5575	3.9448	4.1554	3.5556	14.8296	0.9033	29.4271	10.2899	4.4516	4.8062	3.9002	7.6224	4.8077	2.4867	1.6032	4.2813	2.5455	3.447	6.8276	6.1676	5.9105	4.0188	5.198	7.677	3.0102	4.3695	1.531	4.4239	6.7858	2.4896	4.4346	5.311	4.4043	2.995	91.6817	2.3041	6.3858	3.7618	3.7488	5.7099	1.5144	8.314	5.621	6.0801	3.3372	3.5778	4.111	3.7022
SCARNA22	0	0	0	0	0	0	0	0	0	0	0	0	0	0	0	0	0	0	0	0	0	0	0	0	0	0	0	0	0	0	0	0	0	0	0	0	0	0	0	0	0	0	0	0	0	0	0	0	0
SCARNA4	0	0	0	0	0	0	0	0	0	0	0	0	0.2932	0	0	0	0	0	0	0	0	0	0	0	0	0	0	0	0	0	0	0	0	0	0	0	0	0	0	0	0	0	0	0	0	0	0	0	0
SCARNA6	2.0689	0.6827	0.3287	1.3851	0.4444	0.7234	0.9033	1.8392	0	0.8094	1.2016	0.78	0.5863	0	0	1.336	0.3058	0.3636	1.149	0.3251	4.9341	1.7384	0	1.0396	0.5905	0.301	4.3695	0	0.8043	0.6463	0.4149	1.8477	0.4085	0	0.3328	1.0301	1.1521	0	3.7618	0.4165	0	0	0	2.1619	0	0.3034	0.5963	1.3703	0
SCARNA23	0	0	0	0	0	0	0	0	0	0	0	0	0	0	0	0	0	0	0	0	0	0	0	0	0	0	0	0	0	0	0	0	0	0	0	0	0	0	0	0	0	0	0	0	0	0	0	0	0
SCARNA1	0	0	0	0	0	0	0	0	0	0	0	0	0	0	0	0	0	0	0	0	0.9251	0	0	0	0	0	1.2484	0	0	0	0	0	0	0	0	0	0	0	0	0.4165	0	0	0	0.4324	0	0	0.2982	0.3426	0
SCARNA5	1.6551	0.6827	0.6575	0.8311	0	1.0851	0.4517	8.7362	0.2781	0	0.801	3.9002	0.2932	1.0302	0.3552	0	0	0	0	0.3251	11.1017	1.3907	0.6698	1.7327	0.8858	0.602	18.1024	1.531	0.4022	0.3231	0.4149	0.7391	0.8171	0	1.3311	19.5725	0.768	1.7738	5.3292	0.8331	0.3807	1.5144	0.4891	1.2972	1.4306	1.2135	0.8945	1.0278	0.8227
SCARNA8	0	0	0	0	0	0	0	0	0	0	0	0	0	0	0	0	0	0	0	0	0.3084	0	0	0	0	0	0	0	0	0	0	0	0	0	0	0	0	0	0	0	0	0	0	0	0	0	0	0	0
SCARNA12	2.8965	0	3.9448	2.4932	0.4444	2.1702	0.4517	5.0578	2.2248	2.0235	2.4031	1.17	0.2932	2.4038	1.0657	3.4737	0.9174	1.0909	3.447	1.3005	4.0089	3.1291	3.349	1.0396	3.5432	1.8061	4.9938	2.4497	2.8152	2.2619	2.4896	5.5432	1.6342	4.9916	3.6606	11.3314	0.384	2.4834	1.8809	0.8331	1.9033	0.5048	2.4453	1.2972	3.2189	3.944	0.5963	2.0555	2.8795
SCARNA15	0	0	0	0	0	0	0	0	0.2781	0	0	0	0	0	0	0	0	0	0	0	0	0	0	0	0	0	0	0	0	0	0	0	0	0	0	0	0	0	0	0	0	0	0	0	0	0	0	0	0
LINC00488	0.4138	0	0	0	0	0	0	0	0.5562	1.2141	0	0	0.5863	0.3434	0.3552	0	0	0	1.149	0.3251	0.6168	0	0	0.3465	0	0	0	0	0	0	0	0	0	0.2936	0.9983	0	0.384	0	0	0	0	0	0	0	0	0	0	0	0.4114
SCARNA11	0	0	0	0	0	0	0	0	0	0	0	0	0	0	0	0	0	0	0	0	0	0	0	0	0	0	0	0	0	0	0	0	0	0	0	0	0	0	0	0	0	0	0	0	0	0	0	0	0
SCARNA16	0.4138	0	0.3287	0.554	0.2222	0	0	2.299	0.5562	0.4047	0.4005	0.78	0.2932	0	0.7105	1.0688	0	0.3636	0.766	0	1.5419	1.3907	0.3349	0	0.2953	0.301	4.3695	0	0	0.6463	0.8299	0.3695	0	0.2936	0.9983	6.1808	0	0.3548	1.2539	0.4165	0	0	0	1.2972	1.073	0.3034	4.7704	1.0278	1.6454
FAM138D	0	0	0	0	0	0	0	0	0	0	0	0	0	0	0	0	0	0	0	0	0	0	0	0	0.2953	0	0	0	0	0	0	0	0	0	0	0	0	0	0	0	0	0	0	0	0	0	0	0	0
SNORA1	0	0	0	0	0	0	0	0	0	0	0	0	0	0	0	0	0	0	0	0	0	0	0	0	0	0	0	0	0	0	0	0	0	0	0	0	0	0	0	0	0	0	0	0	0	0	0	0	0
SNORA2A	0	0	0	0	0	0	0	0	0	0	0	0	0	0.6868	0	0	0	0	0	0	0.3084	0	0	0	0	0	0	0	0	0	0	0	0	0	0	0	0	0	0	0	0	0	0	0	0	0.3034	0	0	0
SNORA2B	0	0	0	0	0	0	0	0	0	0	0	0	0	0	0	0	0	0	0	0	0	0	0	0	0	0	0	0	0	0	0	0	0	0	0	0	0	0	0	0	0	0	0	0	0	0	0	0	0
SNORA5B	0	0	0	0	0	0	0	0	0	0	0	0	0	0.3297	0	0	0	0	0	0	0	0	0	0	0	0	0	0	0	0	0	0	0	0	0	0	0	0	0	0	0	0	0	0	0	0	0	0	0
SNORA5C	0	0	0	0	0	0	0	0	0	0	0	0	0	0	0	0	0	0	0	0	0	0	0	0	0	0	0	0	0	0	0	0	0	0	0	0	0	0	0	0	0	0	0	0	0	0	0	0	0
SNORA7B	1.3903	2.5873	7.906	2.6262	3.1067	1.7361	2.2584	2.745	5.3674	2.9907	5.6473	0.4251	5.8165	3.5233	1.6341	7.3295	6.5107	2.8691	4.4925	4.7468	7.7527	4.5997	3.4628	6.1925	4.1219	2.6189	3.995	4.1981	5.4937	5.9262	3.4938	8.422	3.1662	5.4496	2.6123	8.3029	5.914	1.5539	4.2727	6.4771	1.1572	3.9324	8.9057	4.4838	4.8605	2.4605	2.0334	2.2302	8.7001
SNORA9	0	0	0	0	0	0	0	0	0.2336	0	0	0	0	0	0	0	0	0	0	0	0	0.2955	0	0	0	0	0	0	0	0	0	0	0	0	0	0.855	0	0	0	0	0	0	0	0	0	0	0	0	0.399
SNORA11	0	0	0	0	0	0	0	0	0	0	0	0	0.2932	0	0	0.5344	0	0	0	0	0.9251	0	0	0	0	0	0	0	0	0	0	0	0	0	0	0	0	0	0.3135	0	0	0	0	0	0	0	0	0	0
SNORA12	0	0	0.3287	0	0.2222	0	0	0.9196	0	0	0	0	0	0	0.3552	0	0	0	0	0	0.3084	0	0	0	0	0.301	0	0.3062	0	0	0	0	0	0.2936	0	2.0603	0	0	0	0	0	0	0	0.4324	0	0	0	0	0
SNORA14A	0	0	0	0	0	0	0	0	0	0	0	0	0	0	0	0	0	0	0	0	0.3084	0	0	0	0	0	0	0	0	0	0	0	0	0	0	0	0	0	0	0	0	0	0	0	0	0	0	0	0
SNORA14B	0	0	0	0	0	0	0	0	0	0	0	0	0	0.3434	0	0	0	0	0	0	0.9251	0	0	0	0	0	0	0	0	0	0	0	0	0	0	0	0	0	0.3135	0	0	0	0	0	0	0	0.2982	0	0
SNORA15	0	0	0	0	0	0	0	0	0	0	0	0	0	0	0	0	0	0	0	0	0	0	0	0	0	0	0	0	0	0	0	0	0	0	0	0	0	0	0	0	0	0	0	0	0	0	0	0	0
SNORA18	0	0	0	0	0	0.8645	0	0	0	0	0	0.3393	0.6626	0	0.1705	0	0	0	0	0	1.1256	0	0.5224	0.2946	0	0	0	0.1715	0	0	0	0.2106	0	0	0	0	0	0	0	0	0	0	0	0	0	0.628	0	0	0
SNORA20	0	0	0	0	0	0	0	0.9196	0	0	0	0	0	0	0	0	0	0	0	0	0	0	0	0	0	0	0	0	0	0	0	0	0	0	0	3.0904	0	0	0.3135	0	0	0	0	0	0	0	0.2982	0	0
SNORA22	0	0	0	0	0	0	0	0	0	0	0	0	0	0	0	0.2672	0	0	0	0	0	0	0	0	0	0	0.6242	0	0	0	0	0	0	0	0	0	0	0	0	0	0	0	0	0	0	0	0	0	0
SNORA23	0	0	0	0	0.4444	0.3617	0	0.4598	0	0	0	0.78	0	0	0	1.0688	0	0.3636	0	0	1.8503	0	0	0	0.2953	0	3.1211	0.3062	0	0.3231	0.4149	0	0.4085	0	0	3.0904	0.384	1.0643	1.8809	0.4165	0	0	0	2.1619	0	0.3034	0	0.3426	0.4114
SNORA24	0	0	0	0	0	0	0	0	0	0	0	0.39	0.2932	1.0302	0	0.8016	0.3058	0	0	0	0	0	1.0047	0	0	0	0.6242	0.3062	0	0	0	0	0.4085	0	0	1.0301	0	0	0.3135	0	0	0	0	0	0	0	0	0	0
SNORA26	0	0	0	0	0	0	0	0	0	0	0	0	0	0	0	0	0	0	0	0	0.6168	0	0	0	0	0	0	0	0	0	0	0	0	0	0	1.0301	0	0	0	0	0	0	0	0	0	0	0	0	0
SNORA28	0	0	0	0	0	0	0	0	0	0	0	0	0	0	0	0	0	0	0	0	0	0	0	0	0	0	0	0	0	0	0	0	0	0	0	0	0	0	0	0	0	0	0	0	0	0	0	0	0
SNORA29	0	0	0	0	0	0	0	0	0	0	0	0	0	0	0	0	0	0	0	0	0	0.3477	0	0	0	0	0.6242	0	0	0.3231	0	0	0	0	0.3328	0	0	0	0	0	0	0	0	0	0	0	0	0	0
SNORA30	0	0	0	0	0	0	0	0	0	0	0	0	0	0	0	0	0	0	0	0	0	0	0	0	0	0	0	0	0	0	0	0	0	0	0	0	0.384	0	0	0	0	0	0	0	0	0	0	0	0
SNORA31	0	0	0	0	0	0	0	0	0.2781	0	0	0	0.8795	0	0.3552	0.2672	0	0	0	0	1.8503	0.3477	0.3349	0	0.2953	0	0.6242	0	0	0	0	0.3695	0	0	0	0	0	0.3548	0	0	0	0	0	0	0.7153	0	0	0	0
SNORA2C	0	0	0	0	0	0	0	0	0.2781	0	0	0.39	0.2932	0.3434	0	0	0	0	0	0	0	0	0	0	0.2953	0	0.6242	0.3062	0	0	0	0	0	0	0	0	0	0	0.3135	0	0	0	0	0	0	0	0	0	0
SNORA35	0	0	0	0	0	0	0	0	0	0	0	0	0	0	0	0	0	0	0	0	0	0	0	0	0	0	0	0	0	0	0	0	0	0	0	0	0	0	0	0	0	0	0	0	0	0	0	0	0
SNORA36A	0	0	0	0	0	0	0	0	0	0	0	0	0	0	0	0	0	0	0	0	0	0	0	0	0	0	0	0	0	0	0	0	0	0	0	0	0	0	0	0	0	0	0	0	0	0	0	0	0
SNORA36B	0	0	0	0	0	0	0	0	0	0	0	0	0	0	0	0	0	0	0	0	0	0	0	0	0	0	0	0	0	0	0	0	0	0	0	0	0	0	0	0	0	0	0	0	0	0	0	0	0
SNORA37	0	0	0	0	0	0	0	0	0	0	0	0	0	0.3434	0	0	0	0	0	0	0.9251	0	0	0	0	0	0	0	0	0	0	0	0	0	0	0	0	0	0.3135	0	0	0	0	0	0	0	0	0	0
SNORA38	0	0	0	0	0	0	0	0	0	0	0	0	0	0	0	0.2672	0	0	0	0	0	0	0	0	0	0	0	0	0	0	0	0	0	0	0	0	0	0	0	0	0	0	0	0	0	0	0	0	0
SNORA71E	5.3833	1.4131	12.7252	2.4655	2.7467	1.1176	1.4318	1.0024	6.2185	1.2141	8.2227	2.4844	1.3896	1.8235	0.3659	2.6641	4.6422	5.7673	1.4056	2.8318	3.4477	3.9739	7.0261	7.7519	1.0187	3.2029	1.8727	3.206	0.9652	0.6786	2.1286	9.5492	1.6954	3.9169	5.0083	0	7.669	2.8275	1.5925	1.8161	1.949	1.5144	5.5117	8.0986	7.0279	6.4955	0.6738	1.8842	15.578
SNORA40	0	0	0	0	0	0	0	0	0	0	0	0	0.1261	0	0	0.1523	0	0	0.2719	0	0	0	0	0	0.2392	0	0	0	0	0	0	0.2069	0	0	0	0	0	0	0	0	0	0	0	0	0	0.4338	0	0	0
SNORA80E	0	0	0	0	0	0	0	0	0	0	0	0	0.2932	0	0	0.2672	0	0	0	0	0	0	0	0	0	0	0	0	0	0	0	0	0	0.2936	0	0	0	0	0	0	0	0	0	0	0	0	0	0	0
SNORA44	0	0	0	0	0	0	0	0	0	0	0	0	0	0	0	0	0	0	0	0	0	0.2747	0	0	0	0	0	0	0.2574	0	0	0	0	0	0	0	0	0	0	0	0	0.4594	0	0	0	0	0	0	0
SNORA3B	0	0	0	0	0	0	0	0	0.2781	0	0	0	0.2932	0	0	0	0	0	0	0	0	0	0	0.3465	0	0	0	0.3062	0	0	0	0	0	0	0	0	0.384	0	0	0	0	0	0	0	0	0.3034	0	0	0
SNORA46	0	0	0	0	0	0	0	0	0	0	0	0	0	0	0.3552	0	0.3058	0	0	0	0.6168	0	0	0.3465	0	0	1.8727	0	0	0	0	0	0	0	0	1.0301	0	0	0.3135	0	0	0	0	0	0	0.3034	0.2982	0	0
SNORA47	0	0	0	0	0	0	0	0	0	0	0	0.39	0	0.3434	0	0.8016	0	0	0	0	0	0	0	0.3465	0	0	1.2484	0.3062	0	0	0	0	0	0	0	0	0.384	0	0	0	0	0	0	0	0.3577	0.3034	0.2982	0	0
SNORA49	0	0	0	0	0	0	0	0.4598	0	0	0	0.39	0	0.3434	0	0.8016	0	0	0	0	0.3084	0	0	0	0	0	0.6242	0	0	0	0	0	0	0.2936	0	1.0301	0.384	0	0.3135	0	0	0	0	0	0	0	0.2982	0	0
SNORA50A	0	0	0	0	0	0	0	0	0	0	0	0	0	0	0	0.2672	0	0	0	0	0.3084	0	0	0	0	0	0.6242	0	0	0	0	0	0	0	0	0	0	0	0	0	0	0	0	0	0	0	0	0	0
SNORA51	0	0	0	0	0	0	0	0	0	0	0	0	0	0	0	0	0	0	0	0	0	0	0	0	0	0	0	0	0	0	0	0	0	0	0	0	0	0	0	0	0	0.5048	0	0	0	0.3034	0	0	0
SNORA53	0.8276	1.3654	0.6575	1.1081	0.6667	0.3617	0	2.299	0.8343	0.4047	0.801	1.5601	0	1.717	0.7105	1.6032	1.529	1.0909	0	0.3251	6.476	1.3907	1.0047	1.7327	2.9527	0.602	10.6117	1.531	0.8043	0.9694	0.8299	1.8477	0.8171	0.8809	1.3311	6.1808	1.1521	1.0643	3.1348	0.8331	0.7613	2.0192	0	1.2972	1.073	1.2135	1.4908	2.3981	2.4681
SNORA54	0	0	0	0	0	0	0	0.4598	0	0.4047	0	0	0	0	0	0	0	0	0	0	0	0	0	0	0	0	1.2484	0	0	0	0	0	0	0	0	0	0	0	0	0	0	0	0	0	0	0	0	0	0
SNORA55	0.4138	0	0	0	0	0	0	0	0	0	0	0	0	0	0	0	0	0	0	0	0	0	0	0	0	0.301	0	0	0	0	0	0	0	0.2936	0.3328	0	0	0	0	0	0	0	0	0	0	0	0	0	0
SNORA56	0	0	0	0	0	0.3617	0	0	0.2781	0	0	0	0	0	0	0	0	0	0	0	0	0	0	0	0	0	0	0	0	0	0	0	0	0	0	0	0	0	0	0	0	0	0	0	0	0	0	0	0
SNORA58	0	0	0	0	0	0	0	0	0	0	0	0	0	0	0	0	0	0	0	0	0	0	0	0	0	0	0	0	0	0	0	0	0	0	0	0	0	0	0	0	0	0	0	0	0	0	0	0	0
SNORA61	0	0	0	0	0	0.4521	0	0	0	0	0	0	0.7534	0.2576	0	0.1015	0	0	0	0	0.0185	0	0	0	0.7116	0	0	0.3552	0.2091	0	0	0	0	0.1967	0	0	0	0	0.2257	0	0	0	0	0	0	0	0	0	0
SNORA71C	0	0	0	0	0	0	0	0	0	0	0	0	0	0	0	0	0	0	0	0	0	0	0	0	0	0	0.6242	0	0	0	0	0	0	0	0	0	0	0	0	0	0	0	0	0	0	0	0	0	0
SNORA71D	0	0	0	0	0	0	0	0	0	0	0	0	0	0	0	0	0	0	0	0	0	0	0	0	0	0	0.6242	0.3062	0	0	0	0	0	0	0	0	0	0	0	0	0	0	0	0	0	0	0.5963	0	0
SNORA74B	0	0.6827	0	0	0.2222	0	0	0.9196	0	0.4047	0	2.3401	0	0	0	0.5344	0.3058	0	0.766	0.3251	5.2425	0	0	0.3465	0.5905	0	2.4969	0	0	0	0	0	0	0	0.3328	6.1808	0	0	2.1944	0	0	0	0	0	0.3577	0.3034	0	0	0.8227
SNORA50C	0	0	0	0	0	0	0	0	0.2781	0	0	0	0	0.3434	0	0.2672	0	0	0	0	0	0.6953	0.3349	0	0.2953	0	1.2484	0	0	0	0.4149	0	0	0	0	1.0301	0	0	0.3135	0	0	0	0	0	0	0.3034	0.8945	0	0
SNORA77	0	0	0	0	0	0	0	0	0	0	0	0	0	0	0	0	0	0	0	0	0	0	0	0	0	0	0	0	0	0	0	0	0	0	0	0	0	0	0	0	0	0	0	0	0	0	0	0	0
SNORA78	0	0	0	0	0	0	0	0	0	0	0	0	0	0	0	0	0	0	0	0	0	0	0	0	0	0	0	0	0	0	0	0	0	0	0	0	0	0	0	0	0	0	0	0	0	0	0	0	0
SNORA79	0	0	0	0	0	0	0	0	0	0.4047	0	0	0	0	0.3552	0	0	0	0	0	0	0	0	0	0	0	0	0	0	0	0	0.3695	0	0	0	1.0301	0	0	0	0	0	0	0	0	0	0	0	0	0
SNORA80A	0	0	0	0	0	0	0	0	0	0	0	0	0	0	0	0	0	0	0	0	0.6168	0	0	0	0	0	0	0	0	0	0	0	0	0	0	0	0	0	0	0.4165	0	0	0	0	0	0	0	0	0
SNORA81	0.4138	0	0.3287	0	0	0.3617	0.4517	0.9196	1.1124	0	0.801	0	0	0	0	0	0.6116	0.7273	0.766	0.6502	2.467	0.6953	1.3396	1.0396	1.1811	1.2041	4.9938	1.531	1.2065	0.6463	0	0	0.8171	0.2936	0.6656	1.0301	1.1521	1.0643	1.2539	2.0827	0	0.5048	0	0.8648	1.073	0.9102	0	0	0.4114
SNORD1A	0	0	0	0	0	0	0	0	0	0	0	0	0	0	0	0	0	0	0	0	0	0	0	0	0	0	0	0	0	0	0	0	0	0	0	0	0	0	0	0	0	0	0	0	0	0	0	0	0
SNORD1B	0	0	0	0	0	0	0	0	0	0	0	0	0	0	0	0	0	0	0	0	0	0	0	0	0	0	0	0	0	0	0	0	0	0	0	0	0	0	0	0	0	0	0	0	0	0	0	0	0
SNORD1C	11.4534	0	23.1723	7.1916	12.5311	10.4711	4.729	4.129	13.2434	6.4427	18.7484	17.7535	12.7323	14.9999	16.206	11.3537	14.6575	11.0727	16.0475	8.0371	11.1449	20.6171	16.929	22.0878	9.1917	11.8513	4.3321	7.9982	15.8536	15.4844	11.5643	17.1471	13.6411	18.8358	16.9684	7.1388	27.5154	14.698	7.3197	10.8508	5.2265	8.738	7.2772	8.5915	11.0443	14.0013	11.1956	4.8647	27.9885
SNORA59B	0.4138	0	0	0	0	0	0	0	0	0	0	0	0	0	0	0	0.3058	0	0	0	0.3084	0	0.3349	0	0.5905	0	0	0.3062	0	0	0	0	0	0	0.6656	0	0.384	0	0	0.4165	0	0.5048	0	0.8648	0	0.6068	0.5963	0.3426	0
CD27-AS1	426.776	855.689	491.423	452.744	444.051	463.033	466.481	842.356	605.137	385.904	410.353	474.914	421.873	464.021	452.217	531.91	571.821	400.705	340.827	371.126	577.658	513.036	585.131	810.136	534.846	516.46	624.788	549.806	649.021	545.087	598.456	501.301	498.106	636.518	827.318	457.028	761.797	368.958	421.016	527.623	429.275	605.497	530.075	810.79	625.361	532.4	420.361	419.541	603.13
SNORA25	0	0	0	0	0	0	0	0	0	0	0	0	0	0	0	0	0	0	0	0	0	0.3477	0	0	0	0	0	0	0	0	0	0	0	0	0	0	0	0	0	0	0	0	0	0	0	0	0	0	0
SNORD9	0	0	0	0	0	0	0	0	0	0	0	0	0	0	0	0	0	0	0	0	0	0	0	0	0	0	0	0	0	0	0	0	0	0	0	0	0	0	0	0	0	0	0	0	0	0	0	0	0
SNORD12	0	0	0	0	0	0	0	0	0	0	0	0	0	0	0	0	0	0	0	0	0	0	0	0	0	0	0	0	0	0	0	0	0	0	0	0	0	0	0	0	0	0	0	0	0	0	0	0	0
SNORD11	0	0	0	0	0	0	0	0	0	0	0	0	0	0	0	0	0	0	0	0	0	0	0	0	0	0	0	0	0	0	0	0	0	0	0	0	0	0	0	0	0	0	0	0	0	0	0	0	0
SNORA32	0	0	0	0	0	0	0	0	0	0	0	0	0	0	0	0	0	0	0	0	0	0	0	0	0	0	0	0	0	0	0	0	0	0	0	0	0	0	0	0	0	0	0	0	0	0	0	0	0
SNORD5	0	0	0	0	0	0	0	0	0	0	0	0	0	0	0	0	0	0	0	0	0	0	0	0	0	0	0	0	0	0	0	0	0	0	0	0	0	0	0	0	0	0	0	0	0	0	0	0	0
SNORA16A	0	0	0	0	0	0	0	0	0	0	0	0	0	0.0618	0	0.0989	0	0	0	0	0.4317	0	0	0	0	0	0	0	0	0	0	0	0	0	0	0	0	0	0.6019	0	0	0	0	0	0	0	0	0	0
SNORD6	0	0	0	0	0	0	0	0	0	0	0	0	0	0	0	0	0	0	0	0	0	0	0	0	0	0	0	0	0	0	0	0	0	0	0	0	0	0	0	0	0	0	0	0	0	0	0	0	0
SNORD7	0	0	0	0	0	0	0	0	0	0	0	0	0	0	0	0	0	0	0	0	0	0	0	0	0	0	0	0	0	0	0	0	0	0	0	0	0	0	0	0	0	0	0	0	0	0	0	0	0
SNORD45C	0	0	0	0	0	0	0	0	0	0	0	0	0	0	0	0	0	0	0	0	0	0	0	0	0	0	0	0	0	0	0	0	0	0	0	0	0	0	0	0	0	0	0	0	0	0	0	0	0
SNORD17	2.0689	1.3654	1.3149	1.9392	0.8889	2.1702	0	9.196	0.5562	1.6188	1.6021	3.9002	1.4658	1.3736	0	6.1458	0	0.7273	0.766	2.9261	16.9609	1.3907	1.6745	3.1188	1.4763	0.602	40.5743	2.1435	1.2065	1.2925	0	2.2173	2.4512	2.349	1.6639	30.9039	1.1521	2.8381	10.3448	4.5819	0.7613	1.0096	0.9781	8.2153	0.7153	0.3034	1.4908	5.8239	5.7589
SNORD49B	0	0	0	0	0	0	0	0	0	0	0	0	0	0	0	0	0	0	0	0	0	0	0	0	0	0	0	0	0	0	0	0	0	0	0	0	0	0	0	0	0	0	0	0	0	0	0	0	0
SNORD50B	0	0	0	0	0	0	0	0	0	0	0	0	0	0	0	0	0	0	0	0	0	0	0	0	0	0	0	0	0	0	0	0	0	0	0	0	0	0	0	0	0	0	0	0	0	0	0	0	0
SNORD19	0	0	0	0	0	0	0	0	0	0	0	0	0	0	0	0	0	0	0	0	0	0	0	0	0	0	0	0	0	0	0	0	0	0	0	0	0	0	0	0	0	0	0	0	0	0	0	0	0
SNORD59B	0	0	0	0	0	0	0	0	0	0	0	0	0	0	0	0	0	0	0	0	0	0	0	0	0	0	0	0	0	0	0	0	0	0	0	0	0	0	0	0	0	0	0	0	0	0	0	0	0
SNORD23	0	0	0	0	0	0	0	0	0	0	0	0	0	0	0	0	0	0	0	0	0	0	0	0	0	0	0	0	0	0	0	0	0	0	0	0	0	0	0	0	0	0	0	0	0	0	0	0	0
SNORD32B	0	0	0	0	0	0	0	0	0	0	0	0	0	0	0	0	0	0	0	0	0	0	0	0	0	0	0	0	0	0	0	0	0	0	0	0	0	0	0	0	0	0	0	0	0	0	0	0	0
FAM86DP	193.649	197.976	201.841	211.093	244.444	201.103	210.93	207.369	213.029	212.06	148.994	240.64	208.15	61.4693	160.213	249.305	246.177	142.546	124.473	211.981	205.69	140.461	179.169	238.759	237.101	174.293	225.343	194.136	140.358	205.188	157.676	161.863	162.19	81.0394	234.276	117.435	247.696	230.244	162.069	218.265	237.152	287.229	262.135	374.445	251.431	260.609	148.181	229.188	262.443
SNORD65	0	0	0	0	0	0	0	0	0	0	0	0	0	0	0	0	0	0	0	0	0	0	0	0	0	0	0	0	0	0	0	0	0	0	0	0	0	0	0	0	0	0	0	0	0	0	0	0	0
SNORD66	0	0	0	0	0	0	0	0	0	0	0	0	0	0	0	0	0	0	0	0	0	0	0	0	0	0	0	0	0	0	0	0	0	0	0	0	0	0	0	0	0	0	0	0	0	0	0	0	0
SNORD67	0	0	0	0	0	0	0	0	0	0	0	0	0	0	0	0	0	0	0	0	0	0	0	0	0	0	0	0	0	0	0	0	0	0	0	0	0	0	0	0	0	0	0	0	0	0	0	0	0
SNORD69	0	0	0	0	0	0	0	0	0	0	0	0	0	0	0	0	0	0	0	0	0	0	0	0	0	0	0	0	0	0	0	0	0	0	0	0	0	0	0	0	0	0	0	0	0	0	0	0	0
SNORD70	0	0	0	0	0	0	0	0	0	0	0	0	0	0	0	0	0	0	0	0	0	0	0	0	0	0	0	0	0	0	0	0	0	0	0	0	0	0	0	0	0	0	0	0	0	0	0	0	0
SNORD71	0	0	0	0	0	0	0	0	0	0	0	0	0	0	0	0	0	0	0	0	0	0	0	0	0	0	0	0	0	0	0	0	0	0	0	0	0	0	0	0	0	0	0	0	0	0	0	0	0
SCARNA10	0.8276	2.7307	0.9862	1.1081	1.5556	1.8085	0.9033	14.7136	1.3905	0.8094	1.2016	4.2902	0.5863	0	0	3.2065	0.6116	0	1.915	1.3005	13.2604	1.043	0.3349	1.7327	0.8858	2.4082	19.3508	2.4497	2.8152	3.5544	0.4149	0.7391	1.6342	2.6426	0.9983	31.9341	2.3041	1.7738	7.837	1.6661	0.7613	1.5144	0	5.621	1.073	0.9102	2.0871	4.4536	1.6454
SCARNA14	0	0	0	0	0	0	0	0	0	0	0	0	0	0	0	0.2672	0	0	0	0	0	0	0	0	0	0	0	0	0.4022	0	0	0	0	0	0	0	0	0	0	0	0	0	0	0	0	0	0	0	0
SNORA16B	0	0	0	0	0	0	0	0	0	0	0	0	0	0	0	0	0	0	0	0	0	0	0	0	0	0	0	0	0	0	0	0	0	0	0	0	0	0.3548	0	0	0	0	0	0	0	0	0	0	0
SNORA57	0.4138	0	0.3287	0	0.2222	0	0	0.4598	0.2781	0.8094	0	0.39	0	0	0.3552	0.5344	0	0.3636	0	0.3251	2.7754	0	0.3349	1.7327	0	0	7.4906	1.531	0	0.3231	0.4149	0	0	0.2936	0.3328	4.1205	0.768	0.3548	1.5674	0.8331	0	0	0	0.8648	1.4306	0.9102	0.2982	0	0.4114
SNORD75	0	0	0	0	0	0	0	0	0	0	0	0	0	0	0	0	0	0	0	0	0	0	0	0	0	0	0	0	0	0	0	0	0	0	0	0	0	0	0	0	0	0	0	0	0	0	0	0	0
SNORD76	0	0	0	0	0	0	0	0	0	0	0	0	0	0	0	0	0	0	0	0	0	0	0	0	0	0	0	0	0	0	0	0	0	0	0	0	0	0	0	0	0	0	0	0	0	0	0	0	0
SNORD77	0	0	0	0	0	0	0	0	0	0	0	0	0	0	0	0	0	0	0	0	0	0	0	0	0	0	0	0	0	0	0	0	0	0	0	0	0	0	0	0	0	0	0	0	0	0	0	0	0
SNORD78	0	0	0	0	0	0	0	0	0	0	0	0	0	0	0	0	0	0	0	0	0	0	0	0	0	0	0	0	0	0	0	0	0	0	0	0	0	0	0	0	0	0	0	0	0	0	0	0	0
SNORD84	0	0	0	0	0	0	0	0	0	0	0	0	0	0	0	0	0	0	0	0	0	0	0	0	0	0	0	0	0	0	0	0	0	0	0	0	0	0	0	0	0	0	0	0	0	0	0	0	0
SNORD103C	0	0	0	0	0	0	0	0	0	0	0	0	0	0	0	0	0	0	0	0	0	0	0	0	0	0	0	0	0	0	0	0	0	0	0	0	0	0	0	0	0	0	0	0	0	0	0	0	0
SNORD86	0	0	0	0	0	0	0	0	0	0	0	0	0	0	0	0	0	0	0	0	0	0	0	0	0	0	0	0	0	0	0	0	0	0	0	0	0	0	0	0	0	0	0	0	0	0	0	0	0
SNORD88A	0	0	0	0	0	0	0	0	0	0	0	0	0	0	0	0	0	0	0	0	0	0	0	0	0	0	0	0	0	0	0	0	0	0	0	0	0	0	0	0	0	0	0	0	0	0	0	0	0
SNORD88B	0	0	0	0	0	0	0	0	0	0	0	0	0	0	0	0	0	0	0	0	0	0	0	0	0	0	0	0	0	0	0	0	0	0	0	0	0	0	0	0	0	0	0	0	0	0	0	0	0
SNORD88C	0	0	0	0	0	0	0	0	0	0	0	0	0	0	0	0	0	0	0	0	0	0	0	0	0	0	0	0	0	0	0	0	0	0	0	0	0	0	0	0	0	0	0	0	0	0	0	0	0
SNORD89	0	0	0	0	0	0	0	0	0	0	0	0	0	0	0	0.2672	0	0	0	0	0	0	0	0	0	0	0	0	0	0	0	0	0	0	0	0	0	0	0	0	0	0	0	0	0	0	0	0	0
SNORD90	0	0	0	0	0	0	0	0	0	0	0	0	0	0	0	0	0	0	0	0	0	0	0	0	0	0	0	0	0	0	0	0	0	0	0	0	0	0	0	0	0	0	0	0	0	0	0	0	0
SNORD91A	0	0	0	0	0	0	0	0	0	0	0	0	0	0	0	0	0	0	0	0	0	0	0	0	0	0	0	0	0	0	0	0	0	0	0	0	0	0	0	0	0	0	0	0	0	0	0	0	0
SNORD91B	0	0	0	0	0	0	0	0	0	0	0	0	0	0	0	0	0	0	0	0	0	0	0	0	0	0	0	0	0	0	0	0	0	0	0	0	0	0	0	0	0	0	0	0	0	0	0	0	0
SNORD92	0	0	0	0	0	0	0	0	0	0	0	0	0	0	0	0	0	0	0	0	0	0	0	0	0	0	0	0	0	0	0	0	0	0	0	0	0	0	0	0	0	0	0	0	0	0	0	0	0
SNORD93	0	0	0	0	0	0	0	0	0	0	0	0	0	0	0	0	0	0	0	0	0	0	0	0	0	0	0	0	0	0	0	0	0	0	0	0	0	0	0	0	0	0	0	0	0	0	0	0	0
SNORD98	0	0	0	0	0	0	0	0	0	0	0	0	0	0	0	0	0	0	0	0	0	0	0	0	0	0	0	0	0	0	0	0	0	0	0	0	0	0	0	0	0	0	0	0	0	0	0	0	0
SNORD99	0	0	0	0	0	0	0	0	0	0	0	0	0	0	0	0	0	0	0	0	0	0	0	0	0	0	0	0	0	0	0	0	0	0	0	0	0	0	0	0	0	0	0	0	0	0	0	0	0
SNORD110	0	0	0	0	0	0	0	0	0	0	0	0	0	0	0	0	0	0	0	0	0	0	0	0	0	0	0	0	0	0	0	0	0	0	0	0	0	0	0	0	0	0	0	0	0	0	0	0	0
SNORD111	0	0	0	0	0	0	0	0	0	0	0	0	0	0	0	0	0	0	0	0	0	0	0	0	0	0	0	0	0	0	0	0	0	0	0	0	0	0	0	0	0	0	0	0	0	0	0	0	0
SNORD97	0.4138	0.6827	0	0	0.2222	0.3617	0	0.4598	0	0	0	0.39	0.2932	0	0.7105	0.5344	0.6116	0	0	0	3.3922	0	0.6698	1.0396	0.8858	0	4.3695	0	0	0.6463	0	0	0	0.2936	0	3.0904	1.1521	0.3548	0.627	0.4165	0	0	0	0	0.3577	0	0.5963	0	0
FBXO22-AS1	30.3631	91.9226	29.2834	32.567	27.0578	48.5758	26.4182	76.184	23.9004	24.5285	36.7358	32.4766	51.3281	18.9078	17.6341	49.8557	30.6268	33.1055	30.1762	20.6519	35.8029	25.5472	40.7066	40.1698	42.87	18.7447	39.5443	31.2547	31.1844	34.6881	29.8797	48.98	25.5296	22.4884	17.1913	88.8076	25.3879	32.0106	47.4639	20.5852	16.2162	46.7744	53.7719	42.7974	42.0851	39.8346	43.3751	27.9137	22.7478
SNORD94	0	0	0	0	0.2222	0	0	0.9196	0	0	0	0.39	0	0	0	0.2672	0	0	0.383	0	0.6168	0	0	0.6931	0.2953	0	0.6242	0	0	0	0	0	0	0	0	3.0904	0	0	0	0	0	0	0	0.4324	0	0.3034	0	0	0.8227
SNORD96B	0	0	0	0	0	0	0	0	0	0	0	0	0	0	0	0	0	0	0	0	0	0	0	0	0	0	0	0	0	0	0	0	0	0	0	0	0	0	0	0	0	0	0	0	0	0	0	0	0
SNORD104	0	0	0	0	0	0	0	0	0	0	0	0	0	0	0	0	0	0	0	0	0	0	0	0	0	0	0	0	0	0	0	0	0	0	0	0	0	0	0	0	0	0	0	0	0	0	0	0	0
SNORD105	0	0	0	0	0	0	0	0	0	0	0	0	0	0	0	0	0	0	0	0	0	0	0	0	0	0	0	0	0	0	0	0	0	0	0	0	0	0	0	0	0	0	0	0	0	0	0	0	0
SNORD117	0	0	0	0	0	0	0	0	0	0	0	0	0	0	0	0	0	0	0	0	0	0	0	0	0	0	0	0	0	0	0	0	0	0	0	0	0	0	0	0	0	0	0	0	0	0	0	0	0
SNORD103A	0	0	0	0	0	0	0	0	0	0	0	0	0	0	0	0	0	0	0	0	0	0	0	0	0	0	0	0	0	0	0	0	0	0	0	0	0	0	0	0	0	0	0	0	0	0	0	0	0
LHFPL3-AS2	0	0.6827	0.3287	0.8311	0.4444	0.3617	0	0	0	0.4047	0.4005	0.39	0	0.3434	0.3552	0.2672	0.3058	0	0.766	0	0.3084	0.3477	0	0.3465	0.2953	0.9031	0	0.3062	0	0.3231	0.4149	0.3695	0.4085	0.8809	0.3328	10.3013	0.384	1.0643	1.2539	0.8331	0	1.0096	0	0.8648	0.3577	0	0	0	0
ANP32AP1	24.8267	10.9228	8.547	9.1418	7.7778	10.8509	9.0334	7.8166	8.6213	7.6892	11.2146	10.9204	9.0882	11.3323	8.881	7.4818	5.1988	7.2727	8.0429	3.9015	9.8682	6.2581	7.3677	5.891	5.9054	4.8164	6.2422	9.1863	31.3694	24.2348	7.8838	4.065	17.9757	9.3959	8.985	12.3616	18.4332	9.5787	10.3448	14.5788	16.7491	8.5815	9.7811	5.621	10.372	7.2813	4.1741	5.8239	6.5817
SNHG4	4.5516	1.3654	9.1979	2.7702	0.4444	1.1502	2.71	0.9196	1.3905	1.7159	6.0078	2.1256	0.9293	3.228	1.5169	3.4497	0.9174	5.2655	6.5147	0.3251	2.5195	4.1721	2.4079	1.0742	2.4537	1.5051	0.6242	2.7559	3.4185	2.3718	0.8299	4.065	7.0555	17.3031	4.2463	1.0301	1.9201	1.0643	0	2.9158	0	2.0192	0.4891	0.4324	5.8155	1.3167	0.8945	2.7407	1.6454
CASC8	0	0	0	0	0	0	0	0	0	0	0	0	0	0	0	0	0	0	0.383	0	0	0	0	0	0	0	0	0	0	0	0	0	0	0	0	0	0.4531	0	0	0	0	0	0	0	0	0	0	0	0
SNORD116-19	0	0	0	0	0	0	0	0	0	0	0	0	0	0	0	0	0	0	0	0	0	0	0	0	0	0	0	0	0	0	0	0	0	0	0	0	0	0	0	0	0	0	0	0	0	0	0	0	0
LOC727896	33.5161	8.1921	30.2433	19.3917	24.4444	22.7869	17.1635	2.7588	23.3609	19.4253	32.0417	27.3011	26.0921	31.9366	26.9982	21.3767	27.8287	25.4545	38.2995	23.4089	21.2782	29.9	26.1219	19.4057	26.8694	27.0921	13.1086	41.9505	28.152	39.422	22.4066	42.1286	33.9087	105.704	31.9468	21.6328	20.3533	19.1574	19.7492	22.493	20.175	23.2206	18.0951	12.1068	24.3205	16.0795	56.6488	23.9808	27.1493
LOC727924	0	0	0	0	0	0	0	0	0	0	0	0	0	0	0	0	0	0	0	0	0	0	0	0	0	0	0	0	0	0	0	0	0	0	0.3328	0	0.384	0	0	0	0	0	0	0	0	0	0	0	0
SDHAP2	222.199	96.2576	171.598	191.147	158.444	142.508	79.0425	144.377	139.053	162.282	122.159	185.257	238.64	295.671	234.458	181.702	213.149	165.818	155.879	222.71	315.473	310.474	234.092	289.699	309.146	209.813	137.953	281.406	217.173	342.519	228.216	215.078	124.196	767.819	172.712	323.461	211.597	109.978	142.32	240.758	111.153	195.356	123.731	159.117	233.906	197.504	118.068	78.4516	268.614
LOC728024	36.8263	14.3362	32.8731	54.2968	47.3333	44.4887	29.3586	5.0578	51.7277	48.968	32.0417	45.2418	36.353	42.9255	33.7478	47.2959	44.954	32.3636	51.3213	46.1676	52.1163	31.2907	45.8808	42.2767	74.4076	45.1535	41.1985	60.9355	55.4997	64.6262	50.2075	42.8677	44.1222	45.8049	39.6007	18.5424	46.467	40.7982	36.0502	47.9017	46.06	44.422	8.803	25.0783	41.4878	42.4741	52.4747	29.4622	51.0078
SSR4P1	30.2059	28.6725	28.5996	52.6346	36	33.6378	47.4255	28.9673	29.7574	14.9737	23.2302	31.2012	21.1082	12.7059	26.643	40.6156	33.0274	29.4545	7.6599	28.6109	23.7453	21.5558	25.4521	37.4253	28.641	31.9085	41.1985	21.7408	14.4782	17.7722	29.0456	18.1079	35.1343	19.379	26.9551	16.4821	41.4747	24.4789	17.5549	49.1513	38.0661	32.8117	21.5185	35.4555	38.269	49.1485	18.4854	14.0459	28.7947
PPBPP1	0	0	0	0	0	0	0	0	0	0	0	0	0	0	0	0	0	0	0	0	0	0	0	0	0	0	0	0	0	0	0	0	0	0	0	0	0	0	0	0	0	0	0	0	0	0	0	0	0
NUTM2D	107.169	51.8835	110.454	132.695	130.444	95.4878	99.3677	25.7487	132.657	208.418	118.554	171.997	112.284	120.535	122.913	178.222	123.547	28.7273	105.324	137.202	144.797	111.951	204.374	114.702	74.9982	138.17	130.462	181.627	122.26	155.749	162.593	91.6482	198.55	138.883	181.115	60.7777	195.71	117.428	116.928	226.117	85.268	160.525	70.4243	68.7491	54.0057	154.727	139.237	137.376	157.137
NUTM2A-AS1	143.995	107.863	144.97	169.539	162.222	155.891	139.115	88.2813	200.236	178.47	127.766	175.117	221.636	212.91	198.224	207.888	185.626	86.1818	181.157	202.877	179.786	196.784	209.645	141.731	111.316	185.43	184.145	259.358	168.51	198.402	200.415	123.429	179.348	189.092	213.977	250.322	183.18	156.098	194.044	170.363	82.9841	208.481	118.841	178.142	95.1359	180.515	164.281	160.329	190.045
PI4KAP1	318.196	288.09	552.268	440.746	196.667	223.528	160.343	163.228	607.384	267.503	243.517	193.448	295.514	271.289	215.986	308.358	214.984	349.454	432.401	770.544	1019.81	250.674	358.339	304.947	349.302	568.332	383.271	758.478	372.411	389.373	445.643	752.772	306.812	743.742	723.461	592.326	438.172	251.53	153.605	215.766	211.648	311.459	351.143	319.532	365.88	525.768	165.176	636.177	1817.36
CARMN	93.514	27.9898	119.658	23.5471	33.3333	17.7231	88.9792	45.9799	69.8046	15.7831	21.6281	30.0312	11.4336	4.1208	12.4334	85.7738	32.7216	103.273	19.9157	47.143	49.9576	31.2907	26.7917	98.7612	33.0701	98.1337	19.3508	10.7173	49.8693	23.5886	55.1867	216.186	61.2808	71.3499	29.9501	31.9341	49.9232	30.8647	29.7806	25.8253	27.7882	16.1535	178.017	108.961	57.9399	29.1251	11.9261	28.777	248.457
LOC728323	50.8948	4.0961	43.7212	33.797	35.3333	13.3828	23.4869	0.9196	40.6035	32.7803	26.4344	43.2917	43.9754	38.4612	43.3393	39.5468	48.0121	52.7273	37.9165	73.1529	40.3978	37.5489	53.5834	28.762	40.1565	34.3167	24.3446	49.2995	39.4128	39.422	37.7593	44.7154	52.2929	36.7026	40.599	10.3013	36.8664	20.9313	17.2414	46.2356	19.4137	42.9076	8.314	15.5658	24.6781	40.9571	32.7967	25.0086	51.8305
TPI1P3	0.8276	0	0	0.277	0.4444	0	0.9033	0.4598	0	0	0.801	0.39	0.5863	0	0	0.2672	0	0.3636	0	0	0	0	0	0	0	0.301	0.6242	0	0	0.6463	0.4149	0	0	0.2936	0	0	0.384	0	0	0	0.3807	0	0.4891	0	0.7153	0.3034	0	0	0.4114
LINC01548	0	0	0	0	0	0	0	0	0	0	0	0	0	0	0	0	0	0	0	0	0	0	0	0	0	0	0	0	0	0	0	0	0	0	0	3.0904	0	0	0	0	0	0	0	0	0	0	0	0	0
DUX4L2	0	0	0	0	0	0	0	0	0	0	0	0	0	0	0	0	0	0	0	0	0	0	0	0	0	0	0	0	0	0	0	0	0	0	0	0	0	0	0	0	0	0	0	0	0	0	0	0	0
GUSBP1	88.5487	61.441	109.139	144.053	87.1111	114.296	86.2692	115.409	149.065	81.7483	85.3109	185.257	126.942	87.568	139.254	135.207	138.532	145.091	93.8338	170.365	121.502	76.8362	189.886	151.087	117.517	118.302	111.735	121.258	132.717	197.11	129.875	137.842	129.098	226.088	155.408	78.29	178.956	119.911	95.6113	180.777	119.908	109.541	176.55	121.068	141.631	165.345	95.7066	93.8678	168.655
PPIEL	116.686	50.5318	171.926	102.776	50.8911	66.5919	50.1445	99.8177	125.156	117.37	139.009	79.571	77.1504	73.8696	66.0817	113.604	94.8071	32.7309	83.1406	113.468	147.119	108.127	158.406	134.856	133.461	105.063	119.226	145.149	139.956	189.112	112.871	192.18	161.381	205.828	170.05	152.459	200.891	101.825	72.7461	99.5564	113.06	72.1959	261.665	147.875	181.363	111.358	35.7841	56.1905	261.621
FAM74A3	0	0	0	0	0	0	0	0.4598	0	0	0	0	0	0.3434	1.421	0	0	0	0	0	0	0.3477	0	0.3465	0	0	0.6242	0	0	0.3231	0	0	0.8171	0.2936	0	1.0301	0	0	0	0	0	0	0	0	0.3577	0	0	0	0
LOC728554	230.061	407.559	158.12	251.261	186.444	253.187	245.709	414.279	149.343	123.837	351.657	113.885	268.543	118.131	100.888	478.036	259.327	150.909	319.418	308.217	245.779	206.519	205.291	323.659	147.044	317.58	378.277	231.187	263.02	296.957	263.9	211.013	141.763	147.985	213.311	318.311	353.687	322.483	549.843	250.338	200.608	280.666	466.561	383.525	363.019	165.952	263.864	199.383	180.584
PCAT18	41.3779	21.163	26.956	89.7559	40.4444	41.9568	7.2267	55.1758	50.3372	12.9502	11.6151	12.4805	53.9431	11.6757	11.3677	41.6845	4.2813	31.6364	24.8947	25.0345	48.7241	68.1443	59.2766	89.4048	39.2707	44.8525	99.8752	13.167	29.3585	72.3813	25.3112	49.15	69.043	8.2214	96.5058	38.1149	20.3533	37.6053	50.4702	57.8986	14.8458	49.9748	107.104	17.7278	51.1445	15.7761	28.9207	64.0631	43.1921
SDHAP3	102.203	83.2867	179.816	142.113	103.778	99.4665	86.7209	239.555	134.881	89.4375	122.559	95.1638	82.9669	110.576	107.638	83.1018	107.645	120.727	106.09	106.316	157.891	174.881	146.015	144.503	142.91	121.011	186.018	148.511	136.336	157.042	142.324	146.711	125.83	161.198	150.083	345.094	155.53	108.559	94.0439	108.299	65.4737	101.464	166.28	207.544	167.024	126.815	51.2821	95.9233	191.691
LOC728613	277.646	155.65	192.308	279.241	264.889	168.55	204.155	234.037	335.118	223.796	168.619	294.852	317.209	259.957	278.863	292.326	206.116	224	171.965	264.001	300.054	214.168	280.308	348.956	278.143	243.528	197.253	341.728	208.325	322.808	197.095	231.338	269.227	291.566	335.774	317.281	362.903	228.825	104.075	324.899	264.94	261.484	249.419	147.011	327.253	228.753	196.482	278.178	330.728
FAM133CP	36.8263	14.3362	53.2544	52.3576	42.8889	38.3398	23.0352	40.9221	57.2899	26.3051	32.0417	32.7613	34.3008	40.5217	40.4973	36.3403	51.376	70.5455	50.5553	55.2711	43.79	57.714	51.2391	50.5934	57.5773	61.4088	71.161	82.6763	43.4345	79.8134	73.444	73.9098	65.3662	75.167	62.8952	69.0188	54.1475	42.2173	42.0063	40.404	42.2534	37.8597	44.0152	33.726	59.0129	40.3504	53.9654	32.888	53.4759
HNRNPA1P33	57.5153	52.5662	91.0585	84.7695	64.2222	64.0203	76.7841	36.3241	46.7218	60.7042	64.0833	56.5523	44.8549	41.8953	67.8508	38.7452	58.7155	80	56.6833	64.3745	74.9364	69.535	56.9324	57.8706	85.6278	62.3119	70.5368	69.5093	79.63	88.861	52.6971	57.6497	87.0187	89.8481	55.9068	118.465	64.9002	73.082	62.069	73.727	64.7124	90.3584	63.5775	43.2384	76.8956	60.6772	50.6857	62.0076	67.4619
HULC	0	0	0	0	0.2222	0.3617	0.4517	0.9196	0.2781	0	0	0	0	0.3434	0	0	0.3058	0	0	0	0.3084	0.6953	0	0	0.5905	0	0.6242	0	0	0.6463	0	0.7391	0	0.2936	0.9983	0	0.384	0.3548	0	0.8331	0.3807	0	0	0	0.7153	0	0	0	0
[truncated: 364 more rows]
[truncated: 436 more columns]
