# Supplementary material for: Integrated analysis of long noncoding RNA interactions reveals the potential role in progression of human papillary thyroid cancer
Source: Cancer Med. 2018 Oct 14;7(11):5394–410. doi: 10.1002/cam4.1721 (PMC6246933; doi:10.1002/cam4.1721)
Supplement: Supplementary file 2 [file CAM4-7-5394-s002.xlsx]

## Sheet: Sheet1
LOC100130238	HAND2-AS1	MIR9-3HG	LOC143666	EGFEM1P	LINC00284	TINCR	ABCC6P1
-6.76793	-1.98441	-5.36922	-3.01198	1.28	6.136	15.214	1.706
-8.84506	-1.6867	-2.11385	-1.99429	24.678	14.643	4.153	3.787
-1.26171	-1.50108	-2.03073	1.4	-2.113	5.108	6.22	4.329
-6.26363	-3.34035	-8.14548	-6.39968	10.681	1.341	12.363	2.898
-4.75683	-1.54328	-1.76174	-3.16675	1.746	2.672	-1.256	-1.046
-57.7201	-16.6563	-4.86689	-23.4904	13.232	8.646	2.693	2.91
-3.47015	-1.50733	-3.53081	-3.75548	31.978	14.939	5.137	8.017
-3.01049	-1.3784	-1.14711	-2.2176	13.159	-1.709	7.563	5.26
-4.09087	1.717	-6.81163	-1.71392	16.167	11.909	7.89	1.795
-5.35913	-3.63763	-8.9445	-3.81319	1.853	1.847	3.251	1.302
-3.7581	-2.48833	-4.48156	-1.04957	29.569	2.542	1.735	7.101
9.81666	7.55772	11.4377	4.41633	7.744	9.051	6.216	8.895
-2.914	1.219	-6.37312	-3.21318	4.611	-1.474	5.633	-1.213
-1.9917	-2.65921	-2.6081	-1.7207	1.872	-2.854	-2.005	-1.245
-8.52088	-2.79142	-9.85599	-2.39496	1.437	-3.212	1.104	-1.599
-2.74917	-2.09217	-2.33108	-2.78755	8.639	5.574	5.591	7.57
-4.43213	-2.58292	-2.60991	-2.81474	3.555	1.206	-1.875	0.691
1.94	1.81	1.224	1.485	2.937	1.99	2.288	2.023
-111.722	-115.303	-42.8951	-129.38	101.934	90.612	61.112	126.231
9.006	3.552	2.98	5.013	144.661	152.584	95.405	130.243
6.339	8.617	3.203	4.029	141.717	111.586	229.842	341.403
-13.0931	-3.68415	-9.80935	-10.4794	4.588	6.717	5.734	5.446
-10.6028	-11.1129	-20.3341	-8.82979	18.484	-1.395	1.42	1.148
-5.44686	1.14	-1.09263	-2.11035	1.535	-4.553	-1.525	-3.6
-8.79999	-4.63516	-6.44483	-5.77297	12.101	-1.77	1.565	1.971
1.026	2.289	-2.00743	-1.57445	12.479	-1.097	1.622	3.263
-1.26294	-1.56589	-1.42943	-1.10129	4.176	2.288	1.341	1.147
4.673	2.956	1.35	1.66	26.402	4.82	9.826	7.062
